# Supplementary material for: Robust, reproducible and quantitative analysis of thousands of proteomes by micro-flow LC–MS/MS
Source: Nat Commun. 2020 Jan 9;11:157. doi: 10.1038/s41467-019-13973-x (PMC6952431; doi:10.1038/s41467-019-13973-x)
Supplement: Supplementary file 4 — Supplementary Data 1 [file 41467_2019_13973_MOESM4_ESM.xlsx]

## Sheet: BioID-MS
Supplementary Table 1a. SAINT results of the BioID pulldown based interactome dataset generated by the high-flow LC-MS with 15 min gradient. Baits: LMNA, CTNNA1 and NIFK.
Bait	Prey	PreyGene	Spec	SpecSum	AvgSpec	NumReplicates	ctrlCounts	AvgP	MaxP	TopoAvgP	TopoMaxP	SaintScore	logOddsScore	FoldChange	BFDR	boosted_by	UniqueSpec	UniqueSpecSum	UniqueAvgSpec	PreySequenceLength	UniProtID
CTNNA1	BirA_R118G_H0QFJ5	BirA_R118G_H0QFJ5	122|124|119|119|131|114	729	121.5	6	10|10|13|15|15|12|160|161|192|189|195|171|23|24|36|29|27|25	0	0	0	0	0	-475.62	0.68	0.72		24|21|23|26|24|21	139	23.17	827	BirA_R118G_H0QFJ5
CTNNA1	NP_000062.1	CBS	2|0|0|0|0|0	2	0.33	6	6|3|2|9|9|2|0|0|0|0|0|0|8|7|0|11|11|2	0	0	0	0	0	-40.6	0.04	0.72	NP_004851.2|	2|0|0|0|0|0	2	0.33	551	CBSL_HUMAN
CTNNA1	NP_000091.1	CSTB	5|5|0|0|0|5	15	2.5	6	5|4|4|4|4|2|0|0|0|0|0|0|6|5|4|5|7|6	0	0	0	0	0	-25.11	0.44	0.54		4|4|0|0|0|4	12	2	98	CYTB_HUMAN
CTNNA1	NP_000108.1	EMD	3|2|3|3|2|3	16	2.67	6	0|0|0|2|0|0|6|6|5|4|3|6|0|0|0|0|0|0	0	0	0	0	0	-16.77	0.53	0.55	NP_006752.1|NP_001091679.1|	3|2|3|3|2|3	16	2.67	254	EMD_HUMAN
CTNNA1	NP_000402.3	HLCS	15|19|7|13|15|18	87	14.5	6	21|11|8|16|18|10|14|20|15|18|16|21|16|19|12|19|20|10	0	0	0	0	0	-66.63	0.72	0.67		13|16|6|11|13|16	75	12.5	726	BPL1_HUMAN
CTNNA1	NP_000480.2	ATRX	3|0|4|5|5|0	17	2.83	6	0|0|0|0|0|0|17|20|17|20|17|19|0|0|0|0|0|0	0	0	0	0	0	-81.5	0.15	0.72		2|0|4|5|5|0	16	2.67	2492	ATRX_HUMAN
CTNNA1	NP_000652.2	RPL9	2|2|3|3|3|3	16	2.67	6	3|2|2|4|4|0|0|2|0|0|2|0|3|3|3|4|3|2	0	0	0	0	0	-10.96	0.76	0.47	NP_000993.1|NP_000975.2|NP_001139142.1|	2|2|3|3|3|3	16	2.67	192	RL9_HUMAN
CTNNA1	NP_000911.2	PC	133|127|158|165|170|128	881	146.83	6	190|185|154|272|278|155|82|71|102|96|95|80|191|191|162|241|259|159	0	0	0	0	0	-687.32	0.62	0.72		53|57|62|65|67|57	361	60.17	1178	PYC_HUMAN
CTNNA1	NP_000928.1	POLR2A	2|0|0|0|4|0	6	1	6	0|0|0|0|0|0|5|4|6|7|5|5|0|0|0|0|0|0	0	0	0	0	0	-23.63	0.19	0.56		2|0|0|0|4|0	6	1	1970	RPB1_HUMAN
CTNNA1	NP_000958.1	RPL3	3|6|7|6|6|5	33	5.5	6	5|4|4|9|7|5|4|4|3|3|2|4|7|3|3|6|6|5	0	0	0	0	0	-21.38	0.82	0.56	NP_000975.2|NP_001005743.1|	3|6|6|6|6|5	32	5.33	403	RL3_HUMAN
CTNNA1	NP_000959.2	RPL4	8|7|10|8|10|7	50	8.33	6	12|12|13|18|12|14|3|3|3|3|4|2|11|11|6|12|10|8	0	0	0	0	0	-40.3	0.62	0.66	NP_000993.1|NP_000975.2|NP_006752.1|NP_001030129.1|	7|6|10|8|10|6	47	7.83	427	RL4_HUMAN
CTNNA1	NP_000960.2	RPL5	3|7|4|7|7|7	35	5.83	6	7|3|3|8|8|2|7|6|7|6|7|8|6|5|4|6|7|4	0	0	0	0	0	-24.72	0.78	0.58	NP_000993.1|NP_000975.2|	3|6|4|6|6|7	32	5.33	297	RL5_HUMAN
CTNNA1	NP_000961.2	RPL6	13|12|12|12|13|12	74	12.33	6	15|12|10|15|14|11|10|12|5|8|5|11|14|15|13|14|14|8	0	0	0	0	0	-35.21	0.85	0.66	NP_000993.1|NP_000975.2|NP_006752.1|	11|10|11|10|12|11	65	10.83	288	RL6_HUMAN
CTNNA1	NP_000963.1	RPL7A	5|8|8|6|6|8	41	6.83	6	7|5|7|10|9|7|5|5|4|4|4|7|6|6|8|9|8|6	0	0	0	0	0	-24.66	0.8	0.6	NP_000993.1|NP_000975.2|	5|7|8|6|6|8	40	6.67	266	RL7A_HUMAN
CTNNA1	NP_000964.1	RPL8	5|6|4|7|6|7	35	5.83	6	7|6|8|9|9|7|4|4|2|0|3|3|7|7|7|7|5|7	0	0	0	0	0	-23.98	0.74	0.59	NP_000993.1|NP_000975.2|NP_001003676.1|	5|5|4|6|5|6	31	5.17	257	RL8_HUMAN
CTNNA1	NP_000966.2	RPL11	3|2|4|4|2|2	17	2.83	6	3|3|3|4|4|3|2|0|2|3|4|2|3|3|0|2|2|3	0	0	0	0	0	-10.97	0.81	0.44	NP_000993.1|NP_000975.2|	3|2|4|4|2|2	17	2.83	178	RL11_HUMAN
CTNNA1	NP_000969.1	RPL23	3|4|3|2|4|2	18	3	6	7|6|4|7|5|5|4|2|3|4|3|3|5|6|6|4|9|4	0	0	0	0	0	-24.29	0.44	0.72	NP_000993.1|NP_000975.2|NP_001137325.1|	3|4|3|2|4|2	18	3	140	RL23_HUMAN
CTNNA1	NP_000971.1	RPL18A	6|6|5|5|5|8	35	5.83	6	6|6|5|8|7|5|5|7|4|6|6|6|6|6|6|7|7|6	0	0	0	0	0	-18.94	0.83	0.56	NP_000993.1|NP_000975.2|NP_036558.3|	5|5|4|4|4|7	29	4.83	176	RL18A_HUMAN
CTNNA1	NP_000972.1	RPL19	4|4|3|3|5|4	23	3.83	6	4|4|0|5|5|3|3|3|3|3|3|4|3|4|0|4|4|3	0	0	0	0	0	-12.38	0.88	0.49	NP_000993.1|NP_000975.2|	4|4|3|3|5|4	23	3.83	196	RL19_HUMAN
CTNNA1	NP_000973.2	RPL21	3|2|4|2|3|3	17	2.83	6	4|4|2|4|7|3|2|2|0|0|0|0|4|3|3|4|3|4	0	0	0	0	0	-14.81	0.63	0.52	NP_000993.1|NP_000975.2|NP_002221.1|NP_001091679.1|	2|2|2|2|3|3	14	2.33	160	RL21_HUMAN
CTNNA1	NP_000975.2	RPL23A	3|3|4|0|2|4	16	2.67	6	0|2|0|2|0|0|0|0|0|0|0|0|0|0|0|2|0|0	0.54	0.64	0.53	0.63	0.54	-4.89	2.67	0.07	NP_002262.3|	3|3|4|0|2|4	16	2.67	156	RL23A_HUMAN
CTNNA1	NP_000977.1	RPL24	3|3|4|3|4|3	20	3.33	6	3|2|0|2|2|3|4|2|3|3|4|2|2|0|2|2|2|2	0	0	0	0	0	-8.8	1	0.42	NP_000993.1|NP_000975.2|	2|2|2|3|3|2	14	2.33	157	RL24_HUMAN
CTNNA1	NP_000981.1	RPL27A	3|2|3|2|3|3	16	2.67	6	3|3|4|5|5|3|2|2|0|2|2|3|3|3|3|3|3|3	0	0	0	0	0	-12.25	0.7	0.5	NP_000993.1|NP_000975.2|	3|2|3|2|3|3	16	2.67	148	RL27A_HUMAN
CTNNA1	NP_000983.1	RPL29	3|2|2|2|2|2	13	2.17	6	2|3|2|2|0|2|2|2|2|2|2|2|3|2|2|0|3|2	0	0	0	0	0	-7.32	0.87	0.39	NP_000975.2|	2|2|2|2|2|2	12	2	159	RL29_HUMAN
CTNNA1	NP_000993.1	RPLP0	5|6|3|4|4|5	27	4.5	6	3|0|0|2|0|0|0|0|0|2|3|0|0|0|0|0|0|0	0.56	0.76	0.55	0.76	0.56	-2.97	2.7	0.07	NP_000975.2|NP_006752.1|	5|6|3|4|4|5	27	4.5	317	RLA0_HUMAN
CTNNA1	NP_000995.1	RPLP2	5|4|4|2|6|4	25	4.17	6	0|0|0|0|0|0|5|5|5|2|3|3|0|0|0|0|0|0	0	0	0	0	0	-12.24	1.09	0.41	NP_001091679.1|NP_872633.1|	4|4|3|2|3|3	19	3.17	115	RLA2_HUMAN
CTNNA1	NP_001001.2	RPS6	5|4|7|7|8|3	34	5.67	6	5|6|2|9|9|6|3|4|6|7|7|4|6|5|4|5|10|7	0	0	0	0	0	-27.4	0.69	0.6	NP_000975.2|NP_001137325.1|NP_060598.3|	5|4|6|6|7|3	31	5.17	249	RS6_HUMAN
CTNNA1	NP_001001992.1	USP16	2|2|0|3|5|2	14	2.33	6	0|0|0|0|0|0|2|3|2|4|4|4|0|0|0|0|0|0	0	0	0	0	0	-14.13	0.74	0.39		2|2|0|3|5|2	14	2.33	822	UBP16_HUMAN
CTNNA1	NP_001002857.1	ANXA2	14|16|16|15|14|15	90	15	6	22|26|18|24|27|24|13|16|10|11|12|13|22|23|18|25|24|22	0	0	0	0	0	-71.64	0.6	0.72	NP_001155032.1|	13|14|12|13|12|14	78	13	339	ANXA2_HUMAN
CTNNA1	NP_001003.1	RPS8	5|4|5|4|7|3	28	4.67	6	6|6|3|5|5|3|5|4|5|5|5|6|7|5|4|7|7|5	0	0	0	0	0	-20.71	0.72	0.56	NP_000975.2|NP_001137325.1|NP_001257411.1|NP_006752.1|NP_060598.3|	5|4|5|4|6|3	27	4.5	208	RS8_HUMAN
CTNNA1	NP_001003407.1	ABLIM1	3|3|0|0|2|6	14	2.33	6	0|0|0|0|0|0|0|0|0|0|0|3|0|0|0|0|0|0	0.77	0.93	0.77	0.93	0.77	-3.43	4.67	0.02	NP_006752.1|NP_001159765.1|	3|3|0|0|2|6	14	2.33	718	ABLM1_HUMAN
CTNNA1	NP_001004.2	RPS9	3|4|7|4|6|5	29	4.83	6	10|10|11|11|11|10|2|2|0|0|0|4|9|11|9|10|8|7	0	0	0	0	0	-37.74	0.45	0.65	NP_000975.2|NP_001137325.1|NP_060598.3|	3|4|7|4|6|5	29	4.83	194	RS9_HUMAN
CTNNA1	NP_001004065.2	AKAP2	3|3|3|6|9|2	26	4.33	6	0|0|0|0|0|0|3|3|3|6|7|4|0|0|0|0|0|0	0.01	0.02	0.01	0.02	0.01	-14.18	1	0.36		3|3|3|6|9|2	26	4.33	948	AKAP2_HUMAN
CTNNA1	NP_001005476.1	PKP4	4|4|7|6|8|5	34	5.67	6	0|0|0|0|0|0|0|0|0|0|0|0|0|0|0|0|0|0	1	1	1	1	1	6.31	56.67	0	NP_115805.1|NP_001091679.1|	4|4|7|5|8|4	32	5.33	1149	PKP4_HUMAN
CTNNA1	NP_001005743.1	NUMB	4|3|2|5|3|4	21	3.5	6	0|0|0|0|0|0|2|0|0|0|0|0|0|0|0|0|0|0	0.93	0.96	0.93	0.96	0.93	0.5	10.5	0.01	NP_001091679.1|	4|3|2|5|3|4	21	3.5	651	NUMB_HUMAN
CTNNA1	NP_001006.1	RPS11	6|5|5|6|7|7	36	6	6	8|7|6|7|7|6|5|7|6|7|8|6|7|8|6|7|7|5	0	0	0	0	0	-20.84	0.8	0.58	NP_000975.2|	6|5|5|6|7|6	35	5.83	158	RS11_HUMAN
CTNNA1	NP_001007068.1	SDCBP	2|2|0|0|0|2	6	1	6	0|0|0|0|0|0|3|3|3|2|2|3|0|0|0|0|0|0	0	0	0	0	0	-12	0.38	0.43	NP_056014.2|NP_001034796.1|	2|2|0|0|0|2	6	1	298	SDCB1_HUMAN
CTNNA1	NP_001007554.1	CSDE1	36|41|35|36|37|40	225	37.5	6	0|0|0|0|0|0|37|36|41|37|43|43|0|0|0|0|0|0	0	0	0	0	0	-90.02	0.95	0.7	NP_002221.1|	29|32|27|27|29|31	175	29.17	798	CSDE1_HUMAN
CTNNA1	NP_001007794.1	BUB3	4|5|2|6|5|4	26	4.33	6	7|8|3|8|8|9|0|0|0|0|0|0|9|9|5|9|10|8	0	0	0	0	0	-33.32	0.48	0.63	NP_000029.2|	4|5|2|6|5|4	26	4.33	326	BUB3_HUMAN
CTNNA1	NP_001008493.1	ENAH	5|7|3|5|4|6	30	5	6	0|0|0|0|0|0|9|11|5|11|6|7|0|0|0|0|0|0	0	0	0	0	0	-27.42	0.61	0.61		5|6|3|5|4|6	29	4.83	591	ENAH_HUMAN
CTNNA1	NP_001008697.1	TFIP11	4|5|3|6|5|6	29	4.83	6	0|0|0|0|0|0|26|24|31|33|30|26|0|0|0|0|0|0	0	0	0	0	0	-113.81	0.17	0.72	NP_003153.2|NP_001159765.1|NP_787048.1|	4|5|3|6|5|6	29	4.83	837	TFP11_HUMAN
CTNNA1	NP_001008938.1	CKAP5	64|59|45|57|69|62	356	59.33	6	0|0|0|0|0|0|69|72|59|68|66|67|0|0|0|0|0|0	0	0	0	0	0	-175.28	0.89	0.71	NP_079524.2|	54|52|38|47|58|54	303	50.5	2032	CKAP5_HUMAN
CTNNA1	NP_001010.2	RPS15A	5|4|3|8|7|4	31	5.17	6	6|7|4|8|10|3|5|6|5|6|7|4|6|4|4|7|6|5	0	0	0	0	0	-24.71	0.69	0.58	NP_000975.2|NP_001137325.1|NP_001257411.1|NP_060598.3|	5|4|3|7|7|4	30	5	130	RS15A_HUMAN
CTNNA1	NP_001010972.1	ZYX	4|6|5|5|7|5	32	5.33	6	0|0|0|0|0|0|6|5|8|5|7|5|0|0|0|0|0|0	0	0	0	0	0	-16.87	0.89	0.53	NP_001093.1|NP_998734.1|NP_000357.3|	4|6|5|5|7|5	32	5.33	572	ZYX_HUMAN
CTNNA1	NP_001011.1	RPS16	6|6|9|10|9|7	47	7.83	6	9|9|13|15|13|9|0|0|0|0|0|0|9|10|9|7|5|10	0	0	0	0	0	-35.08	0.67	0.64	NP_000975.2|NP_001137325.1|NP_060598.3|	6|6|8|9|8|6	43	7.17	146	RS16_HUMAN
CTNNA1	NP_001014.1	RPS20	2|2|3|2|2|2	13	2.17	6	4|4|5|5|5|4|2|2|0|2|2|2|4|4|5|5|4|0	0	0	0	0	0	-16.16	0.45	0.72	NP_000975.2|NP_001137325.1|NP_060598.3|	2|2|3|2|2|2	13	2.17	119	RS20_HUMAN
CTNNA1	NP_001014436.1	DBNL	6|5|3|5|6|5	30	5	6	0|0|0|5|4|0|6|7|6|8|5|4|0|0|0|2|0|0	0	0	0	0	0	-19.4	0.81	0.55		6|4|3|5|6|5	29	4.83	430	DBNL_HUMAN
CTNNA1	NP_001015.1	RPS21	2|2|4|3|3|0	14	2.33	6	3|2|2|5|4|2|2|0|2|3|2|2|2|2|0|3|3|2	0	0	0	0	0	-15.6	0.67	0.45	NP_000975.2|NP_001257411.1|	2|2|3|3|3|0	13	2.17	83	RS21_HUMAN
CTNNA1	NP_001016.1	RPS23	4|4|4|5|6|4	27	4.5	6	5|3|6|6|7|4|4|4|4|4|4|4|6|6|7|7|7|5	0	0	0	0	0	-19.45	0.67	0.58	NP_000975.2|NP_001137325.1|NP_060598.3|	4|4|4|4|5|4	25	4.17	143	RS23_HUMAN
CTNNA1	NP_001017.1	RPS24	2|0|0|0|2|0	4	0.67	6	2|0|0|2|0|0|0|0|0|0|0|0|0|0|0|0|0|0	0.21	0.32	0.21	0.32	0.21	-3.93	1	0.23	NP_000975.2|NP_001137325.1|NP_060598.3|NP_777549.1|	2|0|0|0|2|0	4	0.67	133	RS24_HUMAN
CTNNA1	NP_001018080.1	CORO1B	16|17|19|19|20|17	108	18	6	0|0|0|0|0|0|18|16|20|21|21|20|0|0|0|0|0|0	0	0	0	0	0	-46.52	0.93	0.67		13|13|13|14|13|14	80	13.33	489	COR1B_HUMAN
CTNNA1	NP_001019397.1	ARF1	2|3|0|0|0|0	5	0.83	6	0|0|0|0|0|0|2|3|2|2|4|3|0|0|0|2|0|0	0	0	0	0	0	-12.02	0.31	0.41		2|3|0|0|0|0	5	0.83	181	ARF1_HUMAN
CTNNA1	NP_001020241.1	RPS14	4|4|4|3|4|4	23	3.83	6	5|7|6|6|8|5|3|2|2|0|2|3|6|8|6|3|5|5	0	0	0	0	0	-22.03	0.56	0.72	NP_000975.2|NP_001137325.1|NP_001155032.1|NP_060598.3|	4|4|4|3|4|4	23	3.83	151	RS14_HUMAN
CTNNA1	NP_001020419.1	DUT	2|0|0|0|2|3	7	1.17	6	6|4|2|5|6|2|0|0|0|0|0|0|4|5|3|5|3|3	0	0	0	0	0	-22.88	0.23	0.57		2|0|0|0|2|3	7	1.17	252	DUT_HUMAN
CTNNA1	NP_001026873.2	ELP6	2|0|0|2|2|2	8	1.33	6	0|0|0|0|0|0|3|3|0|0|2|5|0|0|0|0|0|0	0	0	0	0	0	-9.66	0.62	0.38	NP_872633.1|	2|0|0|2|2|2	8	1.33	266	ELP6_HUMAN
CTNNA1	NP_001026997.1	BOLA2	3|6|4|4|4|5	26	4.33	6	4|4|3|4|4|4|5|4|5|3|4|3|4|4|4|4|3|4	0	0	0	0	0	-12.39	1	0.46		2|4|3|3|2|3	17	2.83	152	BOLA2_HUMAN
CTNNA1	NP_001027467.2	STK24	2|0|0|0|0|2	4	0.67	6	0|0|0|0|0|0|2|2|0|0|0|2|0|0|0|0|0|0	0.08	0.12	0.08	0.12	0.08	-4.87	0.67	0.28	NP_003153.2|NP_003364.1|	2|0|0|0|0|2	4	0.67	431	STK24_HUMAN
CTNNA1	NP_001029102.1	UBA52	3|3|2|3|3|3	17	2.83	6	4|3|2|0|2|3|3|3|3|3|3|3|4|4|2|4|5|3	0	0	0	0	0	-12.83	0.71	0.72	NP_001091679.1|NP_001136065.1|	3|3|2|3|3|3	17	2.83	128	RL40_HUMAN
CTNNA1	NP_001029249.1	HIST2H4B	3|4|6|7|6|3	29	4.83	6	5|6|4|7|7|4|5|4|10|7|8|7|6|6|4|5|7|4	0	0	0	0	0	-25.4	0.63	0.59	NP_006752.1|	3|4|5|6|6|3	27	4.5	103	H4_HUMAN
CTNNA1	NP_001030168.1	RPL14	3|3|4|4|4|3	21	3.5	6	3|3|0|3|2|0|3|3|4|3|3|3|3|2|0|2|0|3	0	0	0	0	0	-8.2	1.11	0.4	NP_000975.2|	2|2|3|3|3|2	15	2.5	215	RL14_HUMAN
CTNNA1	NP_001032411.1	USP14	3|6|0|5|5|8	27	4.5	6	0|0|0|0|0|0|15|12|9|8|12|14|0|0|0|0|0|0	0	0	0	0	0	-51.72	0.39	0.65	NP_001257411.1|NP_001093896.1|	3|6|0|5|5|6	25	4.17	459	UBP14_HUMAN
CTNNA1	NP_001032726.1	BTF3	2|3|0|2|2|0	9	1.5	6	0|0|0|3|2|0|2|2|3|3|4|2|0|0|0|0|0|2	0	0	0	0	0	-12.71	0.53	0.42	NP_001091679.1|NP_787048.1|	2|3|0|2|2|0	9	1.5	206	BTF3_HUMAN
CTNNA1	NP_001034624.1	SKA1	3|0|0|0|0|0	3	0.5	6	0|0|0|0|0|0|0|0|0|0|0|0|0|0|0|0|0|0	0.33	0.99	0.33	0.99	0.33	-1.84	5	0.12		2|0|0|0|0|0	2	0.33	255	SKA1_HUMAN
CTNNA1	NP_001034764.1	UNC45A	9|10|5|11|10|8	53	8.83	6	0|0|0|0|0|0|13|12|9|12|11|12|0|0|0|0|0|0	0	0	0	0	0	-36.5	0.77	0.64	NP_001093896.1|	9|10|5|11|9|7	51	8.5	929	UN45A_HUMAN
CTNNA1	NP_001034796.1	ENTR1	4|0|4|3|5|2	18	3	6	0|0|0|0|0|0|0|0|0|0|0|0|0|0|0|0|0|0	1	1	1	1	1	-1.83	30	0	NP_001159765.1|	4|0|3|3|4|2	16	2.67	435	ENTR1_HUMAN
CTNNA1	NP_001034936.1	GPX4	2|0|0|3|3|0	8	1.33	6	0|0|0|0|4|0|0|0|0|0|3|0|2|2|0|3|6|0	0	0	0	0	0	-14.87	0.4	0.47		2|0|0|3|3|0	8	1.33	227	GPX4_HUMAN
CTNNA1	NP_001035247.1	CEP44	2|4|0|0|2|4	12	2	6	0|0|0|0|0|0|0|2|0|0|0|0|0|0|0|0|0|0	0.82	0.91	0.82	0.91	0.82	-2.73	6	0.02	NP_004851.2|NP_787048.1|NP_775866.2|	2|3|0|0|2|2	9	1.5	390	CEP44_HUMAN
CTNNA1	NP_001035248.1	H2AFY	2|0|4|0|0|0	6	1	6	0|0|0|0|0|0|4|0|2|2|2|2|0|0|0|0|0|0	0.02	0.06	0.02	0.06	0.02	-9.06	0.5	0.32	NP_003128.3|	2|0|4|0|0|0	6	1	371	H2AY_HUMAN
CTNNA1	NP_001035994.1	COASY	2|3|4|3|4|2	18	3	6	8|6|3|11|10|6|0|0|0|0|0|0|5|6|6|6|6|5	0	0	0	0	0	-28.46	0.38	0.72		2|3|4|3|4|2	18	3	564	COASY_HUMAN
CTNNA1	NP_001166176.1	EIF4G2	14|12|5|6|6|13	56	9.33	6	0|0|0|0|0|0|15|17|11|10|12|13|0|0|0|0|0|0	0	0	0	0	0	-42.57	0.72	0.64		13|12|5|6|6|12	54	9	907	IF4G2_HUMAN
CTNNA1	NP_001036041.1	RRBP1	3|9|9|8|7|7	43	7.17	6	0|0|0|0|0|0|10|8|9|10|14|7|0|0|0|0|0|0	0	0	0	0	0	-33.58	0.74	0.62	NP_001180215.1|	2|9|9|8|7|7	42	7	977	RRBP1_HUMAN
CTNNA1	NP_001036069.1	XRN1	36|33|27|32|30|33	191	31.83	6	0|0|0|0|0|0|28|32|30|33|34|27|0|0|0|0|0|0	0	0	0	0	0	-70.44	1.04	0.69	NP_001035247.1|NP_001181927.1|NP_001159765.1|	32|28|25|29|27|30	171	28.5	1693	XRN1_HUMAN
CTNNA1	NP_001041648.1	PHACTR4	12|15|11|10|13|16	77	12.83	6	0|0|0|0|0|0|3|7|4|3|7|4|0|0|0|0|0|0	0.81	0.98	0.81	0.98	0.81	-3.69	2.75	0.02		12|15|10|9|13|15	74	12.33	702	PHAR4_HUMAN
CTNNA1	NP_001058.2	TOP2A	8|4|5|0|2|0	19	3.17	6	0|0|0|0|0|0|33|23|23|29|23|27|0|2|0|2|0|0	0	0	0	0	0	-117.3	0.12	0.72	NP_003128.3|NP_006752.1|NP_001091679.1|	7|3|5|0|2|0	17	2.83	1531	TOP2A_HUMAN
CTNNA1	NP_001072989.1	KTN1	10|15|15|21|15|14	90	15	6	0|0|0|0|0|0|12|11|8|9|9|9|0|0|0|0|0|0	0	0	0	0	0	-20.95	1.55	0.4	NP_001137293.2|	9|13|14|21|14|12	83	13.83	1357	KTN1_HUMAN
CTNNA1	NP_001073280.1	DIAPH1	3|3|4|6|4|4	24	4	6	0|0|0|0|0|0|6|7|10|10|13|5|0|0|0|0|0|0	0	0	0	0	0	-28.85	0.47	0.63	NP_115518.3|	3|3|3|6|4|4	23	3.83	1263	DIAP1_HUMAN
CTNNA1	NP_001073883.2	CCDC88C	15|18|15|23|36|18	125	20.83	6	0|0|0|0|0|0|0|0|0|0|0|0|0|0|0|0|0|0	1	1	1	1	1	23.48	208.33	0		14|16|14|22|31|16	113	18.83	2028	DAPLE_HUMAN
CTNNA1	NP_001073884.1	U2SURP	16|20|19|28|18|20	121	20.17	6	0|0|0|0|0|0|28|27|32|37|36|25|0|0|0|0|0|0	0	0	0	0	0	-90.67	0.65	0.7		15|17|17|24|17|18	108	18	1029	SR140_HUMAN
CTNNA1	NP_001075019.1	THOC2	2|3|0|0|2|0	7	1.17	6	0|0|0|0|0|0|19|17|13|14|11|18|0|0|0|0|0|0	0	0	0	0	0	-68.07	0.08	0.72	NP_001191421.1|NP_001095896.1|NP_079351.2|NP_000357.3|	2|3|0|0|2|0	7	1.17	1593	THOC2_HUMAN
CTNNA1	NP_001075109.1	PRKDC	35|46|36|55|46|36	254	42.33	6	11|10|17|43|38|19|59|67|37|50|38|52|18|22|30|68|51|25	0	0	0	0	0	-159.24	0.73	0.71		32|42|34|52|43|35	238	39.67	4097	PRKDC_HUMAN
CTNNA1	NP_001077430.1	WDR62	4|5|0|0|2|5	16	2.67	6	0|0|0|0|0|0|9|9|3|2|8|6|0|0|0|0|0|0	0	0	0	0	0	-27.17	0.43	0.56	NP_001035247.1|NP_001129069.1|	4|5|0|0|2|5	16	2.67	1523	WDR62_HUMAN
CTNNA1	NP_001091872.1	ZBTB21	9|8|7|14|11|9	58	9.67	6	0|0|0|0|0|0|0|3|0|0|0|0|0|0|0|0|0|0	0.99	1	0.99	1	0.99	3.03	19.33	0		7|8|7|13|10|9	54	9	1066	ZBT21_HUMAN
CTNNA1	NP_001092006.1	USP5	2|3|3|5|2|0	15	2.5	6	13|10|8|22|18|9|0|0|0|0|0|0|13|12|9|19|17|8	0	0	0	0	0	-75.53	0.15	0.72	NP_001121632.1|NP_060555.2|	2|3|3|5|2|0	15	2.5	858	UBP5_HUMAN
CTNNA1	NP_653210.2	CCDC43	4|5|0|0|2|4	15	2.5	6	0|0|0|0|0|0|5|4|0|0|0|5|0|0|0|0|0|0	0.05	0.09	0.05	0.09	0.05	-10.2	1.07	0.3		4|5|0|0|2|4	15	2.5	224	CCD43_HUMAN
CTNNA1	NP_001095896.1	TBC1D8	3|2|0|2|2|5	14	2.33	6	0|0|0|0|0|0|0|0|0|0|0|0|0|0|0|0|0|0	0.98	1	0.98	1	0.98	-1.84	23.33	0		3|2|0|2|2|5	14	2.33	1140	TBCD8_HUMAN
CTNNA1	NP_001098721.1	ZFYVE16	5|6|0|5|2|5	23	3.83	6	0|0|0|0|0|0|6|7|5|8|11|8|0|0|0|0|0|0	0	0	0	0	0	-33.21	0.51	0.6		5|6|0|5|2|5	23	3.83	1539	ZFY16_HUMAN
CTNNA1	NP_001099008.1	MYBBP1A	6|4|6|4|2|6	28	4.67	6	0|0|0|0|0|0|16|11|11|13|9|14|0|0|0|0|0|0	0	0	0	0	0	-47.56	0.38	0.66		6|4|6|4|2|5	27	4.5	1332	MBB1A_HUMAN
CTNNA1	NP_001107565.1	LSM14A	4|3|0|2|2|2	13	2.17	6	2|0|0|3|0|0|0|3|0|2|0|4|0|0|0|0|0|0	0.01	0.02	0.01	0.02	0.01	-10.56	0.93	0.34		4|3|0|2|2|2	13	2.17	463	LS14A_HUMAN
CTNNA1	NP_001110.2	ADD1	2|4|5|5|9|4	29	4.83	6	0|0|0|0|0|0|5|7|6|6|7|4|0|0|0|0|0|0	0	0	0	0	0	-20.19	0.83	0.49	NP_003119.2|	2|3|5|5|9|4	28	4.67	737	ADDA_HUMAN
CTNNA1	NP_001112.2	ADD3	10|11|7|9|8|11	56	9.33	6	0|0|0|0|0|0|13|14|9|13|11|14|0|0|0|0|0|0	0	0	0	0	0	-35.74	0.76	0.64		9|10|6|8|6|10	49	8.17	674	ADDG_HUMAN
CTNNA1	NP_001116849.1	PARK7	5|6|5|9|6|8	39	6.5	6	8|7|15|19|16|9|3|0|2|3|2|0|10|7|9|11|11|9	0	0	0	0	0	-45.32	0.48	0.66		5|6|5|7|5|7	35	5.83	189	PARK7_HUMAN
CTNNA1	NP_001120654.1	CEP55	4|5|4|6|5|3	27	4.5	6	0|0|0|0|0|0|6|7|5|4|5|4|0|0|0|0|0|0	0	0	0	0	0	-15.5	0.87	0.51	NP_005890.2|NP_004851.2|NP_001159765.1|	4|4|4|5|4|3	24	4	464	CEP55_HUMAN
CTNNA1	NP_001120792.1	UBAP2L	16|16|11|15|17|17	92	15.33	6	0|0|0|0|0|0|16|15|13|17|15|15|0|0|0|0|0|0	0	0	0	0	0	-39.33	1.01	0.65		13|12|10|13|14|13	75	12.5	983	UBP2L_HUMAN
CTNNA1	NP_001124384.1	SUGT1	4|4|2|2|2|4	18	3	6	0|0|0|0|0|0|6|7|4|0|3|7|0|0|0|3|0|0	0	0	0	0	0	-16.79	0.6	0.53		4|4|2|2|2|4	18	3	365	SGT1_HUMAN
CTNNA1	NP_001127836.1	MAP4	35|35|28|27|32|32	189	31.5	6	0|0|0|7|4|5|36|43|44|41|41|40|0|0|0|0|4|0	0	0	0	0	0	-108.45	0.77	0.71	NP_001006600.1|NP_872633.1|	30|32|22|23|28|30	165	27.5	1135	MAP4_HUMAN
CTNNA1	NP_001258025.1	PUF60	2|4|0|2|0|2	10	1.67	6	0|0|0|0|0|0|21|20|12|13|13|21|0|0|0|0|0|0	0	0	0	0	0	-74.07	0.1	0.72	NP_001093896.1|	2|4|0|2|0|2	10	1.67	541	PUF60_HUMAN
CTNNA1	NP_001129675.1	CCDC124	6|7|4|3|7|7	34	5.67	6	0|0|0|0|0|0|3|3|5|3|2|4|0|0|0|0|0|0	0.04	0.04	0.04	0.04	0.04	-8.8	1.7	0.3		5|6|3|3|6|6	29	4.83	223	CC124_HUMAN
CTNNA1	NP_001129676.1	RCC2	21|18|23|24|21|20	127	21.17	6	22|23|21|34|33|16|12|14|15|17|19|10|24|24|17|29|28|17	0	0	0	0	0	-78.25	0.74	0.7	NP_001155032.1|	17|12|19|18|16|15	97	16.17	522	RCC2_HUMAN
CTNNA1	NP_001131024.1	LRRFIP1	3|2|0|0|0|2	7	1.17	6	0|0|0|0|0|0|2|3|0|0|3|4|0|0|0|0|0|0	0.01	0.02	0.01	0.02	0.01	-8.98	0.58	0.34	NP_001035247.1|NP_001091679.1|NP_002004.1|	3|2|0|0|0|2	7	1.17	808	LRRF1_HUMAN
CTNNA1	NP_001131145.1	ILF3	3|5|7|8|5|6	34	5.67	6	2|2|10|16|19|3|14|16|16|14|13|11|0|0|11|23|18|0	0	0	0	0	0	-68.88	0.31	0.72	NP_000975.2|NP_003128.3|NP_002221.1|NP_036450.1|	3|5|7|8|5|5	33	5.5	706	ILF3_HUMAN
CTNNA1	NP_001135766.1	SPART	7|6|6|6|7|7	39	6.5	6	0|0|0|0|0|0|7|10|9|9|13|8|0|0|0|0|0|0	0	0	0	0	0	-26.03	0.7	0.63		6|6|6|6|7|7	38	6.33	666	SPART_HUMAN
CTNNA1	NP_001136018.1	LUZP1	18|12|5|6|11|14	66	11	6	0|0|0|0|0|0|3|9|0|6|6|5|0|0|0|0|0|0	0.46	0.93	0.46	0.93	0.46	-10.93	2.28	0.08	NP_001181927.1|NP_001159765.1|	18|12|5|6|11|14	66	11	1076	LUZP1_HUMAN
CTNNA1	NP_001137325.1	PYM1	2|3|0|0|2|0	7	1.17	6	0|0|0|0|0|0|2|0|0|0|0|0|0|0|0|0|0|0	0.69	0.82	0.68	0.81	0.69	-2.74	3.5	0.03	NP_003128.3|NP_060598.3|	2|3|0|0|2|0	7	1.17	203	PYM1_HUMAN
CTNNA1	NP_001137532.1	NHSL1	5|5|4|5|10|5	34	5.67	6	0|0|0|0|0|0|0|0|0|0|0|0|0|0|0|0|0|0	1	1	1	1	1	6.29	56.67	0		4|3|3|5|9|5	29	4.83	1606	NHSL1_HUMAN
CTNNA1	NP_001137533.1	COPB1	6|6|3|5|4|6	30	5	6	11|8|5|14|12|7|8|10|7|7|8|8|10|12|6|16|13|5	0	0	0	0	0	-47.5	0.38	0.72	NP_001006600.1|NP_115805.1|NP_004131.3|NP_060555.2|	5|6|2|4|4|4	25	4.17	953	COPB_HUMAN
CTNNA1	NP_001138467.1	CCDC85C	13|12|16|16|18|13	88	14.67	6	0|0|0|0|0|0|2|4|0|2|4|2|0|0|0|0|0|0	1	1	1	1	1	5.72	6.29	0	NP_001035247.1|NP_056131.2|NP_001159765.1|	10|9|14|13|13|9	68	11.33	419	CC85C_HUMAN
CTNNA1	NP_001138678.1	KIAA1671	14|10|10|17|18|13	82	13.67	6	0|0|0|0|0|0|3|5|3|6|3|3|0|0|0|0|0|0	0.99	1	0.99	1	0.99	-0.94	3.57	0	NP_001163886.1|NP_001181927.1|NP_115518.3|NP_001159765.1|	14|10|10|16|18|13	81	13.5	1806	K1671_HUMAN
CTNNA1	NP_001138890.1	TTC28	24|18|14|13|22|21	112	18.67	6	0|0|0|0|0|0|24|31|15|21|23|25|0|0|0|0|0|0	0	0	0	0	0	-66.45	0.81	0.68	NP_001181927.1|	23|18|14|13|22|20	110	18.33	2481	TTC28_HUMAN
CTNNA1	NP_001139019.1	RBM17	2|4|0|3|3|5	17	2.83	6	0|0|0|0|0|0|11|12|12|15|12|13|0|0|0|0|0|0	0	0	0	0	0	-55.45	0.23	0.67		2|4|0|3|3|4	16	2.67	401	SPF45_HUMAN
CTNNA1	NP_001139142.1	SORBS2	3|0|3|2|4|0	12	2	6	0|0|0|0|0|0|0|0|0|0|0|0|0|0|0|0|0|0	0.99	1	0.99	1	0.99	-1.82	20	0	NP_003364.1|NP_001093.1|	3|0|3|2|4|0	12	2	644	SRBS2_HUMAN
CTNNA1	NP_001139438.1	MKI67	66|69|67|73|78|67	420	70	6	5|9|17|26|20|13|146|148|164|164|159|149|6|7|12|21|14|8	0	0	0	0	0	-482.82	0.45	0.72		58|59|58|64|65|59	363	60.5	2896	KI67_HUMAN
CTNNA1	NP_001139487.1	DLGAP5	5|3|0|0|0|5	13	2.17	6	0|0|0|0|0|0|9|11|6|5|5|11|0|0|0|0|0|0	0	0	0	0	0	-34.76	0.28	0.62		5|3|0|0|0|5	13	2.17	842	DLGP5_HUMAN
CTNNA1	NP_001139685.2	TBC1D15	11|16|10|17|12|14	80	13.33	6	0|0|0|2|0|0|19|17|19|22|21|21|0|0|0|0|0|0	0	0	0	0	0	-59.31	0.67	0.68		11|16|9|15|11|13	75	12.5	674	TBC15_HUMAN
CTNNA1	NP_001139754.1	SRP54	6|8|0|5|9|6	34	5.67	6	0|0|0|0|0|0|6|5|3|4|4|5|0|0|0|0|0|0	0.01	0.01	0	0.01	0.01	-19.97	1.26	0.36	NP_009135.4|	5|7|0|4|8|6	30	5	455	SRP54_HUMAN
CTNNA1	NP_001153171.1	FHL1	2|0|2|2|3|2	11	1.83	6	0|0|0|0|2|0|3|3|2|2|2|2|0|0|0|0|0|0	0	0.01	0	0.01	0	-10.54	0.79	0.38	NP_079010.2|NP_003128.3|	2|0|2|2|3|2	11	1.83	296	FHL1_HUMAN
CTNNA1	NP_001157108.1	GTF2I	3|0|0|0|0|3	6	1	6	0|0|0|0|0|0|19|19|13|16|20|17|0|0|0|0|0|0	0	0	0	0	0	-77.03	0.06	0.72		3|0|0|0|0|3	6	1	976	GTF2I_HUMAN
CTNNA1	NP_001157973.1	EIF4ENIF1	2|4|0|0|2|4	12	2	6	0|0|0|0|0|0|3|7|0|0|4|0|0|0|0|0|0|0	0.02	0.03	0.02	0.03	0.02	-10.09	0.86	0.32	NP_001159765.1|NP_787048.1|	2|4|0|0|2|4	12	2	985	4ET_HUMAN
CTNNA1	NP_001158.2	XIAP	4|7|5|6|3|5	30	5	6	0|0|0|0|0|0|10|12|12|11|13|13|0|0|0|0|0|0	0	0	0	0	0	-42.63	0.42	0.66	NP_001159765.1|	4|6|5|4|3|4	26	4.33	497	XIAP_HUMAN
CTNNA1	NP_001160163.1	TTK	2|3|0|0|0|4	9	1.5	6	0|0|0|0|0|0|3|4|0|2|3|4|0|0|0|0|0|0	0	0.01	0	0.01	0	-12	0.56	0.38	NP_001035247.1|NP_001181927.1|NP_001159765.1|	2|3|0|0|0|4	9	1.5	856	TTK_HUMAN
CTNNA1	NP_001164040.1	CXorf56	5|4|4|4|4|4	25	4.17	6	0|0|0|0|0|0|5|6|7|7|8|5|0|0|0|0|0|0	0	0	0	0	0	-18.18	0.66	0.58		5|4|4|4|4|4	25	4.17	173	CX056_HUMAN
CTNNA1	NP_001166299.1	YTHDF2	4|4|2|0|0|3	13	2.17	6	0|3|0|3|0|0|3|0|0|0|0|3|2|3|2|3|3|0	0	0	0	0	0	-13.38	0.72	0.39		4|4|2|0|0|3	13	2.17	529	YTHD2_HUMAN
CTNNA1	NP_001171134.1	RIF1	2|4|5|3|5|3	22	3.67	6	0|0|0|0|0|0|54|55|38|45|38|47|0|0|0|0|0|0	0	0	0	0	0	-196.52	0.08	0.72	NP_001257411.1|	2|4|5|3|5|3	22	3.67	2446	RIF1_HUMAN
CTNNA1	NP_001171671.1	ZBTB33	43|39|38|42|43|34	239	39.83	6	0|0|0|0|0|0|34|30|27|32|30|31|0|0|0|0|0|0	0	0	0	0	0	-60.17	1.3	0.68	NP_001091679.1|	28|29|25|28|28|26	164	27.33	672	KAISO_HUMAN
CTNNA1	NP_001171712.1	VDAC2	6|8|8|7|10|8	47	7.83	6	6|7|3|6|8|7|6|6|7|6|7|7|7|6|7|7|8|6	0	0	0	0	0	-18.58	1.07	0.54		6|8|6|7|9|8	44	7.33	309	VDAC2_HUMAN
CTNNA1	NP_001171725.1	ESYT1	6|9|12|14|14|9	64	10.67	6	0|0|0|0|0|0|18|18|18|21|17|15|0|0|0|0|0|0	0	0	0	0	0	-60.1	0.6	0.67		6|9|12|14|14|9	64	10.67	1114	ESYT1_HUMAN
CTNNA1	NP_001180215.1	SIRT2	4|3|3|4|4|5	23	3.83	6	0|0|0|0|0|0|0|0|0|0|0|0|0|0|0|0|0|0	1	1	1	1	1	4.54	38.33	0		4|3|3|4|4|5	23	3.83	234	SIR2_HUMAN
CTNNA1	NP_001182502.1	DICER1	9|7|5|8|12|5	46	7.67	6	0|0|0|0|0|0|5|8|7|9|12|4|0|0|0|0|0|0	0	0	0	0	0	-20.89	1.02	0.51	NP_009135.4|	8|7|5|8|12|5	45	7.5	1829	DICER_HUMAN
CTNNA1	NP_001185648.1	RBBP7	2|5|3|7|6|3	26	4.33	6	0|2|0|3|3|0|9|9|10|14|11|9|0|0|3|3|0|0	0	0	0	0	0	-39	0.42	0.64	NP_056372.1|	2|5|2|7|6|3	25	4.17	469	RBBP7_HUMAN
CTNNA1	NP_001185771.1	CCT2	4|7|2|3|2|4	22	3.67	6	0|0|0|4|0|0|5|6|8|8|7|7|0|0|0|0|0|0	0	0	0	0	0	-24.3	0.54	0.57	NP_003153.2|	4|6|2|3|2|4	21	3.5	488	TCPB_HUMAN
CTNNA1	NP_001185844.1	PPFIBP1	2|0|0|0|0|0	2	0.33	6	0|0|0|0|0|0|2|2|0|0|0|0|0|0|0|0|0|0	0.11	0.32	0.11	0.32	0.11	-3.95	0.5	0.27		2|0|0|0|0|0	2	0.33	858	LIPB1_HUMAN
CTNNA1	NP_001185987.1	ARPIN-AP3S2	8|6|5|6|7|5	37	6.17	6	0|0|0|0|0|0|7|7|4|6|6|8|0|0|0|0|0|0	0	0	0	0	0	-16.51	0.97	0.53		7|5|5|5|7|4	33	5.5	394	A0A0A6YYH1_HUMAN
CTNNA1	NP_001186211.2	LRBA	9|12|12|18|22|11	84	14	6	0|0|0|0|0|0|31|39|27|33|35|28|0|0|0|0|0|0	0	0	0	0	0	-112.35	0.44	0.7		9|11|12|18|20|10	80	13.33	2851	LRBA_HUMAN
CTNNA1	NP_001191397.1	RBM10	2|3|3|5|3|3	19	3.17	6	0|0|0|0|0|0|25|20|29|27|25|24|0|0|0|0|0|0	0	0	0	0	0	-102.78	0.13	0.72	NP_006752.1|	2|3|3|5|3|3	19	3.17	995	RBM10_HUMAN
CTNNA1	NP_001202.4	BUB1B	17|14|6|14|17|17	85	14.17	6	0|0|0|0|0|0|16|22|11|13|16|15|0|0|0|0|0|0	0	0	0	0	0	-50.5	0.91	0.65	NP_001180215.1|	17|14|6|13|15|14	79	13.17	1050	BUB1B_HUMAN
CTNNA1	NP_001203.1	C1QBP	2|2|0|2|0|2	8	1.33	6	2|0|0|2|0|0|0|0|0|0|0|0|2|3|0|4|3|0	0	0	0	0	0	-11.98	0.5	0.43	NP_055414.2|NP_006752.1|NP_002030.2|NP_002221.1|	2|2|0|2|0|2	8	1.33	282	C1QBP_HUMAN
CTNNA1	NP_001229326.1	TWF1	2|2|0|0|0|0	4	0.67	6	0|0|0|0|0|0|3|2|0|0|0|2|0|0|0|0|0|0	0.05	0.08	0.05	0.08	0.05	-5.54	0.57	0.29	NP_060555.2|	2|2|0|0|0|0	4	0.67	357	TWF1_HUMAN
CTNNA1	NP_001229831.1	AKAP1	5|2|2|2|4|3	18	3	6	0|0|0|0|0|0|12|12|11|7|9|10|0|0|0|0|0|0	0	0	0	0	0	-38.29	0.3	0.65		5|2|2|2|4|3	18	3	903	AKAP1_HUMAN
CTNNA1	NP_001239085.1	GEMIN5	45|45|36|40|39|41	246	41	6	0|0|0|0|0|0|53|54|51|57|56|54|0|0|0|0|0|0	0	0	0	0	0	-143.13	0.76	0.71	NP_009135.4|NP_001091679.1|	37|35|30|31|32|33	198	33	1507	GEMI5_HUMAN
CTNNA1	NP_001239314.1	TNIP1	3|3|0|0|0|2	8	1.33	6	0|0|0|0|0|0|3|4|2|4|3|4|0|0|0|0|0|0	0	0	0	0	0	-14.85	0.4	0.47	NP_001035247.1|NP_001181927.1|NP_001159765.1|NP_787048.1|	3|2|0|0|0|2	7	1.17	619	TNIP1_HUMAN
CTNNA1	NP_001242982.1	ANKRD26	12|11|12|18|20|14	87	14.5	6	0|0|0|0|0|0|0|0|0|0|0|0|0|0|0|0|0|0	1	1	1	1	1	17.43	145	0		11|10|10|18|20|13	82	13.67	1709	ANR26_HUMAN
CTNNA1	NP_001243415.1	GOLGB1	2|2|5|8|9|2	28	4.67	6	0|0|0|0|0|0|5|6|6|6|5|5|0|0|0|0|0|0	0	0	0	0	0	-18.84	0.85	0.46		2|2|5|7|9|2	27	4.5	3269	GOGB1_HUMAN
CTNNA1	NP_001243595.1	FAM193A	4|4|2|2|4|5	21	3.5	6	0|0|0|0|0|0|2|0|2|0|2|2|0|0|0|0|0|0	0.48	0.67	0.47	0.67	0.48	-3.18	2.62	0.08	NP_056014.2|	4|4|2|2|4|4	20	3.33	1265	F193A_HUMAN
CTNNA1	NP_001248341.1	DCTN2	2|4|0|3|0|3	12	2	6	0|0|0|0|0|0|3|4|0|0|3|5|0|0|0|0|0|0	0.01	0.01	0.01	0.01	0.01	-11.16	0.8	0.35	NP_001035247.1|NP_659415.1|	2|4|0|3|0|3	12	2	403	DCTN2_HUMAN
CTNNA1	NP_001248755.1	AP3D1	16|17|5|11|8|14	71	11.83	6	0|0|0|0|0|0|17|19|7|14|13|17|0|0|0|0|0|0	0	0	0	0	0	-48.71	0.82	0.64	NP_001035541.1|NP_001091679.1|	16|15|4|10|7|13	65	10.83	1215	AP3D1_HUMAN
CTNNA1	NP_005780.2	PSME3	4|2|0|2|3|4	15	2.5	6	0|0|0|0|0|0|8|8|8|8|7|8|0|0|0|0|0|0	0	0	0	0	0	-34.67	0.32	0.63	NP_001171714.1|NP_004851.2|NP_060598.3|	3|2|0|2|3|4	14	2.33	254	PSME3_HUMAN
CTNNA1	NP_001272.2	TBCB	3|3|2|3|3|2	16	2.67	6	0|0|0|2|2|0|4|4|4|6|5|4|0|0|0|0|0|0	0	0	0	0	0	-14.83	0.59	0.53	NP_006752.1|NP_003364.1|	2|2|2|3|3|2	14	2.33	244	TBCB_HUMAN
CTNNA1	NP_001312.1	CSRP2	6|10|7|10|7|9	49	8.17	6	8|6|6|10|11|9|3|2|3|5|4|4|8|7|8|10|9|6	0	0	0	0	0	-26.67	0.86	0.61		5|7|5|7|5|7	36	6	193	CSRP2_HUMAN
CTNNA1	NP_001348.2	DHX9	26|28|23|34|29|25	165	27.5	6	29|29|25|42|34|22|35|38|40|41|38|39|29|29|21|42|39|27	0	0	0	0	0	-114.72	0.68	0.71	NP_009135.4|NP_054884.1|NP_079351.2|NP_001091679.1|NP_476516.1|	24|25|19|30|24|24	146	24.33	1270	DHX9_HUMAN
CTNNA1	NP_001349.2	DHX15	12|15|18|22|16|14	97	16.17	6	29|29|18|34|31|20|16|16|18|19|17|13|21|21|19|31|29|16	0	0	0	0	0	-98	0.53	0.72	NP_036558.3|NP_054884.1|NP_787048.1|NP_872633.1|	11|13|16|20|15|13	88	14.67	795	DHX15_HUMAN
CTNNA1	NP_001395.1	EEF1G	4|3|6|2|3|4	22	3.67	6	7|8|4|10|8|4|3|3|3|3|3|3|7|4|3|10|6|6	0	0	0	0	0	-30.53	0.44	0.62	NP_001257411.1|NP_056014.2|NP_006752.1|	4|3|6|2|3|4	22	3.67	437	EF1G_HUMAN
CTNNA1	NP_001408.2	EIF4B	21|17|20|22|22|16	118	19.67	6	0|0|0|0|0|0|18|21|29|29|35|19|0|0|0|0|0|0	0	0	0	0	0	-68.27	0.78	0.69	NP_006752.1|NP_872633.1|	17|16|19|18|17|15	102	17	611	IF4B_HUMAN
CTNNA1	NP_001427.2	FBL	3|5|6|9|9|5	37	6.17	6	9|7|11|13|12|8|6|4|2|2|3|5|8|8|10|13|13|7	0	0	0	0	0	-43.3	0.51	0.65	NP_009135.4|NP_476516.1|NP_002262.3|	3|4|5|7|7|4	30	5	321	FBRL_HUMAN
CTNNA1	NP_001511.2	GTF3C1	3|2|3|4|2|2	16	2.67	6	0|3|3|5|3|3|7|9|5|10|10|7|0|3|0|10|3|0	0	0	0	0	0	-32.65	0.3	0.72		2|2|3|4|2|2	15	2.5	2109	TF3C1_HUMAN
CTNNA1	NP_001542.1	IGBP1	2|0|0|0|0|2	4	0.67	6	0|0|0|0|0|0|2|4|4|0|3|3|0|0|0|0|0|0	0	0	0	0	0	-12.01	0.25	0.44	NP_001191421.1|NP_055055.1|	2|0|0|0|0|2	4	0.67	339	IGBP1_HUMAN
CTNNA1	NP_001609.2	PARP1	10|14|16|16|13|14	83	13.83	6	22|22|11|32|25|15|23|25|27|31|24|24|21|24|17|31|22|18	0	0	0	0	0	-94.51	0.49	0.72	NP_001091679.1|	10|13|15|15|13|13	79	13.17	1014	PARP1_HUMAN
CTNNA1	NP_001672.1	ATP2A2	2|0|0|3|0|0	5	0.83	6	2|0|4|8|7|3|0|3|0|2|0|2|0|2|5|14|11|4	0	0	0	0	0	-35.99	0.1	0.72		2|0|0|3|0|0	5	0.83	997	AT2A2_HUMAN
CTNNA1	NP_001677.2	ATP5F1B	4|4|3|3|4|3	21	3.5	6	0|0|0|0|0|0|0|2|0|2|2|2|0|0|0|0|0|0	0.38	0.38	0.38	0.38	0.38	-1.8	2.62	0.1	NP_006752.1|	4|4|3|3|4|3	21	3.5	529	ATPB_HUMAN
CTNNA1	NP_001814.2	CKB	2|2|0|0|0|0	4	0.67	6	3|0|0|2|0|0|2|2|0|0|0|0|0|0|0|0|0|0	0.02	0.02	0.02	0.02	0.02	-7.07	0.44	0.33	NP_001093.1|NP_000357.3|	2|2|0|0|0|0	4	0.67	381	KCRB_HUMAN
CTNNA1	NP_001934.2	DSG2	13|14|23|24|23|13	110	18.33	6	0|0|0|0|0|0|3|8|4|3|4|2|0|0|0|0|0|0	1	1	1	1	1	2.9	4.58	0	NP_002221.1|	13|14|19|23|22|12	103	17.17	1118	DSG2_HUMAN
CTNNA1	NP_001960.2	EIF5	22|21|18|19|22|21	123	20.5	6	0|0|0|0|0|0|23|21|25|24|25|20|0|0|0|0|0|0	0	0	0	0	0	-56.76	0.89	0.68	NP_006752.1|NP_003364.1|NP_056372.1|	16|14|14|15|17|13	89	14.83	431	IF5_HUMAN
CTNNA1	NP_002030.2	GAB1	2|0|2|3|3|3	13	2.17	6	0|0|0|0|0|0|0|0|0|0|0|0|0|0|0|0|0|0	0.99	0.99	0.99	0.99	0.99	-1.84	21.67	0	NP_001136157.1|	2|0|2|3|3|3	13	2.17	694	GAB1_HUMAN
CTNNA1	NP_002131.2	HNRNPK	14|14|20|18|17|14	97	16.17	6	20|18|20|20|22|18|20|19|24|22|21|19|18|19|14|18|18|18	0	0	0	0	0	-58.05	0.75	0.68	NP_036558.3|NP_056014.2|NP_001091679.1|NP_872633.1|	13|13|17|17|14|13	87	14.5	464	HNRPK_HUMAN
CTNNA1	NP_002147.2	HSPD1	6|7|11|17|10|11	62	10.33	6	16|16|14|24|28|12|0|2|0|0|0|0|13|15|12|18|18|12	0	0	0	0	0	-69.09	0.52	0.68	NP_001171714.1|NP_115805.1|	5|7|11|16|10|11	60	10	573	CH60_HUMAN
CTNNA1	NP_002221.1	JUP	35|41|35|40|43|39	233	38.83	6	0|0|0|0|0|0|0|0|0|0|0|0|0|0|0|3|0|0	1	1	1	1	1	13.31	77.67	0	NP_001091679.1|NP_004380.2|	24|30|25|31|27|29	166	27.67	745	PLAK_HUMAN
CTNNA1	NP_002256.2	KPNB1	11|13|8|15|7|14	68	11.33	6	0|0|0|2|0|0|18|16|15|17|17|19|0|0|0|0|0|0	0	0	0	0	0	-54.32	0.67	0.67	NP_115518.3|NP_001157935.1|NP_006752.1|NP_002262.3|NP_060555.2|	10|12|6|13|7|13	61	10.17	876	IMB1_HUMAN
CTNNA1	NP_002287.2	LBR	11|10|10|12|10|9	62	10.33	6	0|0|0|2|2|0|13|15|16|17|16|13|0|0|2|3|2|0	0	0	0	0	0	-42.28	0.69	0.66	NP_003128.3|NP_872633.1|	11|9|9|10|9|9	57	9.5	615	LBR_HUMAN
CTNNA1	NP_002406.1	MIF	3|3|0|2|0|0	8	1.33	6	3|0|0|4|3|0|0|0|0|0|0|0|0|0|0|3|4|0	0	0	0	0	0	-12.73	0.47	0.41		2|2|0|2|0|0	6	1	115	MIF_HUMAN
CTNNA1	NP_002523.2	NUP88	3|4|6|7|8|4	32	5.33	6	0|0|0|0|0|0|5|5|4|6|6|5|0|0|0|0|0|0	0	0	0	0	0	-15.51	1.03	0.46		3|4|5|7|8|4	31	5.17	741	NUP88_HUMAN
CTNNA1	NP_002626.1	SLC25A3	3|2|2|4|2|4	17	2.83	6	6|5|4|10|9|3|3|3|0|0|0|2|7|4|3|9|8|3	0	0	0	0	0	-29.83	0.35	0.72	NP_006787.2|	3|2|2|4|2|4	17	2.83	361	MPCP_HUMAN
CTNNA1	NP_002678.2	PNN	15|16|15|10|12|13	81	13.5	6	0|0|0|0|0|0|16|17|19|17|16|19|0|0|0|0|0|0	0	0	0	0	0	-49.45	0.78	0.67	NP_003128.3|NP_872633.1|	13|13|13|9|11|11	70	11.67	717	PININ_HUMAN
CTNNA1	NP_002801.1	PSMD4	3|4|3|3|3|3	19	3.17	6	0|0|0|2|0|0|2|4|3|4|4|4|0|0|0|0|2|0	0	0	0	0	0	-9.38	0.9	0.45	NP_001257411.1|NP_001158218.1|	3|4|3|3|3|3	19	3.17	377	PSMD4_HUMAN
CTNNA1	NP_002873.1	RANBP1	3|4|3|3|3|4	20	3.33	6	2|0|0|3|2|0|8|6|6|7|7|6|0|0|0|3|3|0	0	0	0	0	0	-21.4	0.5	0.6		2|3|3|3|3|3	17	2.83	201	RANG_HUMAN
CTNNA1	NP_002874.1	RANGAP1	28|33|41|38|39|30	209	34.83	6	2|3|0|3|2|0|30|29|45|38|42|31|0|0|0|0|0|0	0	0	0	0	0	-87.79	0.97	0.7	NP_002262.3|NP_065825.1|	19|24|26|26|26|20	141	23.5	587	RAGP1_HUMAN
CTNNA1	NP_002943.2	RPS2	3|4|5|6|4|4	26	4.33	6	6|5|4|9|5|3|4|3|2|3|3|3|4|5|3|7|5|3	0	0	0	0	0	-19.38	0.7	0.56	NP_000975.2|NP_001137325.1|NP_060598.3|	3|4|4|4|4|4	23	3.83	293	RS2_HUMAN
CTNNA1	NP_002964.3	ATXN2	3|2|0|2|2|3	12	2	6	0|0|0|0|0|0|2|4|4|3|2|0|0|0|0|0|0|0	0	0	0	0	0	-11.29	0.8	0.38	NP_001093.1|	3|2|0|2|2|3	12	2	1313	ATX2_HUMAN
CTNNA1	NP_003081.2	SNRPA1	4|4|4|5|2|5	24	4	6	0|0|0|0|0|0|11|10|15|14|13|11|0|0|0|0|0|0	0	0	0	0	0	-47.56	0.32	0.67		4|4|3|4|2|4	21	3.5	255	RU2A_HUMAN
CTNNA1	NP_003085.1	SNRPE	3|2|0|0|0|2	7	1.17	6	0|0|0|0|0|0|2|2|3|3|0|2|0|0|0|0|0|0	0.01	0.02	0.01	0.02	0.01	-9.06	0.58	0.35	NP_009135.4|	2|2|0|0|0|2	6	1	92	RUXE_HUMAN
CTNNA1	NP_003141.2	STAT3	6|6|4|6|6|5	33	5.5	6	0|0|0|0|0|0|13|11|17|17|15|12|0|0|0|0|0|0	0	0	0	0	0	-49.81	0.39	0.67	NP_001006600.1|	5|6|4|6|6|5	32	5.33	769	STAT3_HUMAN
CTNNA1	NP_783297.2	TJP1	79|74|96|105|103|73	530	88.33	6	0|0|0|0|0|0|42|37|33|42|41|41|0|0|0|0|0|0	0.64	0.99	0.64	0.99	0.64	-36.15	2.25	0.05	NP_001181927.1|NP_001171714.1|NP_001093.1|NP_065821.1|	61|58|64|73|73|57	386	64.33	1668	ZO1_HUMAN
CTNNA1	NP_003283.2	TPR	111|124|121|128|123|109	716	119.33	6	0|0|0|0|0|0|125|122|154|153|154|132|0|0|0|0|0|0	0	0	0	0	0	-339.92	0.85	0.72		88|96|90|104|100|89	567	94.5	2363	TPR_HUMAN
CTNNA1	NP_003325.2	UBA1	8|9|6|5|6|7	41	6.83	6	14|17|11|23|21|12|3|2|0|3|3|3|16|17|10|19|19|11	0	0	0	0	0	-68.91	0.35	0.72	NP_002262.3|	7|8|6|5|6|6	38	6.33	1058	UBA1_HUMAN
CTNNA1	NP_003356.2	UQCRC1	4|6|7|8|6|6	37	6.17	6	11|13|9|18|14|8|0|0|2|0|0|0|13|13|7|12|12|5	0	0	0	0	0	-48.44	0.45	0.67		4|6|7|8|6|6	37	6.17	480	QCR1_HUMAN
CTNNA1	NP_003364.1	VCL	7|11|0|5|2|11	36	6	6	0|0|0|0|0|0|0|0|0|0|0|0|0|0|0|0|0|0	1	1	1	1	1	-1.8	60	0	NP_001030129.1|NP_001091679.1|NP_001093896.1|	7|11|0|5|2|11	36	6	1066	VINC_HUMAN
CTNNA1	NP_003595.1	IRS4	23|24|26|30|32|24	159	26.5	6	13|9|8|16|17|8|25|33|32|39|35|31|17|12|8|13|18|11	0	0	0	0	0	-83.86	0.82	0.7	NP_055414.2|NP_006752.1|	20|20|22|25|28|21	136	22.67	1257	IRS4_HUMAN
CTNNA1	NP_003598.2	CDC42BPA	2|0|2|2|3|0	9	1.5	6	0|0|0|0|0|0|0|0|0|2|0|0|0|0|0|0|0|0	0.69	0.82	0.68	0.81	0.69	-2.74	4.5	0.03		2|0|2|2|3|0	9	1.5	1719	MRCKA_HUMAN
CTNNA1	NP_003602.1	OFD1	16|13|14|15|18|18	94	15.67	6	0|0|0|0|0|0|12|10|14|13|14|12|0|0|0|0|0|0	0	0	0	0	0	-26.51	1.25	0.6	NP_001138678.1|NP_001035247.1|NP_001181927.1|NP_055625.4|NP_115518.3|NP_005960.1|NP_001009811.2|NP_659415.1|NP_001034796.1|NP_848604.3|NP_001159765.1|NP_002262.3|NP_787048.1|NP_065825.1|NP_996769.3|	16|13|13|15|18|16	91	15.17	1012	OFD1_HUMAN
CTNNA1	NP_003615.2	RANBP3	14|14|5|7|5|12	57	9.5	6	0|0|0|0|0|0|12|15|11|10|11|15|0|0|0|0|0|0	0	0	0	0	0	-39.87	0.77	0.63		9|12|4|5|4|9	43	7.17	562	RANB3_HUMAN
CTNNA1	NP_003698.1	RUVBL1	18|18|18|18|18|19	109	18.17	6	0|0|0|0|0|0|23|22|30|29|26|24|0|0|0|0|0|0	0	0	0	0	0	-66.77	0.71	0.69	NP_001091679.1|	15|14|14|15|14|15	87	14.5	456	RUVB1_HUMAN
CTNNA1	NP_003741.1	EIF3A	21|30|16|28|23|24	142	23.67	6	0|0|0|0|0|0|35|32|30|35|37|33|0|0|0|0|0|0	0	0	0	0	0	-101.98	0.7	0.7	NP_005960.1|NP_872633.1|	20|26|16|26|21|23	132	22	1382	EIF3A_HUMAN
CTNNA1	NP_003744.1	EIF3D	3|4|4|8|3|3	25	4.17	6	4|4|0|10|10|4|4|3|3|6|3|3|4|4|3|7|6|4	0	0	0	0	0	-23.36	0.58	0.57	NP_000975.2|NP_115805.1|	3|4|4|7|3|3	24	4	548	EIF3D_HUMAN
CTNNA1	NP_003746.2	EIF3G	10|8|6|5|7|9	45	7.5	6	0|0|0|0|0|0|9|12|10|11|11|11|0|0|0|0|0|0	0	0	0	0	0	-33.17	0.7	0.63		9|8|5|4|6|7	39	6.5	320	EIF3G_HUMAN
CTNNA1	NP_003816.2	SNAP23	2|2|4|4|5|2	19	3.17	6	0|0|0|0|0|0|2|2|2|3|2|2|0|0|0|0|0|0	0.07	0.13	0.07	0.13	0.07	-6.13	1.46	0.29	NP_004851.2|NP_004595.2|	2|2|4|3|4|2	17	2.83	211	SNP23_HUMAN
CTNNA1	NP_003866.1	GMPS	8|10|7|10|10|12	57	9.5	6	23|22|5|23|27|11|11|11|7|8|6|11|21|24|12|24|26|15	0	0	0	0	0	-85.38	0.39	0.72		8|10|7|9|10|11	55	9.17	693	GUAA_HUMAN
CTNNA1	NP_003960.1	UBE2M	3|0|0|0|0|2	5	0.83	6	0|0|0|0|0|0|3|2|2|2|2|3|0|0|0|0|0|0	0	0.01	0	0.01	0	-10.56	0.36	0.39		3|0|0|0|0|2	5	0.83	183	UBC12_HUMAN
CTNNA1	NP_004172.2	UCHL1	2|3|3|4|5|2	19	3.17	6	6|6|6|10|11|5|0|0|0|0|0|0|7|7|5|6|8|4	0	0	0	0	0	-29.81	0.39	0.63	NP_001155032.1|NP_001091679.1|	2|3|2|4|5|2	18	3	223	UCHL1_HUMAN
CTNNA1	NP_004175.2	WARS	12|12|12|18|14|12	80	13.33	6	0|0|0|0|0|0|12|11|17|17|19|12|0|0|0|0|0|0	0	0	0	0	0	-35.83	0.91	0.64		10|11|11|15|13|9	69	11.5	471	SYWC_HUMAN
CTNNA1	NP_004230.2	TRIP11	3|3|4|3|7|0	20	3.33	6	0|0|0|0|0|0|10|6|4|11|12|8|0|0|0|0|0|0	0	0	0	0	0	-37.69	0.39	0.62	NP_006752.1|	3|3|4|2|7|0	19	3.17	1979	TRIPB_HUMAN
CTNNA1	NP_004332.2	CAD	5|7|5|11|13|7	48	8	6	12|9|4|19|20|4|7|11|6|10|8|8|11|13|15|25|24|9	0	0	0	0	0	-68.94	0.41	0.68		5|7|5|10|12|7	46	7.67	2225	PYR1_HUMAN
CTNNA1	NP_004333.1	CALD1	12|11|8|11|17|13	72	12	6	0|0|0|0|0|0|11|13|14|14|17|11|0|0|0|0|0|0	0	0	0	0	0	-37.72	0.9	0.63	NP_001093.1|	10|10|7|11|14|13	65	10.83	538	CALD1_HUMAN
CTNNA1	NP_004387.1	DDX5	8|12|14|15|11|9	69	11.5	6	14|15|16|21|21|17|17|15|18|19|20|19|12|15|15|19|17|14	0	0	0	0	0	-63.61	0.58	0.72	NP_036558.3|NP_003128.3|NP_001091679.1|	6|10|11|13|9|7	56	9.33	614	DDX5_HUMAN
CTNNA1	NP_004389.2	DDX10	2|5|3|5|0|3	18	3	6	0|0|0|0|0|0|25|27|27|28|28|27|0|0|0|0|0|0	0	0	0	0	0	-120.3	0.11	0.72		2|4|2|5|0|3	16	2.67	875	DDX10_HUMAN
CTNNA1	NP_004412.2	DVL1	22|22|13|18|18|20	113	18.83	6	0|0|0|0|0|0|16|15|10|13|12|18|0|0|0|0|0|0	0	0	0	0	0	-31.85	1.35	0.6	NP_001035247.1|NP_001091679.1|NP_001159765.1|	17|17|10|16|14|15	89	14.83	670	DVL1_HUMAN
CTNNA1	NP_004413.1	DVL2	36|35|32|30|32|35	200	33.33	6	0|0|0|0|0|0|29|30|30|25|27|28|0|0|0|0|0|0	0	0	0	0	0	-57.13	1.18	0.68	NP_001035247.1|NP_001091679.1|NP_001159765.1|	22|20|18|20|19|19	118	19.67	736	DVL2_HUMAN
CTNNA1	NP_004414.3	DVL3	28|28|18|21|22|25	142	23.67	6	0|0|0|0|0|0|23|22|17|16|20|22|0|0|0|0|0|0	0	0	0	0	0	-45.78	1.18	0.65	NP_001035247.1|NP_001091679.1|NP_001159765.1|	18|16|13|16|16|16	95	15.83	716	DVL3_HUMAN
CTNNA1	NP_004437.2	EPRS	25|25|17|33|28|20	148	24.67	6	0|0|0|2|2|0|33|31|32|32|33|30|0|0|0|0|2|0	0	0	0	0	0	-92.59	0.77	0.7	NP_787048.1|NP_060555.2|	23|22|13|25|24|19	126	21	1512	SYEP_HUMAN
CTNNA1	NP_004514.2	KIF11	19|19|12|18|15|19	102	17	6	0|0|0|0|0|0|26|24|11|18|16|23|0|0|0|0|0|0	0	0	0	0	0	-54.56	0.86	0.67	NP_055625.4|NP_001001924.1|NP_001191332.1|NP_872633.1|	17|18|12|17|15|18	97	16.17	1056	KIF11_HUMAN
CTNNA1	NP_004528.1	NAP1L1	13|18|16|14|17|14	92	15.33	6	0|0|0|0|0|0|7|7|10|9|11|7|0|0|0|0|0|0	0	0	0	0	0	-12.63	1.8	0.4	NP_055414.2|NP_005960.1|NP_060555.2|	9|11|8|10|9|8	55	9.17	391	NP1L1_HUMAN
CTNNA1	NP_004556.1	PEX14	2|5|2|4|3|4	20	3.33	6	0|0|0|0|0|0|5|4|4|4|3|5|0|0|0|0|0|0	0	0	0	0	0	-13.51	0.8	0.48		2|5|2|3|2|4	18	3	377	PEX14_HUMAN
CTNNA1	NP_004629.3	PRRC2A	22|22|9|18|18|22	111	18.5	6	0|0|0|0|0|0|24|24|19|18|24|21|0|0|0|0|0|0	0	0	0	0	0	-68.82	0.85	0.67	NP_009135.4|NP_872633.1|	20|19|9|18|16|20	102	17	2157	PRC2A_HUMAN
CTNNA1	NP_004636.1	COIL	5|2|2|0|2|3	14	2.33	6	0|0|0|0|0|0|6|9|8|9|6|10|0|0|0|0|0|0	0	0	0	0	0	-35.39	0.29	0.63	NP_004851.2|NP_001093.1|NP_004138.1|	4|2|2|0|2|3	13	2.17	576	COIL_HUMAN
CTNNA1	NP_004652.2	CDC23	9|11|8|8|7|8	51	8.5	6	0|0|0|0|0|0|6|8|7|11|7|8|0|0|0|0|0|0	0	0	0	0	0	-18.83	1.09	0.54	NP_001035247.1|NP_005960.1|NP_115805.1|NP_001159765.1|NP_001135994.1|	8|11|8|8|7|8	50	8.33	597	CDC23_HUMAN
CTNNA1	NP_004721.1	ETF1	7|6|2|0|0|5	20	3.33	6	0|0|0|0|0|0|8|6|3|2|4|7|0|0|0|0|0|0	0	0	0	0	0	-22.18	0.67	0.48		7|6|2|0|0|5	20	3.33	437	ERF1_HUMAN
CTNNA1	NP_004738.3	DLG5	49|50|50|63|55|54	321	53.5	6	0|0|0|2|0|0|8|9|12|7|12|7|0|0|0|2|0|0	1	1	1	1	1	27.55	5.84	0	NP_001181927.1|NP_001091679.1|NP_000357.3|	44|43|42|52|44|48	273	45.5	1919	DLG5_HUMAN
CTNNA1	NP_004773.1	SNAP29	8|7|7|12|9|7	50	8.33	6	0|0|0|0|0|0|10|10|11|11|13|10|0|0|0|0|0|0	0	0	0	0	0	-29.95	0.77	0.62	NP_001034624.1|NP_004595.2|	8|7|7|12|9|7	50	8.33	258	SNP29_HUMAN
CTNNA1	NP_004896.1	PRDX6	3|2|0|2|0|2	9	1.5	6	4|0|0|3|2|0|2|6|2|3|3|4|3|3|0|5|0|0	0	0	0	0	0	-18.49	0.36	0.53	NP_006752.1|	3|2|0|2|0|2	9	1.5	224	PRDX6_HUMAN
CTNNA1	NP_004990.3	MYO6	9|7|5|4|9|7	41	6.83	6	0|0|0|0|0|0|18|19|18|10|23|17|0|0|0|0|0|0	0	0	0	0	0	-63.97	0.39	0.68		9|7|5|4|8|7	40	6.67	1285	MYO6_HUMAN
CTNNA1	NP_005057.1	SFPQ	3|4|3|5|4|0	19	3.17	6	3|11|0|0|4|3|16|18|16|19|15|14|0|0|3|0|0|0	0	0	0	0	0	-72.56	0.19	0.72	NP_036558.3|	2|4|3|5|3|0	17	2.83	707	SFPQ_HUMAN
CTNNA1	NP_005073.2	TRIM25	5|6|6|4|7|6	34	5.67	6	0|0|0|5|6|0|8|8|6|3|3|5|0|4|0|3|5|0	0	0	0	0	0	-18.17	0.89	0.54	NP_000029.2|	5|6|6|4|7|6	34	5.67	630	TRI25_HUMAN
CTNNA1	NP_005076.3	NUP214	27|26|30|34|28|24	169	28.17	6	0|0|0|0|0|0|33|38|46|45|42|37|0|0|0|0|0|0	0	0	0	0	0	-111.51	0.7	0.71	NP_002262.3|	26|24|25|33|28|22	158	26.33	2090	NU214_HUMAN
CTNNA1	NP_005091.2	AKAP12	22|25|13|18|24|20	122	20.33	6	0|0|0|0|0|0|33|35|22|28|26|31|0|0|0|0|0|0	0	0	0	0	0	-90.34	0.7	0.7	NP_001091679.1|	20|23|11|18|22|18	112	18.67	1782	AKA12_HUMAN
CTNNA1	NP_005110.2	THRAP3	9|5|5|10|5|4	38	6.33	6	0|0|0|0|0|0|30|30|31|35|31|32|0|0|0|0|0|0	0	0	0	0	0	-124.23	0.2	0.72	NP_003128.3|NP_872633.1|	7|4|5|9|5|3	33	5.5	955	TR150_HUMAN
CTNNA1	NP_005115.2	NUP153	4|7|8|8|6|6	39	6.5	6	0|0|0|3|0|0|30|29|42|40|41|32|0|0|0|2|0|0	0	0	0	0	0	-142.39	0.18	0.72	NP_000029.2|NP_001157935.1|NP_001091679.1|NP_002262.3|NP_001243670.1|	4|7|7|8|6|5	37	6.17	1475	NU153_HUMAN
CTNNA1	NP_005198.1	CRKL	18|21|20|20|27|16	122	20.33	6	25|24|12|29|27|19|20|18|14|16|17|16|23|24|20|30|28|22	0	0	0	0	0	-76.2	0.75	0.69	NP_002030.2|NP_079052.2|NP_001191332.1|NP_001136157.1|	13|13|15|14|17|11	83	13.83	303	CRKL_HUMAN
CTNNA1	NP_005325.2	HCFC1	12|12|11|14|13|12	74	12.33	6	2|2|3|2|2|2|30|29|30|31|35|30|3|2|3|2|2|2	0	0	0	0	0	-101.76	0.4	0.71		12|12|10|12|13|11	70	11.67	2035	HCFC1_HUMAN
CTNNA1	NP_005372.2	NCL	14|15|16|20|16|12	93	15.5	6	2|0|7|13|12|4|25|21|37|38|39|24|0|0|10|12|12|3	0	0	0	0	0	-98.43	0.51	0.7	NP_005960.1|NP_872633.1|	14|14|12|17|15|12	84	14	710	NUCL_HUMAN
CTNNA1	NP_005379.3	PDCL	3|0|0|3|2|2	10	1.67	6	0|0|0|0|0|0|2|0|3|3|3|2|0|0|0|0|0|0	0.01	0.01	0.01	0.01	0.01	-9.82	0.77	0.35		3|0|0|3|2|2	10	1.67	301	PHLP_HUMAN
CTNNA1	NP_005633.2	TAF7	7|6|4|4|5|5	31	5.17	6	0|0|0|0|0|0|9|6|5|3|8|6|0|0|0|0|0|0	0	0	0	0	0	-17.54	0.84	0.54		6|6|4|4|5|5	30	5	349	TAF7_HUMAN
CTNNA1	NP_005678.3	FARSB	6|7|10|9|9|8	49	8.17	6	20|18|12|19|22|17|0|3|0|2|0|0|18|16|17|19|20|15	0	0	0	0	0	-67.72	0.42	0.72		6|7|10|9|9|8	49	8.17	589	SYFB_HUMAN
CTNNA1	NP_005683.2	ABCF2	6|11|3|8|5|8	41	6.83	6	0|0|0|0|0|0|10|10|11|10|14|7|0|0|0|0|0|0	0	0	0	0	0	-36.35	0.66	0.62	NP_056014.2|	6|11|3|8|5|8	41	6.83	634	ABCF2_HUMAN
CTNNA1	NP_005753.1	TRIM28	8|9|4|5|8|10	44	7.33	6	0|2|0|8|4|4|25|27|27|29|25|27|2|3|3|11|5|3	0	0	0	0	0	-103.23	0.27	0.72	NP_001121632.1|	8|9|4|5|8|10	44	7.33	835	TIF1B_HUMAN
CTNNA1	NP_005773.3	ALYREF	4|2|0|4|0|3	13	2.17	6	0|0|0|0|2|0|4|2|3|3|3|2|0|0|0|4|3|0	0	0	0	0	0	-14.87	0.65	0.42	NP_003128.3|NP_079351.2|	3|2|0|3|0|2	10	1.67	264	THOC4_HUMAN
CTNNA1	NP_005890.2	NBR1	3|2|0|0|0|4	9	1.5	6	0|0|0|0|0|0|2|2|0|0|0|2|0|0|0|0|0|0	0.37	0.64	0.36	0.63	0.37	-4.89	1.5	0.1		3|2|0|0|0|4	9	1.5	966	NBR1_HUMAN
CTNNA1	NP_005900.2	MAP1B	49|47|35|48|49|50	278	46.33	6	0|0|0|0|0|0|54|60|49|51|57|56|0|0|0|0|0|0	0	0	0	0	0	-146.28	0.85	0.71	NP_001093.1|	42|41|28|41|44|41	237	39.5	2468	MAP1B_HUMAN
CTNNA1	NP_005917.2	MFAP1	2|4|2|4|3|4	19	3.17	6	0|0|0|0|0|0|7|6|9|8|9|8|0|0|0|0|0|0	0	0	0	0	0	-28.45	0.4	0.63	NP_004851.2|NP_001159765.1|	2|4|2|4|3|4	19	3.17	439	MFAP1_HUMAN
CTNNA1	NP_005959.2	HNRNPM	4|11|6|19|9|6	55	9.17	6	21|23|21|26|27|26|20|18|15|19|16|17|21|22|12|28|25|25	0	0	0	0	0	-101.03	0.35	0.72	NP_000975.2|NP_036558.3|NP_000029.2|NP_003128.3|NP_001091679.1|NP_872633.1|	4|11|6|18|9|6	54	9	730	HNRPM_HUMAN
CTNNA1	NP_005960.1	NAP1L4	6|5|7|7|9|5	39	6.5	6	0|0|0|0|0|0|0|4|5|0|5|0|0|0|0|0|0|0	0.47	0.68	0.46	0.67	0.47	-2.35	2.79	0.08	NP_001159765.1|	5|4|6|5|7|4	31	5.17	375	NP1L4_HUMAN
CTNNA1	NP_006022.3	PCNT	54|50|26|49|46|45	270	45	6	0|0|0|0|0|0|29|30|20|24|28|30|0|0|0|0|0|0	0	0	0	0	0	-58.23	1.68	0.61	NP_001181927.1|NP_115518.3|NP_001009811.2|NP_065825.1|	52|48|26|47|43|43	259	43.17	3336	PCNT_HUMAN
CTNNA1	NP_006080.1	SCML2	5|7|8|12|8|8	48	8	6	0|0|0|0|0|0|22|23|28|28|25|25|0|0|0|0|0|0	0	0	0	0	0	-93.71	0.32	0.7		5|7|8|9|8|8	45	7.5	700	SCML2_HUMAN
CTNNA1	NP_006089.1	RACK1	2|3|0|3|0|4	12	2	6	5|4|3|8|7|2|3|2|0|2|0|4|7|5|3|7|5|3	0	0	0	0	0	-28.79	0.31	0.6		2|3|0|2|0|4	11	1.83	317	RACK1_HUMAN
CTNNA1	NP_006136.1	DNAJB1	4|5|0|2|0|3	14	2.33	6	0|0|0|0|0|0|8|10|8|7|8|10|0|0|0|0|0|0	0	0	0	0	0	-37.65	0.27	0.63	NP_056014.2|	3|5|0|2|0|3	13	2.17	340	DNJB1_HUMAN
CTNNA1	NP_006176.2	NUMA1	39|51|54|53|54|42	293	48.83	6	0|0|5|4|0|0|93|84|119|115|105|92|0|0|0|2|0|0	0	0	0	0	0	-325.35	0.48	0.72	NP_001159765.1|	36|44|44|46|46|38	254	42.33	2115	NUMA1_HUMAN
CTNNA1	NP_006181.1	ORC2	4|3|2|2|0|0	11	1.83	6	0|0|0|0|0|0|19|21|19|22|22|17|0|0|0|0|0|0	0	0	0	0	0	-88.94	0.09	0.72	NP_001180215.1|	3|2|2|2|0|0	9	1.5	577	ORC2_HUMAN
CTNNA1	NP_006182.2	PA2G4	10|12|7|14|10|10	63	10.5	6	0|0|0|0|0|0|11|11|6|8|9|9|0|0|0|0|0|0	0	0	0	0	0	-23.06	1.17	0.54		10|11|7|13|10|9	60	10	394	PA2G4_HUMAN
CTNNA1	NP_006188.3	PCM1	72|75|83|84|90|84	488	81.33	6	0|0|0|3|0|0|58|57|71|63|77|63|0|0|0|0|0|0	0	0	0	0	0	-125.4	1.25	0.71	NP_001003676.1|NP_001136018.1|NP_001138467.1|NP_001181927.1|NP_055625.4|NP_115518.3|NP_001009811.2|NP_659415.1|NP_115984.3|NP_001034624.1|NP_001034796.1|NP_001242982.1|NP_055690.1|NP_001158218.1|NP_001159765.1|NP_002262.3|NP_001243670.1|NP_787048.1|NP_065825.1|NP_996769.3|NP_001136028.1|NP_940926.1|	52|54|52|65|65|58	346	57.67	2024	PCM1_HUMAN
CTNNA1	NP_006247.1	PKN2	3|5|0|0|4|3	15	2.5	6	0|0|0|0|0|0|9|10|8|6|7|8|0|0|0|0|0|0	0	0	0	0	0	-35.39	0.31	0.62	NP_001035247.1|NP_001035541.1|	3|5|0|0|4|3	15	2.5	984	PKN2_HUMAN
CTNNA1	NP_006255.1	PTPN13	16|17|19|17|23|19	111	18.5	6	0|0|0|0|0|0|17|22|16|20|20|16|0|0|0|0|0|0	0	0	0	0	0	-43.48	1	0.66	NP_001091679.1|	16|17|18|16|23|19	109	18.17	2466	PTN13_HUMAN
CTNNA1	NP_006294.2	AIMP2	2|2|2|0|2|2	10	1.67	6	0|0|0|0|0|0|2|0|3|0|0|0|0|0|0|0|0|0	0.24	0.24	0.24	0.24	0.24	-4.66	2	0.22		2|2|2|0|2|2	10	1.67	320	AIMP2_HUMAN
CTNNA1	NP_006311.2	PGRMC2	3|0|0|2|0|2	7	1.17	6	0|0|0|0|0|0|5|5|6|6|6|6|0|0|0|0|0|0	0	0	0	0	0	-25.11	0.21	0.59		3|0|0|2|0|2	7	1.17	247	PGRC2_HUMAN
CTNNA1	NP_006316.1	RAN	9|8|4|8|7|7	43	7.17	6	7|8|4|8|8|3|9|9|9|10|10|8|6|6|3|8|7|2	0	0	0	0	0	-29.25	0.78	0.61	NP_001129069.1|NP_002262.3|NP_060555.2|	7|7|4|7|5|7	37	6.17	216	RAN_HUMAN
CTNNA1	NP_006333.1	TACC3	3|2|0|0|2|3	10	1.67	6	0|0|0|0|0|0|4|6|0|5|4|3|0|0|0|0|0|0	0	0	0	0	0	-16.36	0.45	0.49		3|2|0|0|2|2	9	1.5	838	TACC3_HUMAN
CTNNA1	NP_006378.3	CHERP	4|4|4|8|4|2	26	4.33	6	0|0|0|5|2|0|20|21|26|27|24|18|0|0|0|2|0|0	0	0	0	0	0	-92.54	0.19	0.72	NP_003128.3|NP_872633.1|	4|4|4|7|4|2	25	4.17	916	CHERP_HUMAN
CTNNA1	NP_006382.1	IPO7	6|3|2|2|0|4	17	2.83	6	0|0|0|0|0|0|3|4|2|2|2|4|0|0|0|0|0|0	0.02	0.06	0.02	0.06	0.02	-12.72	1	0.32	NP_001159765.1|NP_002262.3|NP_060555.2|	6|3|2|2|0|4	17	2.83	1038	IPO7_HUMAN
CTNNA1	NP_006436.3	PRPF8	43|43|34|51|40|36	247	41.17	6	0|0|0|0|0|0|56|47|49|57|55|49|0|0|0|0|0|0	0	0	0	0	0	-139.14	0.79	0.71	NP_003128.3|NP_872633.1|	41|41|31|46|36|32	227	37.83	2335	PRP8_HUMAN
CTNNA1	NP_006452.3	SPAG5	10|10|5|4|8|12	49	8.17	6	0|0|0|0|0|0|9|15|8|12|11|11|0|0|0|0|0|0	0	0	0	0	0	-36.69	0.74	0.63	NP_001035247.1|	10|10|5|4|8|11	48	8	1193	SPAG5_HUMAN
CTNNA1	NP_006546.1	YKT6	3|0|2|3|2|3	13	2.17	6	0|0|0|0|0|0|5|6|4|3|3|5|0|0|0|0|0|0	0	0	0	0	0	-19.24	0.5	0.52		3|0|2|3|2|3	13	2.17	198	YKT6_HUMAN
CTNNA1	NP_006576.2	CCT8	43|49|58|47|58|45	300	50	6	0|0|3|5|3|4|55|54|73|62|70|56|0|2|2|4|0|4	0	0	0	0	0	-159.23	0.81	0.71	NP_003153.2|NP_001035541.1|	28|33|31|34|37|29	192	32	548	TCPQ_HUMAN
CTNNA1	NP_006591.1	NUDC	11|15|12|14|7|14	73	12.17	6	7|9|4|10|7|5|17|15|20|19|21|20|5|8|5|8|5|5	0	0	0	0	0	-61.15	0.65	0.67	NP_001155032.1|	10|13|8|12|7|12	62	10.33	331	NUDC_HUMAN
CTNNA1	NP_006592.3	PTGES3	3|4|0|0|0|2	9	1.5	6	2|0|0|3|0|2|2|0|0|0|0|0|2|0|2|4|3|0	0	0.01	0	0.01	0	-12.02	0.56	0.38		3|4|0|0|0|2	9	1.5	160	TEBP_HUMAN
CTNNA1	NP_006702.1	RNPS1	3|0|0|3|2|0	8	1.33	6	2|0|0|4|2|2|4|4|4|8|5|4|2|2|0|3|2|0	0	0	0	0	0	-21.42	0.28	0.55	NP_036558.3|NP_001137325.1|NP_009135.4|NP_003128.3|NP_872633.1|	3|0|0|3|2|0	8	1.33	305	RNPS1_HUMAN
CTNNA1	NP_006759.3	BRAP	11|8|12|15|15|6	67	11.17	6	0|0|0|0|0|0|8|9|10|13|13|8|0|0|0|0|0|0	0	0	0	0	0	-29.22	1.1	0.56		8|8|10|13|12|6	57	9.5	592	BRAP_HUMAN
CTNNA1	NP_006784.1	PRDX3	5|6|4|7|5|5	32	5.33	6	9|9|9|16|13|8|3|3|2|0|2|3|13|8|11|14|9|9	0	0	0	0	0	-43.58	0.42	0.72		4|5|4|6|5|4	28	4.67	256	PRDX3_HUMAN
CTNNA1	NP_006819.2	ASCC3	12|8|8|13|15|8	64	10.67	6	0|0|0|0|0|0|24|17|19|24|22|18|0|0|0|0|0|0	0	0	0	0	0	-67.03	0.52	0.68		12|8|8|13|14|8	63	10.5	2202	ASCC3_HUMAN
CTNNA1	NP_006827.1	GCN1	35|38|55|72|65|30	295	49.17	6	0|0|0|0|0|0|55|54|75|74|76|49|0|0|0|0|0|0	0	0	0	0	0	-192.85	0.77	0.71		35|37|53|67|62|30	284	47.33	2671	GCN1_HUMAN
CTNNA1	NP_006833.2	SF3B2	10|9|14|18|13|9	73	12.17	6	0|0|0|0|0|0|36|32|40|42|35|39|0|0|0|0|0|0	0	0	0	0	0	-134.17	0.33	0.71	NP_658983.3|NP_000357.3|	10|9|12|18|12|9	70	11.67	895	SF3B2_HUMAN
CTNNA1	NP_009109.3	STRAP	8|10|6|10|9|7	50	8.33	6	3|4|2|4|5|3|12|10|7|7|7|11|2|2|0|5|2|4	0	0	0	0	0	-24.74	0.93	0.59	NP_009135.4|	8|9|5|8|8|6	44	7.33	350	STRAP_HUMAN
CTNNA1	NP_009129.1	PLPBP	3|5|4|4|4|3	23	3.83	6	14|11|7|9|13|9|0|0|0|0|0|0|13|11|7|11|12|8	0	0	0	0	0	-44.73	0.31	0.72	NP_006752.1|	3|5|4|4|4|3	23	3.83	275	PLPHP_HUMAN
CTNNA1	NP_009135.4	DDX20	5|7|5|6|6|7	36	6	6	0|0|0|0|0|0|3|3|0|3|2|0|0|0|0|0|0|0	0.77	0.85	0.77	0.85	0.77	-0.82	3.27	0.02		4|6|5|6|6|6	33	5.5	824	DDX20_HUMAN
CTNNA1	NP_009176.2	ATXN2L	27|30|28|19|28|31	163	27.17	6	5|3|5|10|6|6|29|33|27|25|26|34|3|4|3|7|6|5	0	0	0	0	0	-77.69	0.94	0.69		22|23|22|18|22|25	132	22	1075	ATX2L_HUMAN
CTNNA1	NP_009191.1	LYPLA2	3|4|2|5|5|5	24	4	6	0|0|0|2|0|0|7|6|8|8|9|7|0|0|0|0|0|0	0	0	0	0	0	-27.06	0.53	0.61		3|4|2|5|5|5	24	4	231	LYPA2_HUMAN
CTNNA1	NP_009205.3	ACOT7	2|0|0|0|2|0	4	0.67	6	4|3|4|5|5|3|0|0|0|0|0|0|5|3|3|6|10|0	0	0	0	0	0	-25.85	0.11	0.72		2|0|0|0|2|0	4	0.67	370	BACH_HUMAN
CTNNA1	NP_031398.2	DDX42	4|4|4|3|0|3	18	3	6	0|0|0|0|0|0|24|21|26|28|29|22|0|0|0|0|0|0	0	0	0	0	0	-111.34	0.12	0.72		4|4|4|3|0|3	18	3	938	DDX42_HUMAN
CTNNA1	NP_031401.1	TARDBP	3|2|3|6|5|2	21	3.5	6	8|5|4|6|5|4|4|4|5|5|3|4|6|4|5|5|6|4	0	0	0	0	0	-20.81	0.58	0.55	NP_000975.2|NP_001137325.1|NP_003128.3|NP_002221.1|NP_060598.3|	3|2|3|6|5|2	21	3.5	414	TADBP_HUMAN
CTNNA1	NP_036205.1	CCT5	3|3|0|2|2|3	13	2.17	6	9|9|3|15|11|3|4|3|2|2|3|2|8|8|4|14|8|7	0	0	0	0	0	-48.75	0.2	0.72	NP_003153.2|	3|3|0|2|2|3	13	2.17	541	TCPE_HUMAN
CTNNA1	NP_036222.3	MACF1	40|35|26|57|55|26	239	39.83	6	0|3|0|0|0|0|14|20|10|18|19|13|3|0|0|0|0|0	0.75	1	0.75	1	0.75	-19.33	2.54	0.02	NP_000029.2|NP_001155032.1|NP_006752.1|NP_872633.1|	34|31|24|55|53|23	220	36.67	5430	MACF1_HUMAN
CTNNA1	NP_036243.1	AHSA1	3|4|2|2|3|7	21	3.5	6	8|6|3|10|6|5|7|9|7|4|4|7|9|6|5|10|8|6	0	0	0	0	0	-33.33	0.39	0.63		3|4|2|2|3|7	21	3.5	338	AHSA1_HUMAN
CTNNA1	NP_036421.2	KEAP1	22|21|15|18|18|20	114	19	6	0|0|0|0|0|0|21|21|22|22|23|24|0|0|0|0|0|0	0	0	0	0	0	-58.81	0.86	0.68		16|17|11|16|15|16	91	15.17	624	KEAP1_HUMAN
CTNNA1	NP_036457.1	MAPRE1	2|2|0|0|0|2	6	1	6	0|0|0|0|0|0|0|2|0|2|0|0|0|0|0|0|0|0	0.32	0.32	0.33	0.33	0.33	-3.89	1.5	0.14	NP_055625.4|NP_001009811.2|NP_001003407.1|NP_001139142.1|NP_001091679.1|NP_001093.1|NP_001159765.1|NP_003119.2|NP_065825.1|NP_872633.1|	2|2|0|0|0|2	6	1	268	MARE1_HUMAN
CTNNA1	NP_036473.2	GTPBP4	6|7|2|0|0|4	19	3.17	6	0|2|0|0|0|0|9|6|0|0|0|8|0|0|0|0|0|0	0	0	0	0	0	-17.94	0.76	0.39	NP_872633.1|	6|7|2|0|0|4	19	3.17	634	NOG1_HUMAN
CTNNA1	NP_036524.1	PEF1	4|3|6|4|5|3	25	4.17	6	7|7|5|7|10|4|0|0|0|0|2|0|7|6|5|6|9|4	0	0	0	0	0	-26.08	0.53	0.61		4|3|4|4|4|3	22	3.67	284	PEF1_HUMAN
CTNNA1	NP_036525.1	PFAS	5|4|3|10|7|2	31	5.17	6	8|6|6|19|14|8|2|2|0|2|2|0|10|8|5|17|9|8	0	0	0	0	0	-49.58	0.4	0.65	NP_003364.1|NP_001093896.1|	5|4|3|10|7|2	31	5.17	1338	PUR4_HUMAN
CTNNA1	NP_037386.1	TBK1	2|0|0|0|0|0	2	0.33	6	0|0|0|0|0|0|0|2|2|2|2|2|0|0|0|0|0|0	0	0.01	0	0.01	0	-7.75	0.2	0.37	NP_004851.2|NP_006752.1|NP_001159765.1|NP_036450.1|NP_787048.1|NP_065825.1|NP_001136028.1|	2|0|0|0|0|0	2	0.33	729	TBK1_HUMAN
CTNNA1	NP_037392.1	SAP30BP	6|6|3|6|5|5	31	5.17	6	0|0|0|0|0|0|9|13|10|11|12|13|0|0|0|0|0|0	0	0	0	0	0	-40.53	0.46	0.66		6|6|3|5|5|5	30	5	308	S30BP_HUMAN
CTNNA1	NP_037417.1	GNL2	16|12|4|11|4|9	56	9.33	6	0|0|0|0|0|0|24|25|26|26|26|24|0|0|0|0|0|0	0	0	0	0	0	-96.74	0.37	0.7		13|11|3|8|4|9	48	8	731	NOG2_HUMAN
CTNNA1	NP_054861.2	NUDT5	2|3|0|0|2|3	10	1.67	6	0|0|0|0|0|0|2|2|2|3|2|2|0|0|0|0|0|0	0.01	0.01	0.01	0.01	0.01	-9.82	0.77	0.35	NP_001034624.1|	2|3|0|0|2|2	9	1.5	219	NUDT5_HUMAN
CTNNA1	NP_054884.1	NDUFAF4	12|13|12|9|12|11	69	11.5	6	0|0|0|0|0|0|0|0|0|0|0|0|0|0|0|0|0|0	1	1	1	1	1	14.35	115	0		8|9|7|6|8|7	45	7.5	175	NDUF4_HUMAN
CTNNA1	NP_055140.1	CORO1C	5|3|5|9|9|6	37	6.17	6	0|0|0|0|0|0|6|5|5|8|9|4|0|0|0|0|0|0	0	0	0	0	0	-19.4	1	0.5		5|3|5|8|8|5	34	5.67	474	COR1C_HUMAN
CTNNA1	NP_055144.3	EDC4	9|8|3|4|5|8	37	6.17	6	0|0|0|0|0|0|22|16|11|19|19|15|0|0|0|0|0|0	0	0	0	0	0	-64.6	0.36	0.68	NP_002004.1|	8|8|3|3|5|8	35	5.83	1401	EDC4_HUMAN
CTNNA1	NP_055181.3	GNL3	3|3|3|0|0|3	12	2	6	5|5|5|4|5|5|6|6|5|5|3|7|5|5|5|7|6|6	0	0	0	0	0	-28.04	0.32	0.72		3|3|3|0|0|3	12	2	549	GNL3_HUMAN
CTNNA1	NP_055205.2	SND1	8|13|6|15|14|12	68	11.33	6	0|0|0|0|0|0|7|9|8|10|10|7|0|0|0|0|0|0	0	0	0	0	0	-22.89	1.33	0.5		8|12|5|14|14|10	63	10.5	910	SND1_HUMAN
CTNNA1	NP_055246.2	PALD1	2|0|0|0|0|2	4	0.67	6	0|0|0|0|0|0|6|9|5|8|9|6|0|0|0|0|0|0	0	0	0	0	0	-31.72	0.09	0.72		2|0|0|0|0|2	4	0.67	856	PALD_HUMAN
CTNNA1	NP_055362.1	TMOD3	3|7|4|6|6|6	32	5.33	6	0|0|0|0|0|0|4|6|5|5|6|4|0|0|0|0|0|0	0	0	0	0	0	-14.85	1.07	0.48	NP_006752.1|	3|7|4|6|6|6	32	5.33	352	TMOD3_HUMAN
CTNNA1	NP_055456.2	MDC1	16|21|17|21|19|19	113	18.83	6	0|0|0|0|0|0|50|47|61|57|55|47|0|0|0|0|0|0	0	0	0	0	0	-180.85	0.36	0.71	NP_000357.3|NP_872633.1|	15|20|17|20|19|19	110	18.33	2089	MDC1_HUMAN
CTNNA1	NP_055523.1	KNTC1	5|2|2|2|2|2	15	2.5	6	0|0|0|0|0|0|9|10|4|5|8|9|0|0|0|0|0|0	0	0	0	0	0	-27.06	0.33	0.61		5|2|2|2|2|2	15	2.5	2209	KNTC1_HUMAN
CTNNA1	NP_055644.2	DDX46	22|24|28|27|22|23	146	24.33	6	0|0|0|0|0|0|65|64|68|68|67|68|0|0|0|0|0|0	0	0	0	0	0	-223.39	0.36	0.72	NP_872633.1|	22|23|23|24|21|21	134	22.33	1031	DDX46_HUMAN
CTNNA1	NP_055681.1	SEC16A	3|7|4|4|6|8	32	5.33	6	0|0|0|0|0|0|7|10|8|6|7|8|0|0|0|0|0|0	0	0	0	0	0	-25.38	0.7	0.58	NP_056014.2|NP_003364.1|NP_062536.2|NP_002004.1|	3|7|4|4|6|7	31	5.17	2357	SC16A_HUMAN
CTNNA1	NP_055690.1	KIF14	4|2|2|8|7|2	25	4.17	6	0|0|0|0|0|0|0|0|0|0|0|0|0|0|0|0|0|0	1	1	1	1	1	2.7	41.67	0		3|2|2|8|7|2	24	4	1648	KIF14_HUMAN
CTNNA1	NP_055706.1	PDAP1	8|9|4|5|4|6	36	6	6	0|0|0|0|0|0|6|6|5|7|4|5|0|0|0|0|0|0	0	0	0	0	0	-15.07	1.09	0.46		8|7|4|5|4|5	33	5.5	181	HAP28_HUMAN
CTNNA1	NP_055750.2	PLEKHA6	9|13|20|29|23|12	106	17.67	6	0|0|0|0|0|0|0|0|0|0|0|0|0|0|0|0|0|0	1	1	1	1	1	14.35	176.67	0		9|13|16|24|19|12	93	15.5	1048	PKHA6_HUMAN
CTNNA1	NP_055816.2	SPEN	3|4|9|4|6|0	26	4.33	6	0|0|0|0|0|0|97|91|92|99|93|90|0|0|0|0|0|0	0	0	0	0	0	-419.68	0.05	0.72	NP_872633.1|	2|3|9|4|6|0	24	4	3664	MINT_HUMAN
CTNNA1	NP_055888.1	SIPA1L3	7|7|14|21|24|10	83	13.83	6	0|0|0|0|0|0|0|0|0|0|0|0|0|0|0|0|0|0	1	1	1	1	1	11.21	138.33	0	NP_872633.1|	7|7|14|21|24|10	83	13.83	1781	SI1L3_HUMAN
CTNNA1	NP_055935.4	ALMS1	10|8|6|3|16|9	52	8.67	6	0|0|0|0|0|0|9|16|12|12|13|11|0|0|0|0|0|0	0	0	0	0	0	-44.01	0.71	0.62	NP_001181927.1|NP_115518.3|NP_872633.1|	10|8|5|3|16|7	49	8.17	4169	ALMS1_HUMAN
CTNNA1	NP_055949.2	MPRIP	2|0|0|2|2|0	6	1	6	0|0|0|0|0|0|2|0|0|3|0|0|0|0|0|0|0|0	0.24	0.24	0.24	0.24	0.24	-4.66	1.2	0.22		2|0|0|2|2|0	6	1	1038	MPRIP_HUMAN
CTNNA1	NP_055978.4	TRIM9	4|4|0|2|0|3	13	2.17	6	0|0|0|0|0|0|7|5|5|2|3|2|0|0|0|0|0|0	0	0	0	0	0	-17.73	0.54	0.49	NP_001159765.1|	4|4|0|2|0|3	13	2.17	710	TRIM9_HUMAN
CTNNA1	NP_055987.2	PRRC2C	47|53|28|32|44|51	255	42.5	6	0|0|0|0|0|0|52|59|39|48|51|53|0|0|0|0|0|0	0	0	0	0	0	-143.52	0.84	0.71	NP_872633.1|	41|47|23|29|39|43	222	37	2817	PRC2C_HUMAN
CTNNA1	NP_056054.2	AGTPBP1	3|4|4|3|2|4	20	3.33	6	0|0|0|0|0|0|4|4|4|3|4|3|0|0|0|0|0|0	0	0	0	0	0	-11.61	0.91	0.45	NP_001155032.1|	3|4|4|3|2|4	20	3.33	1186	CBPC1_HUMAN
CTNNA1	NP_056060.2	ANKS1A	5|5|0|3|4|6	23	3.83	6	0|0|0|0|0|0|9|15|4|9|6|8|0|0|0|0|0|0	0	0	0	0	0	-37.52	0.45	0.62		5|5|0|3|4|5	22	3.67	1134	ANS1A_HUMAN
CTNNA1	NP_056075.1	SIN3B	34|33|20|28|24|32	171	28.5	6	0|0|0|0|0|0|32|35|32|34|32|32|0|0|0|0|0|0	0	0	0	0	0	-90.63	0.87	0.7		29|27|18|23|21|27	145	24.17	1162	SIN3B_HUMAN
CTNNA1	NP_056131.2	PPP1R13B	19|17|17|27|22|16	118	19.67	6	0|0|0|0|0|0|0|0|0|0|0|0|0|0|0|0|0|0	1	1	1	1	1	24.99	196.67	0	NP_001158218.1|NP_001159765.1|	17|15|15|24|20|14	105	17.5	1090	ASPP1_HUMAN
CTNNA1	NP_056154.1	ADNP	4|6|5|5|2|5	27	4.5	6	0|0|0|0|0|0|41|39|38|37|39|37|0|0|0|0|0|0	0	0	0	0	0	-162.47	0.12	0.72		4|6|5|5|2|5	27	4.5	1102	ADNP_HUMAN
CTNNA1	NP_056156.2	NCAPH	9|9|3|6|8|7	42	7	6	0|0|0|0|0|0|14|18|17|15|21|16|0|0|0|0|0|0	0	0	0	0	0	-63.9	0.42	0.68	NP_056197.2|	7|8|3|6|8|7	39	6.5	741	CND2_HUMAN
CTNNA1	NP_056261.4	AHCTF1	4|3|6|6|4|2	25	4.17	6	0|0|0|0|0|0|62|63|52|54|42|60|0|0|0|0|0|0	0	0	0	0	0	-238.08	0.08	0.72	NP_001091679.1|	3|3|6|6|4|2	24	4	2275	ELYS_HUMAN
CTNNA1	NP_056262.3	CAMSAP1	13|13|4|9|14|16	69	11.5	6	0|0|0|0|0|0|11|18|7|10|11|12|0|0|0|0|0|0	0	0	0	0	0	-38.78	1	0.6	NP_001035247.1|NP_001159765.1|NP_003119.2|NP_872633.1|	12|13|3|9|14|15	66	11	1602	CAMP1_HUMAN
CTNNA1	NP_056340.2	IBTK	10|5|4|6|10|7	42	7	6	0|0|0|0|0|0|4|4|2|4|6|3|0|0|0|0|0|0	0.19	0.28	0.19	0.28	0.19	-9.09	1.83	0.25	NP_001035247.1|NP_060598.3|	10|5|4|6|10|7	42	7	1353	IBTK_HUMAN
CTNNA1	NP_056363.2	DST	74|69|61|66|79|64	413	68.83	6	0|0|0|0|0|0|25|38|22|31|31|26|0|0|0|0|0|0	0.62	1	0.62	1	0.62	-15.83	2.39	0.07	NP_001006600.1|NP_001155032.1|	63|58|49|55|66|56	347	57.83	5171	DYST_HUMAN
CTNNA1	NP_056450.2	GAPVD1	26|22|17|19|28|23	135	22.5	6	0|0|0|0|0|0|25|26|15|23|24|24|0|0|0|0|0|0	0	0	0	0	0	-57.84	0.99	0.67		26|22|15|18|26|23	130	21.67	1487	GAPD1_HUMAN
CTNNA1	NP_056456.1	TES	9|8|5|8|8|6	44	7.33	6	0|0|0|0|0|0|5|4|2|3|5|4|0|0|0|0|0|0	0.05	0.1	0.05	0.1	0.05	-7.66	1.91	0.29		9|8|5|8|8|6	44	7.33	421	TES_HUMAN
CTNNA1	NP_056474.2	RSL1D1	2|3|2|3|3|0	13	2.17	6	2|3|0|7|5|4|6|4|4|5|6|4|0|2|0|5|8|3	0	0	0	0	0	-27.29	0.35	0.72	NP_872633.1|	2|3|2|3|3|0	13	2.17	490	RL1D1_HUMAN
CTNNA1	NP_056988.3	EIF5B	12|17|6|10|9|19	73	12.17	6	0|0|0|0|0|0|14|15|9|9|7|15|0|0|0|0|0|0	0	0	0	0	0	-34.49	1.06	0.56		11|15|5|8|8|17	64	10.67	1220	IF2P_HUMAN
CTNNA1	NP_056997.1	TXNDC12	4|4|5|6|5|5	29	4.83	6	15|13|5|9|9|5|0|0|0|0|0|0|11|11|5|8|12|7	0	0	0	0	0	-40.13	0.41	0.72	NP_787048.1|	4|4|5|5|4|5	27	4.5	172	TXD12_HUMAN
CTNNA1	NP_057291.1	CPSF3	20|19|15|21|22|18	115	19.17	6	0|0|0|0|0|0|18|20|17|19|19|18|0|0|0|0|0|0	0	0	0	0	0	-45.07	1.04	0.66		17|16|13|16|17|16	95	15.83	684	CPSF3_HUMAN
CTNNA1	NP_057417.3	SRRM2	9|17|15|8|10|14	73	12.17	6	2|0|2|3|5|0|37|32|34|32|30|38|0|0|0|5|2|0	0	0	0	0	0	-122.08	0.36	0.71	NP_036558.3|NP_001137325.1|NP_001163886.1|NP_003128.3|NP_006752.1|NP_003119.2|NP_872633.1|	9|17|15|8|10|14	73	12.17	2752	SRRM2_HUMAN
CTNNA1	NP_057427.3	CENPF	23|26|25|29|26|25	154	25.67	6	0|0|0|0|0|0|0|0|0|0|0|0|0|0|0|0|0|0	1	1	1	1	1	35.31	256.67	0		21|24|24|26|25|23	143	23.83	3114	CENPF_HUMAN
CTNNA1	NP_058431.2	CRK	16|19|12|18|16|17	98	16.33	6	0|0|0|0|0|0|18|18|20|20|19|16|0|0|0|0|0|0	0	0	0	0	0	-50.19	0.88	0.67	NP_002030.2|NP_079052.2|NP_079524.2|NP_001136157.1|	12|13|10|15|13|13	76	12.67	304	CRK_HUMAN
CTNNA1	NP_060082.2	ZCCHC8	12|15|14|17|11|10	79	13.17	6	0|0|0|0|0|0|11|12|9|10|13|11|0|0|0|0|0|0	0	0	0	0	0	-25.64	1.2	0.57	NP_658983.3|	11|13|14|15|11|10	74	12.33	707	ZCHC8_HUMAN
CTNNA1	NP_060117.3	FTSJ3	3|3|6|5|3|7	27	4.5	6	0|0|0|5|0|0|10|11|9|12|12|11|0|0|0|0|0|0	0	0	0	0	0	-38.44	0.42	0.65	NP_005960.1|NP_060598.3|NP_219482.1|	3|3|6|5|3|7	27	4.5	847	SPB1_HUMAN
CTNNA1	NP_060288.3	WRAP73	2|2|0|3|0|4	11	1.83	6	4|6|0|6|6|5|0|0|0|0|0|0|4|4|0|9|5|4	0	0	0	0	0	-27.29	0.3	0.59	NP_001159765.1|	2|2|0|3|0|4	11	1.83	460	WRP73_HUMAN
CTNNA1	NP_060315.1	COMMD8	5|3|0|0|0|3	11	1.83	6	0|0|0|0|0|0|2|2|2|4|2|3|0|0|0|0|0|0	0.02	0.05	0.02	0.04	0.02	-11.29	0.73	0.33		5|3|0|0|0|3	11	1.83	183	COMD8_HUMAN
CTNNA1	NP_060391.2	NPLOC4	2|2|0|0|2|2	8	1.33	6	0|0|0|0|0|0|6|6|6|6|9|9|0|0|0|0|0|0	0	0	0	0	0	-30.97	0.19	0.72		2|2|0|0|2|2	8	1.33	608	NPL4_HUMAN
CTNNA1	NP_060395.5	DENND4C	14|15|6|15|16|15	81	13.5	6	0|0|0|0|0|0|12|15|9|11|15|10|0|0|0|0|0|0	0	0	0	0	0	-36.4	1.12	0.61		14|15|6|15|16|15	81	13.5	1909	DEN4C_HUMAN
CTNNA1	NP_060495.2	GPATCH1	22|24|25|26|24|24	145	24.17	6	0|0|0|0|0|0|21|19|19|22|20|15|0|0|0|0|0|0	0	0	0	0	0	-37.63	1.25	0.65	NP_001035247.1|NP_001181927.1|NP_001159765.1|	19|21|21|22|22|19	124	20.67	931	GPTC1_HUMAN
CTNNA1	NP_060530.3	IARS2	3|4|0|3|2|2	14	2.33	6	0|0|0|3|3|0|0|0|0|0|0|0|0|0|0|4|0|0	0.1	0.18	0.1	0.18	0.1	-7.65	1.4	0.27	NP_002221.1|	3|3|0|3|2|2	13	2.17	1012	SYIM_HUMAN
CTNNA1	NP_060598.3	TSR1	2|0|0|0|0|0	2	0.33	6	0|0|0|0|0|0|0|0|0|0|0|0|0|0|0|0|0|0	0.31	0.94	0.31	0.94	0.31	-1.84	3.33	0.14		2|0|0|0|0|0	2	0.33	804	TSR1_HUMAN
CTNNA1	NP_060700.2	NUP133	4|6|9|8|4|5	36	6	6	0|0|0|0|0|0|19|14|15|17|11|15|0|0|0|0|0|0	0	0	0	0	0	-54	0.4	0.67	NP_057427.3|	4|6|8|8|4|5	35	5.83	1156	NU133_HUMAN
CTNNA1	NP_060855.2	LSG1	10|10|6|16|13|7	62	10.33	6	0|0|0|0|0|0|8|4|10|11|9|6|0|0|0|0|0|0	0	0	0	0	0	-21	1.29	0.43	NP_219482.1|	9|8|6|13|10|7	53	8.83	658	LSG1_HUMAN
CTNNA1	NP_060919.2	UBAP2	4|5|3|2|2|6	22	3.67	6	0|0|0|0|0|0|3|4|3|3|3|3|0|0|0|0|0|0	0.01	0.02	0.01	0.02	0.01	-9.7	1.16	0.34		4|5|3|2|2|6	22	3.67	1119	UBAP2_HUMAN
CTNNA1	NP_060941.2	ZC3H15	7|6|5|5|5|7	35	5.83	6	0|0|0|0|0|0|7|5|5|7|5|5|0|0|0|0|0|0	0	0	0	0	0	-14.11	1.03	0.51	NP_001035247.1|NP_079351.2|NP_004138.1|	7|6|5|5|4|6	33	5.5	426	ZC3HF_HUMAN
CTNNA1	NP_061161.2	FAM114A2	3|0|0|0|0|2	5	0.83	6	0|0|0|0|0|0|6|6|2|2|3|6|0|0|0|0|0|0	0	0	0	0	0	-18.49	0.2	0.53		3|0|0|0|0|2	5	0.83	505	F1142_HUMAN
CTNNA1	NP_061167.1	LANCL2	2|2|2|0|2|2	10	1.67	6	6|8|4|7|8|3|0|0|0|0|0|0|7|4|6|8|7|4	0	0	0	0	0	-33.21	0.22	0.72		2|2|2|0|2|2	10	1.67	450	LANC2_HUMAN
CTNNA1	NP_061903.2	DHX29	15|14|8|17|15|15	84	14	6	0|0|0|0|0|0|13|15|13|13|11|14|0|0|0|0|0|0	0	0	0	0	0	-37.07	1.06	0.63		15|14|8|16|15|15	83	13.83	1369	DHX29_HUMAN
CTNNA1	NP_061913.3	ELP4	5|6|3|5|8|6	33	5.5	6	0|0|0|0|0|0|4|7|11|7|9|7|0|0|0|0|0|0	0	0	0	0	0	-24.73	0.73	0.58		5|5|3|5|8|5	31	5.17	424	ELP4_HUMAN
CTNNA1	NP_064502.9	LARS	7|9|3|5|5|9	38	6.33	6	0|0|0|3|2|0|16|9|7|6|9|9|0|0|0|0|2|0	0	0	0	0	0	-32.18	0.68	0.61		6|8|3|5|5|9	36	6	1176	SYLC_HUMAN
CTNNA1	NP_064551.3	MCCC1	67|68|68|67|74|64	408	68	6	110|94|50|118|133|70|42|36|51|41|47|43|107|93|86|116|142|78	0	0	0	0	0	-350.08	0.56	0.72		29|27|31|36|35|29	187	31.17	725	MCCA_HUMAN
CTNNA1	NP_064581.2	XAB2	4|2|2|7|4|3	22	3.67	6	0|0|0|0|0|0|31|30|25|30|26|26|0|0|0|0|0|0	0	0	0	0	0	-116	0.13	0.72		4|2|2|7|4|3	22	3.67	855	SYF1_HUMAN
CTNNA1	NP_064627.1	KIF15	3|5|0|0|0|4	12	2	6	0|0|0|0|0|0|5|5|4|0|2|5|0|0|0|0|0|0	0	0	0	0	0	-15.61	0.57	0.42		3|5|0|0|0|4	12	2	1388	KIF15_HUMAN
CTNNA1	NP_064709.2	CIAPIN1	8|9|3|3|5|8	36	6	6	0|0|0|0|0|0|8|8|6|9|10|9|0|0|0|0|0|0	0	0	0	0	0	-28.11	0.72	0.59		8|9|3|3|5|8	36	6	312	CPIN1_HUMAN
CTNNA1	NP_065090.1	PCNP	3|3|0|2|2|0	10	1.67	6	0|0|0|0|0|0|8|6|7|8|9|8|0|0|0|0|0|0	0	0	0	0	0	-33.95	0.22	0.63		3|3|0|2|2|0	10	1.67	178	PCNP_HUMAN
CTNNA1	NP_065134.1	NUP107	2|3|0|0|0|2	7	1.17	6	0|0|0|0|0|0|0|0|0|2|0|3|0|0|0|0|0|0	0.32	0.46	0.31	0.46	0.32	-4.64	1.4	0.14	NP_057427.3|	2|3|0|0|0|2	7	1.17	925	NU107_HUMAN
CTNNA1	NP_065773.1	KIAA1211	4|2|0|4|5|0	15	2.5	6	0|0|0|0|0|0|3|3|2|2|5|3|0|0|0|0|0|0	0	0.01	0	0.01	0	-13.38	0.83	0.37		4|2|0|4|5|0	15	2.5	1233	CRAD_HUMAN
CTNNA1	NP_065789.1	KIDINS220	4|2|4|3|3|2	18	3	6	0|0|0|0|0|0|2|3|3|4|3|0|0|0|0|0|0|0	0.01	0.01	0.01	0.01	0.01	-7.33	1.2	0.34		3|2|4|3|3|2	17	2.83	1771	KDIS_HUMAN
CTNNA1	NP_065823.1	NUFIP2	18|19|18|18|18|20	111	18.5	6	0|0|0|0|0|0|17|17|21|18|19|21|0|0|0|0|0|0	0	0	0	0	0	-41.67	0.98	0.67		14|14|14|16|16|15	89	14.83	695	NUFP2_HUMAN
CTNNA1	NP_065899.1	JCAD	32|35|39|39|34|36	215	35.83	6	0|0|0|0|0|0|0|0|0|0|0|0|0|0|0|0|0|0	1	1	1	1	1	48.41	358.33	0		31|29|29|34|30|31	184	30.67	1359	JCAD_HUMAN
CTNNA1	NP_065941.2	CIP2A	6|9|9|8|9|7	48	8	6	0|0|0|0|0|0|13|12|14|11|16|11|0|0|0|0|0|0	0	0	0	0	0	-39.73	0.62	0.66		5|9|9|8|9|7	47	7.83	905	CIP2A_HUMAN
CTNNA1	NP_065974.1	ZDBF2	2|0|0|0|0|0	2	0.33	6	0|0|0|0|0|0|7|7|3|4|5|8|0|0|0|0|0|0	0	0	0	0	0	-25.11	0.06	0.61		2|0|0|0|0|0	2	0.33	2354	ZDBF2_HUMAN
CTNNA1	NP_066272.1	PDLIM1	7|7|11|11|11|6	53	8.83	6	0|0|0|0|0|0|13|9|10|13|9|9|0|0|0|0|0|0	0	0	0	0	0	-30.52	0.84	0.62	NP_001093.1|	5|5|6|8|7|5	36	6	329	PDLI1_HUMAN
CTNNA1	NP_068749.3	RINT1	5|7|4|5|4|5	30	5	6	0|0|0|0|0|0|0|0|0|0|0|0|0|0|0|0|0|0	1	1	1	1	1	6.3	50	0	NP_001159765.1|NP_003119.2|NP_787048.1|	5|7|3|4|4|5	28	4.67	792	RINT1_HUMAN
CTNNA1	NP_071349.3	UBE2O	29|33|27|30|30|34	183	30.5	6	0|0|0|0|0|0|20|23|19|18|20|25|0|0|0|0|0|0	0	0	0	0	0	-35.78	1.46	0.64		23|27|19|24|23|26	142	23.67	1292	UBE2O_HUMAN
CTNNA1	NP_073572.2	ACBD3	3|2|0|0|0|2	7	1.17	6	0|0|0|0|0|0|0|2|2|0|0|2|0|0|0|0|0|0	0.19	0.34	0.19	0.34	0.19	-4.88	1.17	0.24	NP_005886.2|	3|2|0|0|0|2	7	1.17	528	GCP60_HUMAN
CTNNA1	NP_073739.3	YTHDC2	21|26|15|24|27|22	135	22.5	6	0|0|0|0|0|0|19|20|19|24|19|18|0|0|0|0|0|0	0	0	0	0	0	-50.01	1.13	0.65	NP_872633.1|	21|26|13|22|25|22	129	21.5	1430	YTDC2_HUMAN
CTNNA1	NP_076943.1	TRIR	5|3|4|6|6|4	28	4.67	6	0|0|0|0|0|0|8|6|6|6|8|7|0|0|0|0|0|0	0	0	0	0	0	-22.06	0.68	0.57		5|3|4|5|5|3	25	4.17	176	TRIR_HUMAN
CTNNA1	NP_078895.2	FN3KRP	5|6|5|6|6|5	33	5.5	6	10|8|6|15|12|7|0|0|0|0|0|0|9|7|6|10|12|3	0	0	0	0	0	-35.84	0.49	0.66		5|5|3|5|5|4	27	4.5	309	KT3K_HUMAN
CTNNA1	NP_079010.2	CLMN	47|40|47|48|42|47	271	45.17	6	0|0|0|0|0|0|8|14|4|7|3|8|0|0|0|0|0|0	1	1	1	1	1	10.62	6.16	0		33|26|30|33|29|32	183	30.5	1002	CLMN_HUMAN
CTNNA1	NP_079052.2	PEAK1	3|0|0|0|0|2	5	0.83	6	0|0|0|0|0|0|0|0|0|0|0|0|0|0|0|0|0|0	0.64	0.99	0.64	0.99	0.64	-1.84	8.33	0.04		2|0|0|0|0|2	4	0.67	1746	PEAK1_HUMAN
CTNNA1	NP_079330.2	VCPIP1	9|14|5|12|13|8	61	10.17	6	0|0|0|0|0|0|21|23|19|28|24|19|0|0|0|0|0|0	0	0	0	0	0	-81.62	0.46	0.69	NP_001159765.1|	9|14|5|12|13|8	61	10.17	1222	VCIP1_HUMAN
CTNNA1	NP_079351.2	THOC7	2|0|0|2|0|0	4	0.67	6	0|0|0|0|0|0|0|0|0|0|0|0|0|0|0|0|0|0	0.63	0.94	0.62	0.94	0.63	-1.84	6.67	0.05		2|0|0|2|0|0	4	0.67	204	THOC7_HUMAN
CTNNA1	NP_079524.2	SRCIN1	11|12|17|18|21|11	90	15	6	0|0|0|0|0|0|0|0|0|0|0|0|0|0|0|0|0|0	1	1	1	1	1	17.43	150	0		11|12|16|17|21|11	88	14.67	1183	SRCN1_HUMAN
CTNNA1	NP_110386.2	NRBF2	2|2|0|2|2|3	11	1.83	6	0|0|0|0|0|0|4|4|0|2|2|4|0|0|0|0|0|0	0	0	0	0	0	-12.07	0.69	0.41	NP_001035247.1|	2|2|0|2|2|3	11	1.83	287	NRBF2_HUMAN
CTNNA1	NP_114414.2	EIF2A	4|6|3|7|4|5	29	4.83	6	0|0|0|0|0|0|6|7|9|10|8|6|0|0|0|0|0|0	0	0	0	0	0	-25.41	0.63	0.59		4|6|3|6|3|5	27	4.5	585	EIF2A_HUMAN
CTNNA1	NP_114432.2	BRIP1	3|0|0|0|0|0	3	0.5	6	0|0|0|0|0|0|17|25|3|11|11|16|0|0|0|0|0|0	0	0	0	0	0	-60.86	0.04	0.72		3|0|0|0|0|0	3	0.5	1249	FANCJ_HUMAN
CTNNA1	NP_115518.3	CEP192	5|0|0|0|3|2	10	1.67	6	0|0|0|0|0|0|0|2|0|0|0|0|0|0|0|0|0|0	0.8	0.96	0.8	0.96	0.8	-2.74	5	0.02	NP_001009811.2|	4|0|0|0|3|2	9	1.5	2537	CE192_HUMAN
CTNNA1	NP_620305.1	SON	7|13|4|8|8|9	49	8.17	6	0|0|0|0|0|0|36|31|44|34|37|40|0|0|0|0|0|0	0	0	0	0	0	-148.25	0.22	0.71	NP_777549.1|NP_872633.1|	7|13|4|8|6|9	47	7.83	2426	SON_HUMAN
CTNNA1	NP_115784.1	BAZ1B	11|9|10|18|10|12	70	11.67	6	0|0|0|0|0|0|47|41|53|63|57|49|0|0|0|0|0|0	0	0	0	0	0	-195.64	0.23	0.71		10|9|10|17|10|11	67	11.17	1483	BAZ1B_HUMAN
CTNNA1	NP_115805.1	LZTS2	5|5|2|5|5|4	26	4.33	6	0|0|0|0|0|0|0|0|0|0|0|0|0|0|0|0|0|0	1	1	1	1	1	2.73	43.33	0	NP_998734.1|NP_056371.1|NP_872633.1|NP_001136157.1|NP_065859.3|	5|5|2|5|4|4	25	4.17	669	LZTS2_HUMAN
CTNNA1	NP_116185.2	SYAP1	3|3|0|2|3|5	16	2.67	6	0|0|0|0|0|0|5|6|2|3|3|5|0|0|0|0|0|0	0	0	0	0	0	-17.74	0.67	0.47		3|3|0|2|3|5	16	2.67	352	SYAP1_HUMAN
CTNNA1	NP_116249.2	LTV1	12|13|8|13|13|12	71	11.83	6	0|0|0|0|0|0|8|12|5|6|8|9|0|0|0|0|0|0	0	0	0	0	0	-17.98	1.48	0.5	NP_001035247.1|NP_060598.3|	12|12|8|11|11|12	66	11	475	LTV1_HUMAN
CTNNA1	NP_149107.4	NEK9	8|9|5|7|6|8	43	7.17	6	0|0|0|0|0|0|12|16|13|13|17|13|0|0|0|0|0|0	0	0	0	0	0	-46.67	0.51	0.67		7|9|5|7|6|7	41	6.83	979	NEK9_HUMAN
CTNNA1	NP_203754.2	TNKS1BP1	3|0|5|6|8|0	22	3.67	6	0|0|0|0|0|0|5|8|9|9|10|7|0|0|0|0|0|0	0	0	0	0	0	-35.4	0.46	0.59	NP_003119.2|	3|0|5|6|7|0	21	3.5	1729	TB182_HUMAN
CTNNA1	NP_443131.2	GPRIN1	12|12|7|9|6|9	55	9.17	6	0|0|0|0|0|0|9|10|7|8|8|9|0|0|0|0|0|0	0	0	0	0	0	-22.89	1.08	0.55		10|11|7|8|6|8	50	8.33	1008	GRIN1_HUMAN
CTNNA1	NP_443157.1	LENG8	2|0|0|0|0|0	2	0.33	6	0|0|0|0|0|0|8|8|5|8|7|11|0|0|0|0|0|0	0	0	0	0	0	-34.69	0.04	0.72	NP_001034624.1|	2|0|0|0|0|0	2	0.33	800	LENG8_HUMAN
CTNNA1	NP_002619.1	PFN2	4|3|3|3|2|6	21	3.5	6	9|9|10|10|10|4|0|0|0|0|0|0|10|10|5|10|10|6	0	0	0	0	0	-37.57	0.35	0.65		4|3|3|3|2|4	19	3.17	140	PROF2_HUMAN
CTNNA1	NP_612429.2	AHNAK2	9|8|7|12|10|3	49	8.17	6	0|0|0|0|0|0|4|4|5|5|4|5|0|0|0|0|0|0	0.14	0.36	0.14	0.36	0.14	-13.02	1.81	0.26		6|5|6|11|10|2	40	6.67	5795	AHNK2_HUMAN
CTNNA1	NP_653171.1	JPT2	3|4|5|4|6|7	29	4.83	6	4|4|2|5|6|4|7|5|6|7|5|6|4|3|0|8|2|4	0	0	0	0	0	-21.4	0.72	0.56		3|4|4|4|6|6	27	4.5	190	JUPI2_HUMAN
CTNNA1	NP_658983.3	RBM11	5|6|4|6|6|4	31	5.17	6	0|0|0|0|0|0|0|2|0|0|0|0|0|0|0|0|0|0	0.98	0.98	0.98	0.98	0.98	2.33	15.5	0		4|5|3|5|5|4	26	4.33	281	RBM11_HUMAN
CTNNA1	NP_659400.2	FAM91A1	2|3|2|3|2|2	14	2.33	6	0|0|0|0|0|0|6|6|5|6|7|6|0|0|0|0|0|0	0	0	0	0	0	-20.84	0.39	0.59		2|3|2|3|2|2	14	2.33	838	F91A1_HUMAN
CTNNA1	NP_671722.1	FAM110B	9|10|9|8|8|9	53	8.83	6	0|0|0|0|0|0|0|0|0|0|0|0|0|0|0|0|0|0	1	1	1	1	1	12.79	88.33	0		8|9|8|7|7|8	47	7.83	370	F110B_HUMAN
CTNNA1	NP_705833.3	CRYBG3	3|0|3|0|7|0	13	2.17	6	0|0|0|0|0|0|2|3|0|4|0|3|0|0|0|0|0|0	0.24	0.69	0.24	0.69	0.24	-9	1.08	0.22		3|0|3|0|7|0	13	2.17	2970	CRBG3_HUMAN
CTNNA1	NP_777549.1	NDUFAF2	2|2|0|0|0|0	4	0.67	6	0|0|0|0|0|0|0|0|0|0|0|0|0|0|0|0|0|0	0.63	0.94	0.62	0.94	0.63	-1.84	6.67	0.05		2|2|0|0|0|0	4	0.67	169	NDUF2_HUMAN
CTNNA1	NP_778228.3	PLEKHA7	24|25|32|40|40|24	185	30.83	6	0|0|0|0|0|0|0|0|0|0|0|0|0|0|0|0|0|0	1	1	1	1	1	36.77	308.33	0		23|23|30|37|38|23	174	29	1121	PKHA7_HUMAN
CTNNA1	NP_795352.2	PATJ	3|0|2|0|2|0	7	1.17	6	0|0|0|0|0|0|0|0|0|2|0|0|0|0|0|0|0|0	0.69	0.82	0.68	0.81	0.69	-2.74	3.5	0.03		3|0|2|0|2|0	7	1.17	1801	INADL_HUMAN
CTNNA1	NP_848604.3	STXBP4	3|2|0|2|2|0	9	1.5	6	0|0|0|0|0|0|0|0|0|0|0|0|0|0|0|0|0|0	0.96	0.99	0.95	0.99	0.96	-1.84	15	0		3|2|0|2|2|0	9	1.5	553	STXB4_HUMAN
CTNNA1	NP_848927.2	MTDH	14|12|10|7|9|11	63	10.5	6	0|0|0|0|0|0|9|10|8|8|6|12|0|0|0|0|0|0	0	0	0	0	0	-22.46	1.19	0.53	NP_001180215.1|	14|12|10|7|9|11	63	10.5	582	LYRIC_HUMAN
CTNNA1	NP_872604.1	RASSF5	2|2|0|0|2|0	6	1	6	0|0|0|0|0|0|4|0|2|3|3|3|0|0|0|0|0|0	0	0	0	0	0	-11.29	0.4	0.41		2|2|0|0|2|0	6	1	418	RASF5_HUMAN
CTNNA1	NP_874364.1	RFLNB	2|2|2|3|2|2	13	2.17	6	0|0|0|0|0|0|2|2|2|2|2|2|0|0|0|0|0|0	0.01	0.02	0.01	0.02	0.01	-5.54	1.08	0.35		2|2|2|3|2|2	13	2.17	214	RFLB_HUMAN
CTNNA1	P00761	P00761	16|14|9|13|9|15	76	12.67	6	31|31|17|28|29|23|7|6|6|5|5|6|26|28|19|25|27|17	0	0	0	0	0	-99.07	0.44	0.72		4|4|4|4|4|4	24	4	231	TRYP_PIG
CTNNA1	P12763	AHSG	4|2|2|0|0|3	11	1.83	6	4|6|2|2|2|6|0|0|0|0|0|0|4|5|3|3|2|4	0	0	0	0	0	-21.45	0.38	0.54		4|2|2|0|0|3	11	1.83	359	FETUA_BOVIN
CTNNA1	Streptavidin	Streptavidin	52|53|45|63|51|51	315	52.5	6	75|70|40|123|108|52|26|26|29|29|26|25|74|62|50|121|119|53	0	0	0	0	0	-319.24	0.51	0.72		5|5|6|7|6|6	35	5.83	827
CTNNA1	BGAL_ECOLI	lacZ	55|51|34|54|49|45	288	48	6	0|0|0|0|0|0|5|6|2|7|5|4|0|0|0|0|0|0	1	1	1	1	1	23.19	9.93	0		32|33|26|37|32|30	190	31.67	1024	BGAL_ECOLI
CTNNA1	AP_000199.1	AP_000199.1	15|21|16|11|17|22	102	17	6	19|18|7|21|19|12|12|9|10|8|9|15|18|19|11|14|20|15	0	0	0	0	0	-55.33	0.88	0.66		7|12|7|8|8|12	54	9	496	E1B55_ADE05
CTNNA1	NP_000029.2	APC	81|78|93|98|109|84	543	90.5	6	0|0|0|0|0|0|5|2|3|3|0|3|0|0|0|0|0|0	1	1	1	1	1	187.4	33.94	0	NP_056363.2|NP_001006600.1|NP_003153.2|NP_056014.2|NP_056171.3|NP_065875.3|NP_002221.1|NP_056131.2|NP_001091679.1|NP_001093.1|NP_003119.2|NP_056197.2|	68|60|66|82|80|66	422	70.33	2843	APC_HUMAN
CTNNA1	NP_000260.1	NME1	3|2|3|4|0|2	14	2.33	6	7|7|5|7|7|7|0|0|0|0|0|0|6|6|6|8|8|7	0	0	0	0	0	-32.47	0.32	0.72	NP_004851.2|	2|2|3|4|0|2	13	2.17	152	NDKA_HUMAN
CTNNA1	NP_000273.2	PCCA	66|65|85|89|91|64	460	76.67	6	102|95|93|153|157|88|48|41|62|48|56|48|118|114|103|149|151|99	0	0	0	0	0	-427.37	0.55	0.72		30|33|44|47|44|34	232	38.67	728	PCCA_HUMAN
CTNNA1	NP_000335.1	SMN1	4|5|4|5|6|5	29	4.83	6	0|0|0|0|0|0|3|2|3|2|3|3|0|0|0|0|0|0	0.05	0.09	0.05	0.09	0.05	-5	1.81	0.3	NP_065825.1|	4|5|4|5|6|5	29	4.83	294	SMN_HUMAN
CTNNA1	NP_000373.1	ALDH3A2	3|4|4|6|4|4	25	4.17	6	0|0|0|0|0|0|8|6|7|8|5|7|0|0|0|0|0|0	0	0	0	0	0	-22.06	0.61	0.58		3|4|4|6|4|4	25	4.17	485	AL3A2_HUMAN
CTNNA1	NP_000412.3	KRT10	25|15|28|43|14|20	145	24.17	6	43|35|37|29|47|18|0|0|4|2|0|0|34|19|24|49|49|34	0	0	0	0	0	-146.24	0.56	0.71	NP_783297.2|	20|15|20|31|12|18	116	19.33	584	K1C10_HUMAN
CTNNA1	NP_000217.2	KRT9	25|9|46|43|23|18	164	27.33	6	27|31|29|37|39|8|0|0|0|2|3|4|29|23|23|58|50|25	0	0	0	0	0	-147.93	0.67	0.7		19|9|30|29|18|17	122	20.33	623	K1C9_HUMAN
CTNNA1	NP_000215.1	KRT18	15|15|8|11|13|12	74	12.33	6	0|0|0|0|0|0|16|20|23|18|22|20|0|0|0|0|0|0	0	0	0	0	0	-63.62	0.62	0.68	NP_001139697.1|NP_002004.1|	14|14|8|11|11|12	70	11.67	430	K1C18_HUMAN
CTNNA1	NP_000517.2	KRT14	6|0|13|15|5|0	39	6.5	6	17|10|13|31|14|0|0|0|0|0|0|0|13|11|11|21|16|15	0	0	0	0	0	-84.19	0.34	0.68	NP_000029.2|	5|0|12|14|5|0	36	6	472	K1C14_HUMAN
CTNNA1	NP_000507.1	GNAS	2|2|3|0|2|2	11	1.83	6	7|8|4|7|7|8|0|0|0|0|0|0|6|8|5|8|7|7	0	0	0	0	0	-33.95	0.24	0.72	NP_055414.2|	2|2|3|0|2|2	11	1.83	394	GNAS3_HUMAN
CTNNA1	NP_000628.2	GSR	10|12|13|18|13|13	79	13.17	6	20|19|15|21|19|14|7|7|6|6|6|6|17|19|19|19|23|14	0	0	0	0	0	-60.63	0.65	0.68	NP_001003676.1|	7|9|9|14|10|10	59	9.83	522	GSHR_HUMAN
CTNNA1	NP_000810.1	GART	19|18|17|20|18|13	105	17.5	6	17|18|13|25|22|14|18|19|19|19|20|19|20|17|12|27|27|13	0	0	0	0	0	-67.74	0.74	0.69		17|17|16|18|17|13	98	16.33	1010	PUR2_HUMAN
CTNNA1	NP_000968.2	RPL13	5|5|7|3|4|5	29	4.83	6	6|6|6|8|10|5|2|2|0|0|0|0|7|6|4|5|5|5	0	0	0	0	0	-23.36	0.67	0.58	NP_000975.2|NP_002262.3|NP_872633.1|	5|5|5|3|4|5	27	4.5	211	RL13_HUMAN
CTNNA1	NP_000976.1	RPL17	5|3|4|6|6|3	27	4.5	6	5|6|3|10|8|0|2|0|2|3|2|2|6|5|2|6|6|0	0	0	0	0	0	-22.69	0.64	0.58	NP_000993.1|NP_000975.2|	4|2|4|4|5|3	22	3.67	184	RL17_HUMAN
CTNNA1	NP_000996.2	RPS3	9|11|10|7|8|11	56	9.33	6	13|13|6|13|12|8|7|9|2|3|3|9|11|12|11|12|15|11	0	0	0	0	0	-38.3	0.72	0.65	NP_000975.2|NP_001137325.1|NP_001171714.1|NP_006752.1|NP_060598.3|NP_000357.3|	9|11|10|7|8|11	56	9.33	243	RS3_HUMAN
CTNNA1	NP_000997.1	RPS3A	14|13|14|18|17|12	88	14.67	6	0|0|0|11|5|0|13|13|12|12|14|11|0|2|0|5|3|0	0	0	0	0	0	-28.04	1.17	0.61	NP_001003676.1|NP_001137325.1|NP_060598.3|	12|11|10|13|14|10	70	11.67	264	RS3A_HUMAN
CTNNA1	NP_000998.1	RPS4X	4|6|4|3|5|4	26	4.33	6	9|8|7|13|15|8|3|0|0|0|0|3|6|12|8|13|14|7	0	0	0	0	0	-46.13	0.34	0.72	NP_000975.2|NP_001137325.1|NP_060598.3|	4|6|4|3|5|4	26	4.33	263	RS4X_HUMAN
CTNNA1	NP_001001924.1	MTUS1	2|0|0|0|0|0	2	0.33	6	0|0|0|0|0|0|0|3|0|0|0|0|0|0|0|0|0|0	0.17	0.51	0.17	0.51	0.17	-3.44	0.67	0.25		2|0|0|0|0|0	2	0.33	1270	MTUS1_HUMAN
CTNNA1	NP_001001937.1	ATP5F1A	4|10|10|8|11|10	53	8.83	6	20|14|13|19|20|15|5|4|4|4|6|4|16|16|18|19|21|15	0	0	0	0	0	-72.38	0.45	0.72	NP_006752.1|NP_006787.2|	3|9|10|8|11|10	51	8.5	553	ATPA_HUMAN
CTNNA1	NP_001003676.1	C11orf49	14|18|16|11|15|15	89	14.83	6	0|0|0|0|0|0|5|8|7|6|6|7|0|0|0|0|0|0	0.27	0.64	0.26	0.63	0.27	-8.53	2.28	0.22		9|10|6|7|8|10	50	8.33	274	CK049_HUMAN
CTNNA1	NP_001005464.1	HIST2H3A	3|3|3|3|3|3	18	3	6	4|4|6|4|5|6|3|2|2|3|3|3|5|4|4|4|4|4	0	0	0	0	0	-14.86	0.6	0.72		3|3|3|3|3|3	18	3	136	H32_HUMAN
CTNNA1	NP_001005751.1	WASHC2A	24|20|18|21|21|17	121	20.17	6	0|0|0|0|0|0|17|17|18|15|20|16|0|0|0|0|0|0	0	0	0	0	0	-37.23	1.17	0.64	NP_001181927.1|NP_001159765.1|	24|19|16|21|21|17	118	19.67	1341	WAC2A_HUMAN
CTNNA1	NP_001162577.1	WASHC2C	20|19|0|18|0|0	57	9.5	6	0|0|0|0|0|0|15|14|14|15|18|14|0|0|0|0|0|0	0	0	0	0	0	-66.6	0.63	0.63		20|18|0|18|0|0	56	9.33	1279	WAC2C_HUMAN
CTNNA1	NP_001011546.1	DSTN	3|2|0|0|0|2	7	1.17	6	5|4|2|0|0|3|0|0|2|0|0|0|4|4|3|2|4|3	0	0	0	0	0	-17.74	0.29	0.52	NP_055055.1|	3|2|0|0|0|2	7	1.17	148	DEST_HUMAN
CTNNA1	NP_001013456.1	FXR1	7|9|3|5|6|6	36	6	6	0|0|0|2|2|0|4|5|5|3|5|4|0|0|0|0|0|0	0.01	0.02	0.01	0.02	0.01	-12.39	1.38	0.35	NP_004851.2|	6|8|3|4|5|5	31	5.17	539	FXR1_HUMAN
CTNNA1	NP_001014831.1	PAK4	5|2|2|3|3|2	17	2.83	6	0|0|0|0|0|0|4|3|3|6|4|2|0|0|0|0|0|0	0	0	0	0	0	-11.6	0.77	0.44	NP_003128.3|NP_006752.1|NP_003364.1|NP_872633.1|	5|2|2|3|3|2	17	2.83	591	PAK4_HUMAN
CTNNA1	NP_001018079.1	SERBP1	36|39|22|27|29|34	187	31.17	6	15|21|9|18|16|11|32|32|27|31|28|31|16|17|11|16|15|11	0	0	0	0	0	-76.78	1.03	0.68	NP_060598.3|NP_001091679.1|	25|22|16|20|19|24	126	21	393	PAIRB_HUMAN
CTNNA1	NP_001020262.1	ABCF1	11|10|7|10|10|13	61	10.17	6	8|10|8|11|8|7|8|9|5|9|8|10|8|9|9|9|9|7	0	0	0	0	0	-25.55	1.05	0.58	NP_003128.3|NP_002004.1|	10|10|7|9|10|13	59	9.83	845	ABCF1_HUMAN
CTNNA1	NP_001020278.1	ADAR	10|13|16|19|15|14	87	14.5	6	24|27|26|38|35|18|26|20|20|22|16|22|25|27|22|34|25|21	0	0	0	0	0	-105.59	0.47	0.72	NP_079351.2|	10|11|14|17|13|12	77	12.83	931	DSRAD_HUMAN
CTNNA1	NP_001020413.1	IRAK1	12|12|4|4|10|11	53	8.83	6	0|0|0|0|0|0|9|8|9|11|10|10|0|0|0|0|0|0	0	0	0	0	0	-30.61	0.93	0.58	NP_001159765.1|	11|11|4|4|10|10	50	8.33	682	IRAK1_HUMAN
CTNNA1	NP_001026855.2	TP53BP2	23|25|28|27|27|26	156	26	6	0|0|0|0|0|0|7|10|13|15|15|8|0|0|0|0|0|0	0.13	0.24	0.13	0.24	0.13	-8.18	2.29	0.26	NP_001035247.1|NP_001181927.1|NP_001171714.1|NP_006752.1|NP_001091679.1|NP_001158218.1|NP_001159765.1|NP_787048.1|	22|23|21|25|25|24	140	23.33	1134	ASPP2_HUMAN
CTNNA1	NP_001027454.1	TMPO	17|13|15|18|14|13	90	15	6	6|6|10|11|12|8|21|22|21|24|26|24|3|7|7|10|8|6	0	0	0	0	0	-65.75	0.65	0.69	NP_006752.1|NP_001091679.1|NP_872633.1|	15|11|13|14|12|11	76	12.67	454	LAP2A_HUMAN
CTNNA1	NP_001030129.1	SORBS1	21|17|22|24|22|17	123	20.5	6	0|0|0|0|0|0|0|0|0|0|0|0|0|0|0|0|0|0	1	1	1	1	1	26.46	205	0		19|16|21|23|21|16	116	19.33	740	SRBS1_HUMAN
CTNNA1	NP_001032238.1	ACOT1	11|11|9|11|11|9	62	10.33	6	0|0|0|0|0|0|8|6|8|11|10|7|0|0|0|0|0|0	0	0	0	0	0	-17.71	1.24	0.55		10|9|9|10|10|9	57	9.5	421	ACOT1_HUMAN
CTNNA1	NP_001032897.1	EIF3C	16|15|10|20|19|12	92	15.33	6	0|0|0|0|0|0|11|13|8|10|8|9|0|0|0|0|0|0	0	0	0	0	0	-21.55	1.56	0.45	NP_005960.1|	15|15|10|20|19|11	90	15	913	EIF3C_HUMAN
CTNNA1	NP_001035807.1	HIST2H2AA4	3|4|5|4|5|4	25	4.17	6	3|4|0|4|4|3|4|4|6|5|6|5|3|2|3|3|4|4	0	0	0	0	0	-14.86	0.83	0.52		3|4|5|4|5|4	25	4.17	130	H2A2A_HUMAN
CTNNA1	NP_068759.2	SMAP1	3|5|4|5|4|4	25	4.17	6	7|9|4|6|9|7|4|4|4|4|4|3|8|5|2|7|5|5	0	0	0	0	0	-26.08	0.53	0.72		3|4|3|4|3|3	20	3.33	440	SMAP1_HUMAN
CTNNA1	NP_001074324.1	PXN	5|6|3|5|3|6	28	4.67	6	0|0|0|0|0|0|5|6|4|3|3|7|0|0|0|0|0|0	0	0	0	0	0	-13.61	1	0.47	NP_002030.2|NP_003364.1|NP_001091679.1|	5|5|3|5|3|6	27	4.5	591	PAXI_HUMAN
CTNNA1	NP_001078927.1	CTNND1	42|45|38|45|44|37	251	41.83	6	0|0|0|0|0|0|3|0|0|0|0|0|0|0|0|0|0|0	1	1	1	1	1	13.98	83.67	0	NP_001006600.1|NP_778228.3|NP_001091679.1|	31|35|29|36|33|27	191	31.83	968	CTND1_HUMAN
CTNNA1	NP_001083.2	ABR	17|16|13|17|16|16	95	15.83	6	0|0|0|0|0|0|13|18|18|21|18|15|0|0|0|0|0|0	0	0	0	0	0	-43.42	0.92	0.66		17|16|13|17|15|15	93	15.5	822	ABR_HUMAN
CTNNA1	NP_001091674.1	HNRNPF	9|9|15|10|12|10	65	10.83	6	14|12|9|15|17|11|7|8|8|11|9|8|14|15|11|10|14|11	0	0	0	0	0	-41.64	0.73	0.65	NP_054884.1|	9|9|9|8|10|8	53	8.83	415	HNRPF_HUMAN
CTNNA1	NP_001244222.1	HNRNPH1	5|5|9|9|8|5	41	6.83	6	8|9|10|14|10|8|0|0|3|8|6|4|9|9|6|13|11|8	0	0	0	0	0	-35.16	0.61	0.64		5|5|7|7|7|4	35	5.83	449	HNRH1_HUMAN
CTNNA1	NP_001091679.1	CTNNB1	29|30|30|29|26|32	176	29.33	6	0|0|0|0|0|0|0|0|0|0|0|0|0|0|0|0|0|0	1	1	1	1	1	39.72	293.33	0	NP_004380.2|NP_001028229.1|	21|23|21|23|21|25	134	22.33	781	CTNB1_HUMAN
CTNNA1	NP_001091894.1	DLG1	12|13|7|11|13|14	70	11.67	6	0|0|0|0|0|0|11|11|7|11|9|11|0|0|0|0|0|0	0	0	0	0	0	-26.78	1.17	0.58		10|12|7|11|12|13	65	10.83	904	DLG1_HUMAN
CTNNA1	NP_001092.1	ACTB	14|14|25|18|20|15	106	17.67	6	23|25|21|25|27|14|11|12|10|10|10|9|20|24|18|19|22|24	0	0	0	0	0	-70.33	0.72	0.68	NP_783297.2|NP_001003407.1|NP_872633.1|NP_001136028.1|	12|12|17|15|16|13	85	14.17	375	ACTB_HUMAN
CTNNA1	NP_001091.1	ACTA1	9|9|17|13|13|9	70	11.67	6	14|13|0|17|16|8|7|8|7|6|6|6|13|14|0|12|15|0	0	0	0	0	0	-41.65	0.79	0.65	NP_115984.3|	9|9|13|11|11|9	62	10.33	377	ACTS_HUMAN
CTNNA1	NP_001077007.1	POTEE	6|0|0|0|0|0	6	1	6	0|0|0|0|0|0|0|0|0|0|0|0|0|0|0|0|0|0	0.33	1	0.33	1	0.33	-1.84	10	0.11		5|0|0|0|0|0	5	0.83	1075	POTEE_HUMAN
CTNNA1	NP_001092692.1	IFT74	5|4|0|0|0|3	12	2	6	0|0|0|0|0|0|2|2|0|0|3|4|0|0|0|0|0|0	0.14	0.29	0.14	0.28	0.14	-8.46	1.09	0.26	NP_001159765.1|	5|4|0|0|0|3	12	2	600	IFT74_HUMAN
CTNNA1	NP_001093896.1	RAP1GDS1	4|4|0|2|3|3	16	2.67	6	0|0|0|0|0|0|0|0|0|0|0|0|0|0|0|0|0|0	1	1	1	1	1	-1.84	26.67	0		4|4|0|2|3|3	16	2.67	608	GDS1_HUMAN
CTNNA1	NP_001096616.1	GIGYF2	56|52|53|62|64|45	332	55.33	6	0|0|0|0|0|0|51|52|59|59|63|56|0|0|0|0|0|0	0	0	0	0	0	-136.93	0.98	0.71	NP_055414.2|	32|31|29|37|38|29	196	32.67	1299	GGYF2_HUMAN
CTNNA1	NP_001104026.1	FLNA	187|201|207|211|211|197	1214	202.33	6	12|9|10|17|12|9|196|197|225|222|228|204|5|5|12|21|16|15	0	0	0	0	0	-478.68	0.95	0.72	NP_000029.2|NP_001136018.1|NP_001934.2|NP_783297.2|NP_065875.3|NP_001191421.1|NP_001003407.1|NP_115984.3|NP_001139142.1|NP_002221.1|NP_003119.2|NP_000357.3|	108|118|116|128|125|115	710	118.33	2647	FLNA_HUMAN
CTNNA1	NP_001157789.1	FLNB	28|32|34|41|43|39	217	36.17	6	0|0|0|0|0|0|60|58|46|47|54|54|0|0|0|2|0|0	0	0	0	0	0	-154.72	0.68	0.71		25|30|29|36|36|34	190	31.67	2633	FLNB_HUMAN
CTNNA1	NP_001104547.1	EZR	9|8|8|11|10|8	54	9	6	0|0|0|0|0|0|11|13|11|14|15|12|0|0|0|0|0|0	0	0	0	0	0	-35.13	0.71	0.65	NP_001091679.1|NP_001093.1|NP_002262.3|NP_055490.3|	9|8|8|10|10|8	53	8.83	586	EZRI_HUMAN
CTNNA1	NP_001247421.1	RDX	6|7|0|7|7|7	34	5.67	6	0|0|0|0|0|0|11|9|7|10|12|9|0|0|0|0|0|0	0	0	0	0	0	-42.83	0.59	0.63		6|7|0|7|7|7	34	5.67	604	RADI_HUMAN
CTNNA1	NP_001106963.1	SEPTIN9	11|11|11|12|14|9	68	11.33	6	0|0|0|0|0|0|11|11|11|11|13|11|0|0|0|0|0|0	0	0	0	0	0	-28.42	1	0.62	NP_006342.2|	10|11|10|11|13|9	64	10.67	586	SEPT9_HUMAN
CTNNA1	NP_001107018.1	LIMA1	18|17|23|26|21|18	123	20.5	6	0|0|0|0|0|0|17|18|17|18|18|17|0|0|0|0|0|0	0	0	0	0	0	-38.35	1.17	0.64	NP_065875.3|NP_001003407.1|NP_006752.1|NP_115984.3|NP_001139142.1|NP_002221.1|NP_003364.1|NP_003119.2|	17|17|20|23|18|17	112	18.67	760	LIMA1_HUMAN
CTNNA1	NP_001120683.1	SHTN1	10|5|4|8|5|5	37	6.17	6	0|0|0|0|0|0|14|15|11|13|14|15|0|0|0|0|0|0	0	0	0	0	0	-47.74	0.45	0.66	NP_000357.3|	10|5|4|7|4|5	35	5.83	631	SHOT1_HUMAN
CTNNA1	NP_001121632.1	UBP1	2|0|0|0|0|0	2	0.33	6	0|0|0|0|0|0|0|0|2|0|0|0|0|0|0|0|0|0	0.21	0.62	0.21	0.62	0.21	-2.74	1	0.23		2|0|0|0|0|0	2	0.33	504	UBIP1_HUMAN
CTNNA1	NP_001121689.1	PSIP1	2|2|2|3|2|0	11	1.83	6	0|0|0|2|0|0|10|9|8|7|7|11|0|0|0|0|0|0	0	0	0	0	0	-38.39	0.21	0.72		2|2|2|3|2|0	11	1.83	530	PSIP1_HUMAN
CTNNA1	NP_001001520.1	HDGFL2	2|2|0|0|0|0	4	0.67	6	0|0|0|0|0|0|10|10|7|9|10|10|0|0|0|0|0|0	0	0	0	0	0	-41.35	0.07	0.72		2|2|0|0|0|0	4	0.67	671	HDGR2_HUMAN
CTNNA1	NP_001123478.1	GSPT1	5|5|4|6|6|5	31	5.17	6	5|4|4|12|8|3|6|5|7|9|9|6|3|4|6|4|6|3	0	0	0	0	0	-26.62	0.61	0.62		5|5|4|5|6|4	29	4.83	636	ERF3A_HUMAN
CTNNA1	NP_001123579.1	KLC1	11|10|3|10|7|10	51	8.5	6	0|0|0|0|0|0|18|17|16|16|17|18|0|0|0|0|0|0	0	0	0	0	0	-64.58	0.5	0.68	NP_001035247.1|NP_006752.1|NP_001158218.1|	9|9|3|9|6|9	45	7.5	618	KLC1_HUMAN
CTNNA1	NP_001123630.1	MYO1B	19|14|11|15|13|13	85	14.17	6	0|0|0|0|0|0|22|19|17|19|18|18|0|0|0|0|0|0	0	0	0	0	0	-53.38	0.75	0.67		16|14|11|14|12|13	80	13.33	1136	MYO1B_HUMAN
CTNNA1	NP_001123999.1	SPAG9	16|17|7|11|12|14	77	12.83	6	0|0|0|0|0|0|28|29|23|21|25|28|0|0|0|0|0|0	0	0	0	0	0	-90.28	0.5	0.7		16|17|6|11|12|14	76	12.67	1311	JIP4_HUMAN
CTNNA1	NP_001124432.1	PLCH1	15|8|5|10|15|11	64	10.67	6	0|0|0|0|0|0|0|0|0|0|0|0|0|0|0|0|0|0	1	1	1	1	1	7.97	106.67	0		14|7|5|10|13|10	59	9.83	1693	PLCH1_HUMAN
CTNNA1	NP_001128512.1	DCTN1	9|4|2|3|3|8	29	4.83	6	0|0|0|0|0|0|31|31|26|28|29|30|0|0|0|0|0|0	0	0	0	0	0	-121.09	0.17	0.72	NP_001035247.1|NP_001001924.1|NP_005960.1|NP_001034624.1|NP_055690.1|NP_060598.3|NP_998734.1|NP_476516.1|NP_003119.2|NP_060555.2|NP_219482.1|NP_001136028.1|	9|4|2|3|3|8	29	4.83	1253	DCTN1_HUMAN
CTNNA1	NP_000347.2	TCOF1	17|13|14|17|15|14	90	15	6	2|0|4|5|3|3|31|31|29|29|28|35|0|2|3|5|0|0	0	0	0	0	0	-95.74	0.49	0.71	NP_001158218.1|NP_872633.1|	17|13|14|16|15|13	88	14.67	1411	TCOF_HUMAN
CTNNA1	NP_001129069.1	CCDC88A	4|3|10|14|18|6	55	9.17	6	0|0|0|0|0|0|0|0|0|0|0|0|0|0|0|0|0|0	1	1	1	1	1	4.54	91.67	0		3|3|9|12|17|5	49	8.17	1870	GRDN_HUMAN
CTNNA1	NP_001129166.1	VDAC3	4|3|4|6|4|3	24	4	6	6|6|3|12|9|4|3|4|4|4|4|4|6|5|4|10|7|5	0	0	0	0	0	-28.11	0.48	0.62		4|2|4|6|4|3	23	3.83	284	VDAC3_HUMAN
CTNNA1	NP_001129224.1	ECD	24|28|27|22|23|29	153	25.5	6	0|0|0|0|0|0|14|16|17|16|17|11|0|0|0|0|0|0	0	0	0	0	0	-23.13	1.68	0.55	NP_001035247.1|	18|20|20|17|16|20	111	18.5	677	ECD_HUMAN
CTNNA1	NP_001129497.1	PLS3	5|7|0|3|0|5	20	3.33	6	12|16|0|4|8|16|8|9|3|3|3|8|14|13|10|22|19|7	0	0	0	0	0	-74.06	0.2	0.72		5|7|0|3|0|5	20	3.33	630	PLST_HUMAN
CTNNA1	NP_002289.2	LCP1	2|5|0|0|0|3	10	1.67	6	0|0|0|0|0|0|5|8|0|0|3|7|0|0|0|0|0|0	0	0	0	0	0	-16.74	0.43	0.44		2|5|0|0|0|3	10	1.67	627	PLSL_HUMAN
CTNNA1	NP_001129663.1	KANK2	10|8|4|6|9|10	47	7.83	6	0|0|0|0|0|0|4|5|3|4|0|4|0|0|0|0|0|0	0.55	0.65	0.55	0.65	0.55	-7.32	2.35	0.07	NP_001159765.1|NP_787048.1|NP_872633.1|	9|8|4|6|8|10	45	7.5	851	KANK2_HUMAN
CTNNA1	NP_001137232.1	EIF5A	6|7|4|4|5|8	34	5.67	6	7|7|2|4|5|0|7|8|3|5|3|7|6|7|0|5|6|5	0	0	0	0	0	-21.36	0.79	0.56	NP_036222.3|	5|6|3|4|5|6	29	4.83	184	IF5A1_HUMAN
CTNNA1	NP_001137293.2	PLEKHA5	26|28|23|35|33|31	176	29.33	6	0|0|0|0|0|0|2|4|0|2|3|0|0|0|0|0|0|0	1	1	1	1	1	16.81	16	0	NP_055625.4|NP_055750.2|NP_056131.2|NP_003119.2|NP_872633.1|	26|27|22|28|29|31	163	27.17	1174	PKHA5_HUMAN
CTNNA1	NP_001137298.1	MAPRE2	8|7|8|7|7|6	43	7.17	6	0|0|0|0|0|0|10|10|8|11|11|9|0|0|0|0|0|0	0	0	0	0	0	-27.95	0.73	0.63		7|7|7|7|7|5	40	6.67	284	MARE2_HUMAN
CTNNA1	NP_060839.2	DEPDC1B	11|13|8|9|10|12	63	10.5	6	0|0|0|0|0|0|12|11|10|10|11|11|0|0|0|0|0|0	0	0	0	0	0	-28.22	0.97	0.61		11|11|8|9|10|11	60	10	529	DEP1B_HUMAN
CTNNA1	NP_001138880.1	NONO	16|14|20|18|17|15	100	16.67	6	11|16|9|13|15|7|30|26|38|30|33|31|4|4|8|12|8|5	0	0	0	0	0	-96.9	0.53	0.7	NP_004851.2|NP_001091679.1|	13|12|14|15|12|12	78	13	471	NONO_HUMAN
CTNNA1	NP_001138992.1	RAI14	55|55|67|66|69|53	365	60.83	6	0|0|0|0|0|0|45|47|51|57|54|48|0|0|0|0|0|0	0	0	0	0	0	-101.93	1.21	0.7		43|44|46|51|51|44	279	46.5	980	RAI14_HUMAN
CTNNA1	NP_001139547.1	RPAP3	4|5|3|7|5|6	30	5	6	0|0|0|0|0|0|13|13|6|13|14|12|0|0|0|0|0|0	0	0	0	0	0	-42.64	0.42	0.66		4|5|3|7|5|5	29	4.83	631	RPAP3_HUMAN
CTNNA1	NP_006274.2	TACC1	2|2|2|5|4|2	17	2.83	6	0|0|0|0|0|0|7|7|8|8|9|7|0|0|0|0|0|0	0	0	0	0	0	-27.76	0.37	0.62		2|2|2|4|4|2	16	2.67	805	TACC1_HUMAN
CTNNA1	NP_001143.2	SLC25A5	12|12|10|12|14|10	70	11.67	6	14|15|9|15|17|12|13|13|12|12|12|13|14|13|11|15|15|14	0	0	0	0	0	-41.08	0.77	0.66	NP_000975.2|	10|11|9|9|10|9	58	9.67	298	ADT2_HUMAN
CTNNA1	NP_001627.2	SLC25A6	12|10|10|11|12|9	64	10.67	6	12|13|0|13|15|10|11|11|10|11|10|11|12|11|9|13|13|11	0	0	0	0	0	-35.24	0.81	0.65	NP_006752.1|NP_115805.1|	10|9|9|9|9|8	54	9	298	ADT3_HUMAN
CTNNA1	NP_001153146.1	SYNCRIP	7|9|5|6|5|5	37	6.17	6	5|4|0|10|6|0|7|7|7|8|6|7|5|5|0|7|7|0	0	0	0	0	0	-21.44	0.8	0.57	NP_000975.2|NP_036558.3|NP_036222.3|NP_005886.2|NP_001129496.1|NP_036450.1|NP_002004.1|NP_001136157.1|	7|8|5|6|5|5	36	6	527	HNRPQ_HUMAN
CTNNA1	NP_001095867.1	HNRNPR	5|4|9|7|7|6	38	6.33	6	4|4|6|10|10|3|14|14|12|15|13|16|0|4|11|14|15|2	0	0	0	0	0	-51.91	0.43	0.72	NP_036558.3|NP_056014.2|NP_476516.1|	5|4|9|7|7|6	38	6.33	532	HNRPR_HUMAN
CTNNA1	NP_001153778.1	SYNJ1	3|3|2|0|2|2	12	2	6	0|0|0|0|0|0|2|6|2|4|3|3|0|0|0|0|0|0	0	0	0	0	0	-14.86	0.6	0.47	NP_001139142.1|	3|3|2|0|2|2	12	2	1526	SYNJ1_HUMAN
CTNNA1	NP_001155.1	APBB1	3|2|0|0|2|0	7	1.17	6	0|0|0|0|0|0|3|2|0|2|0|0|0|0|0|0|0|0	0.13	0.24	0.13	0.23	0.13	-5.53	1	0.26	NP_001035247.1|	2|2|0|0|2|0	6	1	710	APBB1_HUMAN
CTNNA1	NP_001155032.1	TNIK	28|29|21|23|23|28	152	25.33	6	0|0|0|0|0|0|7|10|7|9|10|8|0|0|0|0|0|0	1	1	1	1	1	-2.03	2.98	0	NP_056131.2|NP_001091679.1|NP_003119.2|NP_002004.1|	25|26|17|21|22|25	136	22.67	1352	TNIK_HUMAN
CTNNA1	NP_001157632.1	PPP6R3	20|15|3|11|11|15	75	12.5	6	0|0|0|0|0|0|11|9|2|5|3|10|0|0|0|0|0|0	0.15	0.43	0.15	0.43	0.15	-21.12	1.88	0.26	NP_056014.2|NP_001035247.1|NP_000357.3|NP_775866.2|	20|15|3|10|10|15	73	12.17	879	PP6R3_HUMAN
CTNNA1	NP_001157852.1	STAU2	14|18|15|19|20|18	104	17.33	6	0|0|0|0|0|0|14|14|13|14|13|13|0|0|0|0|0|0	0	0	0	0	0	-28.67	1.28	0.61		12|14|12|15|15|12	80	13.33	570	STAU2_HUMAN
CTNNA1	NP_001157858.1	RAPGEF6	2|2|0|0|3|2	9	1.5	6	0|0|0|0|0|0|0|7|0|0|2|4|0|0|0|0|0|0	0.01	0.02	0.01	0.02	0.01	-9.3	0.69	0.35		2|2|0|0|3|2	9	1.5	1609	RPGF6_HUMAN
CTNNA1	NP_001158218.1	RASSF8	4|7|3|6|7|6	33	5.5	6	0|0|0|0|0|0|0|0|0|0|0|0|0|0|0|0|0|0	1	1	1	1	1	4.54	55	0		4|7|2|6|7|6	32	5.33	419	RASF8_HUMAN
CTNNA1	NP_001158287.1	ACIN1	18|19|16|21|18|20	112	18.67	6	0|0|0|0|0|0|47|46|50|47|51|44|0|0|0|0|0|0	0	0	0	0	0	-158.58	0.39	0.71	NP_003128.3|NP_054884.1|NP_872633.1|	17|18|15|19|17|19	105	17.5	1301	ACINU_HUMAN
CTNNA1	NP_001159477.1	EPB41	39|35|42|42|44|36	238	39.67	6	0|0|0|0|0|0|41|40|43|43|39|38|0|0|0|0|0|0	0	0	0	0	0	-94.26	0.98	0.7	NP_001163886.1|	29|25|32|29|30|28	173	28.83	864	41_HUMAN
CTNNA1	NP_001159581.1	PALLD	2|4|2|3|2|3	16	2.67	6	4|4|4|9|6|5|0|0|0|0|0|0|3|4|3|8|6|5	0	0	0	0	0	-22.9	0.41	0.6	NP_001181927.1|NP_001139142.1|NP_001093.1|NP_872633.1|	2|4|2|3|2|2	15	2.5	777	PALLD_HUMAN
CTNNA1	NP_001161143.1	LPP	8|7|4|7|8|9	43	7.17	6	0|0|0|0|0|0|6|7|2|4|3|5|0|0|0|0|0|0	0.01	0.01	0.01	0.01	0.01	-11.47	1.59	0.36		7|6|4|6|6|7	36	6	612	LPP_HUMAN
CTNNA1	NP_001163886.1	TJP2	17|16|11|19|17|15	95	15.83	6	0|0|0|0|0|0|6|7|3|8|7|4|0|0|0|0|0|0	0.86	0.98	0.87	0.98	0.87	-6.23	2.71	0.01	NP_003128.3|NP_056171.3|NP_783297.2|NP_055690.1|NP_065821.1|NP_872633.1|	15|15|11|17|16|15	89	14.83	1157	ZO2_HUMAN
CTNNA1	NP_001164120.1	LAS1L	2|2|2|0|0|0	6	1	6	0|0|0|0|0|0|3|5|5|5|3|3|0|0|0|0|0|0	0	0	0	0	0	-17.74	0.25	0.53	NP_002262.3|	2|2|2|0|0|0	6	1	717	LAS1L_HUMAN
CTNNA1	NP_001166987.1	MAP7D3	13|11|11|16|19|15	85	14.17	6	0|0|0|0|0|0|14|16|9|14|13|13|0|0|0|0|0|0	0	0	0	0	0	-31.92	1.08	0.61	NP_001035247.1|NP_001159765.1|	13|10|11|15|19|15	83	13.83	858	MA7D3_HUMAN
CTNNA1	NP_078994.3	RABL6	2|3|0|0|0|0	5	0.83	6	0|0|0|0|0|0|3|7|3|2|5|4|0|0|0|0|0|0	0	0	0	0	0	-17.74	0.21	0.52		2|3|0|0|0|0	5	0.83	729	RABL6_HUMAN
CTNNA1	NP_001171062.1	PPP2R2A	17|19|18|21|18|17	110	18.33	6	20|20|7|26|27|12|9|10|10|10|11|8|24|22|12|21|21|9	0	0	0	0	0	-60.34	0.78	0.68		13|14|14|16|13|11	81	13.5	457	2ABA_HUMAN
CTNNA1	NP_001171714.1	PARD3	27|24|21|35|33|25	165	27.5	6	0|0|0|0|0|0|0|2|0|0|0|0|0|0|0|0|0|0	1	1	1	1	1	13.54	82.5	0	NP_795352.2|NP_006752.1|NP_002030.2|NP_001091679.1|NP_001129069.1|NP_001158218.1|NP_002809.2|NP_004131.3|	26|23|20|31|31|22	153	25.5	1353	PARD3_HUMAN
CTNNA1	NP_001171914.1	WNK1	4|6|0|3|5|9	27	4.5	6	0|0|0|0|0|0|11|13|5|6|11|11|0|0|0|0|0|0	0	0	0	0	0	-42.15	0.47	0.62	NP_006752.1|	4|6|0|3|5|9	27	4.5	2642	WNK1_HUMAN
CTNNA1	NP_001180345.1	DDX3X	22|26|28|33|30|22	161	26.83	6	0|13|11|22|15|0|23|21|29|27|30|24|11|13|12|15|18|11	0	0	0	0	0	-60.73	1.04	0.67	NP_872633.1|	18|20|22|26|25|19	130	21.67	661	DDX3X_HUMAN
CTNNA1	NP_001181883.1	MATR3	2|2|7|6|2|3	22	3.67	6	2|4|6|6|5|4|22|21|25|24|24|17|3|5|2|7|4|3	0	0	0	0	0	-90.32	0.17	0.72	NP_005960.1|NP_001005476.1|NP_476516.1|NP_872633.1|	2|2|7|6|2|3	22	3.67	847	MATR3_HUMAN
CTNNA1	NP_056014.2	ANKRD28	3|6|3|4|4|4	24	4	6	0|0|0|0|0|0|4|0|0|3|3|0|0|0|0|0|0|0	0.31	0.57	0.32	0.58	0.32	-2.62	2.4	0.2	NP_001035247.1|NP_115518.3|NP_115984.3|NP_001034796.1|NP_001242982.1|NP_001158218.1|NP_056197.2|	3|6|3|4|4|4	24	4	1053	ANR28_HUMAN
CTNNA1	NP_002473.2	NASP	13|16|12|12|14|17	84	14	6	2|0|0|3|3|0|36|36|41|38|43|43|2|2|2|4|0|4	0	0	0	0	0	-135.32	0.35	0.71		12|16|12|12|14|17	83	13.83	788	NASP_HUMAN
CTNNA1	NP_001123910.1	SPTAN1	11|9|8|13|13|6	60	10	6	0|0|0|0|0|0|6|5|3|4|4|7|0|0|0|0|0|0	0.29	0.41	0.29	0.41	0.29	-9.7	2.07	0.21	NP_001137293.2|NP_783297.2|NP_003364.1|NP_003119.2|	10|8|7|12|13|6	56	9.33	2477	SPTN1_HUMAN
CTNNA1	NP_001182484.1	CLINT1	15|14|8|9|8|14	68	11.33	6	0|0|0|0|0|0|14|15|12|13|13|13|0|0|0|0|0|0	0	0	0	0	0	-37.72	0.85	0.64		14|11|8|9|8|12	62	10.33	643	EPN4_HUMAN
CTNNA1	NP_001184222.1	DPYSL2	16|13|13|14|15|14	85	14.17	6	0|0|0|0|0|0|16|19|15|18|20|18|0|0|0|0|0|0	0	0	0	0	0	-45.3	0.8	0.67		15|12|12|12|14|13	78	13	677	DPYL2_HUMAN
CTNNA1	NP_001184223.1	DPYSL3	5|8|8|13|9|8	51	8.5	6	0|0|0|4|0|0|21|21|16|22|24|18|0|0|0|0|0|0	0	0	0	0	0	-73.11	0.42	0.69	NP_001155032.1|NP_002221.1|	5|8|8|13|9|8	51	8.5	684	DPYL3_HUMAN
CTNNA1	NP_001185730.1	EIF4G3	39|32|32|33|40|38	214	35.67	6	0|0|0|0|0|0|40|40|37|42|43|43|0|0|0|0|0|0	0	0	0	0	0	-99.74	0.87	0.71		29|24|25|32|35|28	173	28.83	1621	IF4G3_HUMAN
CTNNA1	NP_001186092.1	PSMC5	6|4|0|0|3|3	16	2.67	6	0|0|0|0|0|0|5|3|6|4|4|3|0|0|0|0|0|0	0	0	0	0	0	-18.48	0.64	0.45	NP_001034624.1|NP_002809.2|	5|4|0|0|3|3	15	2.5	398	PRS8_HUMAN
CTNNA1	NP_660208.2	SPATA5	5|4|3|0|5|4	21	3.5	6	0|0|0|0|0|0|4|4|4|4|4|4|0|0|0|0|0|0	0	0	0	0	0	-17.74	0.88	0.45		3|2|2|0|2|2	11	1.83	893	AFG2H_HUMAN
CTNNA1	NP_001188267.1	SAFB	4|0|4|6|0|0	14	2.33	6	3|3|0|5|3|0|19|17|18|20|18|19|2|0|0|5|2|0	0	0	0	0	0	-82.25	0.13	0.72	NP_003128.3|NP_872633.1|	4|0|3|6|0|0	13	2.17	917	SAFB1_HUMAN
CTNNA1	NP_001189360.1	PRDX1	14|15|28|23|23|16	119	19.83	6	19|19|26|30|33|20|13|13|15|16|15|13|18|20|21|22|25|16	0	0	0	0	0	-76.24	0.76	0.68	NP_056197.2|	10|12|17|16|16|11	82	13.67	199	PRDX1_HUMAN
CTNNA1	NP_001191332.1	ANK3	36|39|36|43|49|34	237	39.5	6	0|0|0|0|0|0|0|0|0|0|0|0|0|0|0|0|0|0	1	1	1	1	1	51.3	395	0	NP_872633.1|	34|33|31|36|43|32	209	34.83	1861	ANK3_HUMAN
CTNNA1	NP_001193937.1	AFDN	128|119|140|130|154|120	791	131.83	6	0|0|0|0|0|0|63|70|67|70|67|72|0|0|0|0|0|0	0	0	0	0	0	-71.74	1.93	0.64	NP_783297.2|NP_006752.1|NP_001139142.1|NP_001030129.1|NP_001159765.1|	72|73|81|89|87|68	470	78.33	1743	AFAD_HUMAN
CTNNA1	NP_001229268.1	PFKP	7|4|4|6|3|4	28	4.67	6	0|2|0|0|0|0|2|0|0|3|3|3|0|2|0|3|0|0	0.12	0.27	0.12	0.27	0.12	-6.42	1.75	0.26	NP_001171714.1|NP_787048.1|	7|4|4|6|3|4	28	4.67	776	PFKAP_HUMAN
CTNNA1	NP_001230937.1	KIF1A	4|4|0|3|4|0	15	2.5	6	0|0|0|5|0|0|5|3|0|3|3|0|0|0|0|0|0|0	0	0	0	0	0	-14.19	0.79	0.4	NP_001181927.1|NP_004851.2|	4|3|0|3|4|0	14	2.33	1791	KIF1A_HUMAN
CTNNA1	NP_001238978.1	PCMT1	8|8|3|7|6|9	41	6.83	6	14|13|6|13|14|8|8|8|3|6|5|5|14|11|6|16|16|7	0	0	0	0	0	-53.91	0.47	0.72	NP_001155032.1|	7|7|2|6|5|8	35	5.83	286	PIMT_HUMAN
CTNNA1	NP_001239007.1	USP15	37|34|14|28|30|29	172	28.67	6	0|0|0|0|0|0|33|32|31|27|32|29|0|0|0|0|0|0	0	0	0	0	0	-94.23	0.93	0.69		34|33|13|24|27|26	157	26.17	981	UBP15_HUMAN
CTNNA1	NP_001240308.1	RPL15	6|5|4|6|7|3	31	5.17	6	6|5|2|8|6|3|4|4|2|4|5|3|7|6|2|6|5|4	0	0	0	0	0	-20.73	0.79	0.55	NP_000975.2|	5|4|4|5|6|3	27	4.5	204	RL15_HUMAN
CTNNA1	NP_001006600.1	ERBIN	58|61|60|59|65|54	357	59.5	6	0|0|0|0|0|0|20|25|17|21|20|15|0|0|0|0|0|0	1	1	1	1	1	3.69	3.03	0	NP_001005476.1|NP_001091679.1|NP_001093.1|	48|50|45|47|51|42	283	47.17	1302	ERBIN_HUMAN
CTNNA1	NP_001243509.1	RPL10	4|3|8|9|8|5	37	6.17	6	6|5|4|11|11|4|2|2|0|3|2|2|5|5|5|7|7|5	0	0	0	0	0	-26.07	0.79	0.57	NP_000975.2|NP_060598.3|NP_001243670.1|NP_004138.1|NP_219482.1|	4|3|5|6|5|4	27	4.5	178	RL10_HUMAN
CTNNA1	NP_004719.2	DDX21	10|15|14|14|12|9	74	12.33	6	13|14|13|21|17|9|22|22|18|17|17|22|12|16|12|18|21|12	0	0	0	0	0	-66.11	0.59	0.72	NP_006752.1|NP_872633.1|	10|14|12|13|11|9	69	11.5	783	DDX21_HUMAN
CTNNA1	NP_001245303.1	EPS15L1	18|24|17|18|19|20	116	19.33	6	0|0|0|0|0|0|29|28|23|21|21|21|0|0|0|0|0|0	0	0	0	0	0	-61.6	0.81	0.68		18|24|16|15|17|20	110	18.33	910	EP15R_HUMAN
CTNNA1	NP_001257405.1	PPP2R5D	2|3|2|3|0|0	10	1.67	6	0|0|0|0|0|0|2|3|3|3|3|2|0|0|0|0|0|0	0	0	0	0	0	-12.01	0.63	0.4	NP_056197.2|	2|3|2|3|0|0	10	1.67	451	2A5D_HUMAN
CTNNA1	NP_001258698.1	AP3B1	11|11|8|6|5|7	48	8	6	0|0|0|0|0|0|9|7|7|7|7|5|0|0|0|0|0|0	0	0	0	0	0	-18.93	1.14	0.5	NP_001191332.1|	11|11|7|6|5|6	46	7.67	1045	AP3B1_HUMAN
CTNNA1	NP_001258898.1	HSP90AB1	26|27|35|31|31|27	177	29.5	6	38|38|27|37|45|35|23|25|30|31|31|29|37|36|37|41|42|35	0	0	0	0	0	-107.7	0.73	0.71	NP_036558.3|NP_003128.3|NP_055414.2|NP_001191421.1|NP_006752.1|NP_001091679.1|NP_001093.1|	23|23|25|25|25|22	143	23.83	724	HS90B_HUMAN
CTNNA1	NP_001017963.2	HSP90AA1	25|25|27|25|24|23	149	24.83	6	46|44|29|37|48|38|14|17|15|15|17|20|43|41|38|43|48|36	0	0	0	0	0	-133.85	0.55	0.72	NP_000975.2|NP_036558.3|NP_003128.3|NP_056171.3|NP_783297.2|NP_055414.2|NP_001191421.1|NP_001093.1|	23|22|20|19|20|19	123	20.5	854	HS90A_HUMAN
CTNNA1	NP_001264.2	CHD4	26|25|16|28|25|21	141	23.5	6	0|0|0|0|0|0|94|89|98|88|93|90|0|0|0|0|0|0	0	0	0	0	0	-347.99	0.26	0.72	NP_056372.1|	25|25|15|27|22|20	134	22.33	1912	CHD4_HUMAN
CTNNA1	NP_056372.1	CHD5	8|0|0|0|0|0	8	1.33	6	0|0|0|0|0|0|0|0|0|0|0|0|0|0|0|0|0|0	0.33	1	0.33	1	0.33	-1.84	13.33	0.11		8|0|0|0|0|0	8	1.33	1954	CHD5_HUMAN
CTNNA1	NP_001393.1	EEF1A1	19|23|25|24|26|23	140	23.33	6	20|16|18|21|28|16|22|20|30|25|30|24|19|19|17|20|26|13	0	0	0	0	0	-70.67	0.86	0.69	NP_000975.2|NP_000029.2|NP_001257411.1|NP_055414.2|	13|18|17|20|21|17	106	17.67	462	EF1A1_HUMAN
CTNNA1	NP_001407.1	EIF4A1	13|13|14|13|11|14	78	13	6	18|18|10|24|22|16|11|13|10|10|11|11|19|17|11|21|26|15	0	0	0	0	0	-64.54	0.6	0.72		12|12|12|12|10|13	71	11.83	406	IF4A1_HUMAN
CTNNA1	NP_001419.1	ENO1	10|9|10|12|14|8	63	10.5	6	7|4|5|10|9|4|9|10|14|15|14|11|4|4|4|10|5|3	0	0	0	0	0	-33.86	0.85	0.63	NP_115518.3|NP_005960.1|NP_079351.2|NP_001135994.1|	9|7|7|10|12|7	52	8.67	434	ENOA_HUMAN
CTNNA1	NP_001422.1	EPB41L2	41|43|45|42|43|43	257	42.83	6	0|0|0|0|0|0|44|47|38|34|33|39|0|0|0|0|0|0	0	0	0	0	0	-79.97	1.09	0.7		33|36|30|32|34|32	197	32.83	1005	E41L2_HUMAN
CTNNA1	NP_001524.2	HNRNPL	12|14|16|18|11|8	79	13.17	6	30|33|17|27|35|19|14|13|14|11|11|13|21|26|16|25|30|19	0	0	0	0	0	-106.57	0.44	0.72	NP_006752.1|	10|11|11|13|7|8	60	10	589	HNRPL_HUMAN
CTNNA1	NP_001611.1	AHNAK	279|295|428|375|404|277	2058	343	6	0|0|0|0|0|0|241|248|369|348|332|251|0|0|0|0|0|0	0	0	0	0	0	-650.02	1.15	0.72		209|217|253|270|274|211	1434	239	5890	AHNK_HUMAN
CTNNA1	NP_001646.2	ARCN1	4|5|2|3|3|6	23	3.83	6	0|0|0|0|0|0|7|7|8|10|9|7|0|0|0|0|0|0	0	0	0	0	0	-29.13	0.48	0.61		4|5|2|3|3|6	23	3.83	511	COPD_HUMAN
CTNNA1	NP_001830.1	CNN3	9|9|4|6|6|8	42	7	6	6|6|3|6|5|6|10|12|7|6|6|11|4|5|4|6|4|3	0	0	0	0	0	-27.28	0.81	0.6		8|8|3|6|6|7	38	6.33	329	CNN3_HUMAN
CTNNA1	NP_004380.2	CTNNA2	37|35|35|41|38|41	227	37.83	6	0|0|0|0|0|0|0|0|0|0|0|0|0|0|0|0|0|0	1	1	1	1	1	52.75	378.33	0		17|19|19|20|17|18	110	18.33	905	CTNA2_HUMAN
CTNNA1	NP_001896.2	CTPS1	17|15|11|18|15|14	90	15	6	2|0|0|0|3|0|20|19|18|22|20|20|0|0|0|5|6|0	0	0	0	0	0	-57.28	0.76	0.67	NP_003364.1|	14|13|11|15|14|13	80	13.33	591	PYRG1_HUMAN
CTNNA1	NP_001952.1	EEF2	28|34|31|36|30|30	189	31.5	6	32|36|16|38|44|32|26|30|29|31|31|26|34|31|28|30|39|32	0	0	0	0	0	-92.79	0.85	0.7		25|28|24|29|23|26	155	25.83	858	EF2_HUMAN
CTNNA1	NP_001972.1	EPS15	4|6|2|3|4|4	23	3.83	6	0|0|0|0|0|0|6|6|8|6|8|6|0|0|0|0|0|0	0	0	0	0	0	-23.61	0.57	0.58		4|6|2|3|4|4	23	3.83	896	EPS15_HUMAN
CTNNA1	NP_002128.1	HNRNPA2B1	5|5|5|7|7|5	34	5.67	6	4|7|7|16|19|6|16|16|19|18|19|14|7|8|13|16|17|7	0	0	0	0	0	-63.27	0.31	0.72	NP_006752.1|NP_001091679.1|NP_002004.1|	5|5|5|6|7|5	33	5.5	341	ROA2_HUMAN
CTNNA1	NP_001011724.1	HNRNPA1L2	3|0|0|0|0|0	3	0.5	6	2|0|0|0|0|0|0|0|0|0|0|0|3|0|0|0|0|0	0.15	0.46	0.15	0.46	0.15	-4.64	0.6	0.25	NP_055690.1|	3|0|0|0|0|0	3	0.5	320	RA1L2_HUMAN
CTNNA1	NP_919223.1	HNRNPA3	3|3|4|6|5|3	24	4	6	5|8|4|10|10|4|8|8|5|6|5|7|6|6|9|11|14|7	0	0	0	0	0	-36.34	0.39	0.72	NP_001155032.1|NP_006752.1|NP_872633.1|	3|3|3|6|4|3	22	3.67	378	ROA3_HUMAN
CTNNA1	NP_002464.1	MYH9	82|94|89|105|95|95	560	93.33	6	0|0|0|0|0|0|104|100|125|125|127|108|0|0|0|0|0|0	0	0	0	0	0	-291.82	0.81	0.72	NP_065875.3|NP_001003407.1|NP_115984.3|NP_001139142.1|NP_002221.1|NP_055888.1|NP_115805.1|NP_001093.1|NP_003119.2|NP_000357.3|	72|80|72|85|79|83	471	78.5	1960	MYH9_HUMAN
CTNNA1	NP_002511.1	NPM1	15|14|17|12|15|17	90	15	6	12|13|7|6|9|7|15|18|20|18|22|17|8|7|4|10|10|0	0	0	0	0	0	-49.52	0.82	0.67	NP_000975.2|NP_001181927.1|NP_005960.1|NP_005886.2|NP_006752.1|NP_057427.3|NP_060598.3|NP_002262.3|NP_004131.3|NP_060555.2|NP_219482.1|NP_057332.1|	9|7|10|10|10|9	55	9.17	294	NPM_HUMAN
CTNNA1	NP_002559.2	PABPC1	6|5|5|4|5|6	31	5.17	6	0|0|0|0|0|0|9|6|11|7|9|10|0|0|0|0|0|0	0	0	0	0	0	-27.28	0.6	0.63	NP_003128.3|NP_872633.1|	6|5|5|4|5|6	31	5.17	636	PABP1_HUMAN
CTNNA1	NP_002568.2	PAK2	6|8|6|6|7|4	37	6.17	6	0|0|0|0|0|0|12|13|10|13|15|11|0|0|0|0|0|0	0	0	0	0	0	-42.17	0.5	0.66	NP_006752.1|NP_001139142.1|NP_001030129.1|	5|8|5|5|7|4	34	5.67	524	PAK2_HUMAN
CTNNA1	NP_002645.3	PKM	16|17|18|19|18|18	106	17.67	6	12|12|5|13|9|7|23|20|15|21|20|21|14|14|10|15|17|6	0	0	0	0	0	-50.17	0.87	0.67	NP_071334.1|NP_001091679.1|NP_001129069.1|	14|13|12|15|14|16	84	14	531	KPYM_HUMAN
CTNNA1	NP_002794.1	PSMC2	12|17|12|13|13|16	83	13.83	6	0|0|0|0|0|0|9|7|10|8|9|9|0|0|0|0|0|0	0	0	0	0	0	-14.6	1.6	0.46	NP_002809.2|	10|14|12|12|11|15	74	12.33	433	PRS7_HUMAN
CTNNA1	NP_002807.1	PSMD12	6|5|2|2|3|3	21	3.5	6	0|0|0|2|0|0|4|5|0|4|3|5|0|0|0|2|0|0	0	0	0	0	0	-12.25	0.91	0.41	NP_001257411.1|NP_476516.1|	6|5|2|2|3|3	21	3.5	456	PSD12_HUMAN
CTNNA1	NP_002810.1	PTBP1	13|13|9|17|14|11	77	12.83	6	19|20|7|24|22|13|11|9|6|12|8|8|22|20|11|22|20|12	0	0	0	0	0	-68.83	0.59	0.68	NP_872633.1|	12|10|8|12|12|9	63	10.5	557	PTBP1_HUMAN
CTNNA1	NP_002825.3	PTPN11	11|9|5|9|6|9	49	8.17	6	12|11|8|16|17|7|12|10|9|13|11|12|11|11|7|15|14|11	0	0	0	0	0	-48.72	0.56	0.72	NP_002030.2|NP_001091679.1|	11|8|4|9|6|8	46	7.67	593	PTN11_HUMAN
CTNNA1	NP_002878.2	RARS	20|18|18|19|19|15	109	18.17	6	2|2|0|7|7|2|27|25|22|24|22|29|3|2|0|2|4|3	0	0	0	0	0	-69.07	0.73	0.69		18|17|16|16|17|15	99	16.5	660	SYRC_HUMAN
CTNNA1	NP_003016.1	SH3GL1	4|4|5|3|3|4	23	3.83	6	0|0|0|3|2|0|5|5|3|3|3|3|0|0|0|0|2|0	0	0	0	0	0	-9.99	1.05	0.43		4|4|4|3|3|4	22	3.67	368	SH3G1_HUMAN
CTNNA1	NP_001229862.1	SNX1	13|15|14|11|9|14	76	12.67	6	0|0|0|4|2|0|17|18|19|20|17|17|0|0|0|0|0|0	0	0	0	0	0	-54.07	0.7	0.67		13|15|12|11|9|14	74	12.33	557	SNX1_HUMAN
CTNNA1	NP_003128.3	SRPK1	2|3|0|0|2|2	9	1.5	6	0|0|0|0|0|0|2|0|0|0|0|2|0|0|0|0|0|0	0.4	0.56	0.4	0.56	0.4	-3.95	2.25	0.1	NP_002004.1|NP_872633.1|NP_001165882.1|	2|3|0|0|2|2	9	1.5	655	SRPK1_HUMAN
CTNNA1	NP_003165.2	SVIL	5|2|0|0|5|4	16	2.67	6	0|0|0|0|0|0|0|2|3|3|3|0|0|0|0|0|0|0	0.24	0.31	0.25	0.32	0.25	-8.43	1.45	0.22	NP_003364.1|NP_055690.1|NP_057427.3|NP_001093.1|NP_003119.2|NP_001136028.1|	5|2|0|0|5|4	16	2.67	1788	SVIL_HUMAN
CTNNA1	NP_003312.3	TUFM	14|13|16|16|17|14	90	15	6	20|20|18|25|21|18|8|12|9|13|13|12|24|21|14|24|27|18	0	0	0	0	0	-68.39	0.63	0.72	NP_000975.2|NP_060555.2|	12|11|12|13|15|12	75	12.5	455	EFTU_HUMAN
CTNNA1	NP_003320.2	TXN	6|5|7|4|6|5	33	5.5	6	7|7|6|8|9|6|4|4|3|4|4|4|7|8|6|8|7|6	0	0	0	0	0	-23.99	0.7	0.6	NP_872633.1|	4|3|3|2|4|3	19	3.17	105	THIO_HUMAN
CTNNA1	NP_003518.2	HIST1H2BO	11|7|8|8|10|8	52	8.67	6	10|7|7|11|13|0|7|7|9|7|8|0|8|11|9|10|9|8	0	0	0	0	0	-29.32	0.81	0.63		7|6|6|7|7|6	39	6.5	126	H2B1O_HUMAN
CTNNA1	NP_001019770.1	HIST2H2BF	10|8|8|8|10|9	53	8.83	6	11|8|8|10|0|11|8|7|9|7|0|10|8|11|8|9|10|9	0	0	0	0	0	-26.98	0.84	0.63		7|7|6|7|7|7	41	6.83	126	H2B2F_HUMAN
CTNNA1	NP_003555.1	TAGLN2	10|11|11|7|11|9	59	9.83	6	4|4|0|4|4|2|11|13|9|8|8|14|4|4|0|6|3|3	0	0	0	0	0	-28.69	0.94	0.62		8|8|7|7|9|7	46	7.67	199	TAGL2_HUMAN
CTNNA1	NP_003592.3	SMARCA5	7|7|6|16|10|7	53	8.83	6	0|0|0|0|0|0|40|39|53|50|50|40|0|0|0|0|0|0	0	0	0	0	0	-177.79	0.19	0.71	NP_001091679.1|NP_060555.2|	7|6|6|16|9|7	51	8.5	1052	SMCA5_HUMAN
CTNNA1	NP_003676.2	KHSRP	6|8|11|14|11|8	58	9.67	6	17|19|15|22|22|14|19|17|15|20|17|17|17|18|14|21|19|19	0	0	0	0	0	-71.2	0.47	0.72	NP_005960.1|	6|8|11|14|11|8	58	9.67	711	FUBP2_HUMAN
CTNNA1	NP_004095.4	FASN	116|137|130|144|151|128	806	134.33	6	47|44|32|62|58|30|162|162|204|182|195|157|42|45|39|61|57|35	0	0	0	0	0	-467.83	0.76	0.72		74|95|89|97|99|86	540	90	2511	FAS_HUMAN
CTNNA1	NP_004386.2	DBN1	11|12|6|13|14|10	66	11	6	0|2|0|3|4|0|14|12|11|13|12|12|2|2|0|7|3|0	0	0	0	0	0	-37.61	0.89	0.63	NP_001005743.1|NP_001136018.1|NP_001934.2|NP_056363.2|NP_001006600.1|NP_065875.3|NP_005960.1|NP_001191421.1|NP_001003407.1|NP_115984.3|NP_001139142.1|NP_002221.1|NP_001093.1|NP_003119.2|NP_000357.3|NP_065821.1|	10|10|6|12|12|8	58	9.67	649	DREB_HUMAN
CTNNA1	NP_001008844.1	DSP	55|50|53|67|63|48	336	56	6	5|4|13|37|26|9|44|45|42|40|53|51|3|8|7|33|22|11	0	0	0	0	0	-93.28	1.22	0.7	NP_001181927.1|NP_005960.1|NP_001005476.1|NP_002221.1|	51|48|50|63|58|46	316	52.67	2272	DESP_HUMAN
CTNNA1	NP_004422.2	EPHA2	17|18|21|23|23|15	117	19.5	6	0|0|0|0|0|0|9|10|12|13|12|8|0|0|0|0|0|0	0	0	0	0	0	-17.31	1.83	0.4	NP_001091679.1|NP_002809.2|	16|14|17|20|19|14	100	16.67	976	EPHA2_HUMAN
CTNNA1	NP_004512.1	KIF5B	10|12|10|17|14|11	74	12.33	6	0|0|0|0|0|0|29|28|28|25|30|29|0|0|0|0|0|0	0	0	0	0	0	-93.13	0.44	0.7	NP_006752.1|NP_001129496.1|	10|12|10|16|13|10	71	11.83	963	KINH_HUMAN
CTNNA1	NP_004593.2	STAU1	18|21|19|22|25|23	128	21.33	6	0|0|0|0|0|0|17|17|19|15|16|18|0|0|0|0|0|0	0	0	0	0	0	-35.19	1.25	0.64	NP_005886.2|NP_002262.3|NP_004138.1|NP_219482.1|	14|13|14|14|15|15	85	14.17	496	STAU1_HUMAN
CTNNA1	NP_004699.1	PDCD5	8|7|7|10|9|7	48	8	6	0|0|0|0|0|0|8|7|10|8|10|9|0|0|0|0|0|0	0	0	0	0	0	-21.86	0.92	0.59		7|6|5|7|7|6	38	6.33	125	PDCD5_HUMAN
CTNNA1	NP_004915.2	ACTN4	6|5|0|3|2|4	20	3.33	6	0|0|0|0|0|0|6|6|0|3|0|6|0|0|0|0|0|0	0	0.01	0	0.01	0	-15.28	0.95	0.37	NP_783297.2|NP_001091679.1|NP_001093.1|NP_001028229.1|NP_000357.3|	6|4|0|3|2|4	19	3.17	911	ACTN4_HUMAN
CTNNA1	NP_001093.1	ACTN1	4|3|0|0|0|2	9	1.5	6	0|0|0|0|0|0|0|0|0|0|0|0|0|0|0|0|0|0	0.98	1	0.98	1	0.98	-1.83	15	0	NP_001159765.1|NP_000357.3|	4|3|0|0|0|2	9	1.5	892	ACTN1_HUMAN
CTNNA1	NP_004921.1	CAPZB	8|9|11|9|7|7	51	8.5	6	17|13|16|24|21|19|7|5|10|5|9|6|15|16|17|19|18|14	0	0	0	0	0	-65.26	0.43	0.72	NP_003364.1|	8|7|7|6|6|6	40	6.67	272	CAPZB_HUMAN
CTNNA1	NP_005013.1	PFN1	4|4|2|3|2|3	18	3	6	2|0|0|0|0|0|2|3|2|0|2|3|0|0|0|3|3|0	0.01	0.01	0.01	0.01	0.01	-7.91	1.12	0.36	NP_004738.3|NP_003128.3|	4|4|2|3|2|3	18	3	140	PROF1_HUMAN
CTNNA1	NP_005222.2	CTTN	23|24|30|34|32|22	165	27.5	6	9|7|6|11|10|9|23|28|31|37|39|28|9|8|8|11|10|8	0	0	0	0	0	-79.95	0.89	0.69	NP_001078927.1|	22|21|24|27|27|18	139	23.17	550	SRC8_HUMAN
CTNNA1	NP_005310.1	HIST1H1C	7|8|16|14|18|7	70	11.67	6	7|6|8|9|10|6|10|8|11|15|12|8|0|0|8|0|7|7	0	0	0	0	0	-31.21	1.04	0.56	NP_001091679.1|	6|8|11|12|14|7	58	9.67	213	H12_HUMAN
CTNNA1	NP_005312.1	HIST1H1E	8|9|17|12|16|8	70	11.67	6	0|0|0|0|0|0|11|10|12|16|13|11|6|6|0|9|0|7	0	0	0	0	0	-33.24	0.96	0.61		7|9|10|10|13|8	57	9.5	219	H14_HUMAN
CTNNA1	NP_005327.1	HDLBP	39|31|34|43|36|35	218	36.33	6	0|0|0|0|0|0|44|42|47|47|52|40|0|0|0|0|0|0	0	0	0	0	0	-118.43	0.8	0.71		33|29|28|35|32|31	188	31.33	1268	VIGLN_HUMAN
CTNNA1	NP_005336.3	HSPA1A	19|19|26|29|25|17	135	22.5	6	16|17|19|25|18|17|19|20|21|23|25|18|17|19|14|18|13|14	0	0	0	0	0	-55.34	1.02	0.66	NP_006752.1|	16|16|20|24|21|15	112	18.67	641	HS71A_HUMAN
CTNNA1	NP_006588.1	HSPA8	19|17|20|26|24|15	121	20.17	6	16|17|11|22|28|16|17|18|29|28|27|20|12|16|23|24|27|13	0	0	0	0	0	-78.16	0.74	0.69	NP_001171714.1|NP_006752.1|NP_001091679.1|	15|14|15|21|18|12	95	15.83	646	HSP7C_HUMAN
CTNNA1	NP_005338.1	HSPA5	8|8|8|13|13|3	53	8.83	6	0|0|0|8|6|0|8|9|12|15|13|8|0|0|6|10|6|4	0	0	0	0	0	-39.78	0.79	0.62	NP_000029.2|NP_055414.2|NP_003364.1|NP_001093896.1|NP_003119.2|	6|6|8|11|12|3	46	7.67	654	BIP_HUMAN
CTNNA1	NP_005498.1	CFL1	5|6|3|5|5|3	27	4.5	6	9|8|3|5|7|4|5|5|4|3|3|4|10|8|4|6|7|0	0	0	0	0	0	-27.42	0.55	0.62		4|5|3|4|4|3	23	3.83	166	COF1_HUMAN
CTNNA1	NP_005554.1	STMN1	5|6|6|7|7|7	38	6.33	6	0|0|0|0|0|0|6|7|11|10|9|6|0|0|0|0|0|0	0	0	0	0	0	-23.37	0.78	0.6	NP_001191421.1|	5|6|6|6|7|7	37	6.17	149	STMN1_HUMAN
CTNNA1	NP_005582.1	MRE11	29|29|28|26|30|27	169	28.17	6	0|0|0|0|0|0|32|30|38|29|31|31|0|0|0|0|0|0	0	0	0	0	0	-76.31	0.88	0.7		23|23|20|20|24|20	130	21.67	708	MRE11_HUMAN
CTNNA1	NP_005745.1	G3BP1	10|8|9|10|13|9	59	9.83	6	0|0|0|0|0|0|10|10|10|11|15|13|0|0|0|0|0|0	0	0	0	0	0	-30.7	0.86	0.63	NP_004851.2|NP_057427.3|NP_055490.3|	9|7|6|8|10|7	47	7.83	466	G3BP1_HUMAN
CTNNA1	NP_005795.2	DDX39A	7|9|7|7|6|0	36	6	6	7|9|0|11|11|7|11|10|8|11|11|12|8|7|12|15|13|8	0	0	0	0	0	-54.7	0.49	0.72	NP_079351.2|NP_872633.1|	6|8|7|6|6|0	33	5.5	427	DX39A_HUMAN
CTNNA1	NP_005800.3	PRDX2	12|10|13|11|10|10	66	11	6	11|11|13|17|17|10|7|9|10|11|11|9|12|12|9|14|12|10	0	0	0	0	0	-37.29	0.78	0.65		10|8|9|8|7|7	49	8.17	198	PRDX2_HUMAN
CTNNA1	NP_006073.2	TUBA1B	21|25|28|34|33|27	168	28	6	26|22|0|33|30|0|28|29|34|35|39|27|21|27|0|27|24|0	0	0	0	0	0	-90.68	0.84	0.7	NP_872633.1|	17|19|18|26|23|19	122	20.33	451	TBA1B_HUMAN
CTNNA1	NP_001165335.1	TUBAL3	4|0|0|0|0|0	4	0.67	6	0|0|0|0|0|0|5|0|0|0|0|4|0|0|0|0|0|0	0.1	0.3	0.1	0.3	0.1	-6.72	0.44	0.27		3|0|0|0|0|0	3	0.5	406	TBAL3_HUMAN
CTNNA1	NP_006112.3	KRT1	32|16|51|61|31|25	216	36	6	32|32|40|33|46|19|4|3|9|9|12|7|37|26|33|58|53|40	0	0	0	0	0	-150.89	0.79	0.7	NP_783297.2|	26|15|32|39|25|20	157	26.17	644	K2C1_HUMAN
CTNNA1	NP_003371.2	VIM	24|27|26|29|33|25	164	27.33	6	5|3|6|10|6|4|34|31|43|39|41|33|4|5|5|8|8|4	0	0	0	0	0	-98.58	0.74	0.7	NP_783297.2|NP_001003407.1|NP_001034796.1|NP_079351.2|	21|23|23|25|28|21	141	23.5	466	VIME_HUMAN
CTNNA1	NP_000414.2	KRT2	14|4|18|37|7|13	93	15.5	6	33|29|29|27|44|10|0|0|0|2|0|0|32|12|23|40|40|35	0	0	0	0	0	-149.72	0.42	0.7		13|4|14|31|7|12	81	13.5	639	K22E_HUMAN
CTNNA1	NP_001243211.1	KRT8	13|13|12|19|19|11	87	14.5	6	0|0|0|0|0|0|16|16|13|16|18|14|0|0|0|0|0|0	0	0	0	0	0	-40.59	0.94	0.64	NP_783297.2|	12|13|11|18|18|11	83	13.83	511	K2C8_HUMAN
CTNNA1	Q5XQN5	KRT5	7|0|0|0|0|0	7	1.17	6	0|0|0|0|0|5|0|0|0|0|0|0|0|0|0|0|0|0	0.29	0.87	0.29	0.87	0.29	-4.86	1.4	0.21		7|0|0|0|0|0	7	1.17	601	K2C5_BOVIN
CTNNA1	NP_006144.1	NCK1	3|4|3|3|5|3	21	3.5	6	0|0|0|0|0|0|6|5|4|5|4|4|0|0|0|0|0|0	0	0	0	0	0	-13.63	0.75	0.51	NP_002030.2|NP_003889.1|NP_001136157.1|	3|4|3|3|5|3	21	3.5	377	NCK1_HUMAN
CTNNA1	NP_006187.2	PCBP1	12|16|10|11|12|14	75	12.5	6	14|12|6|14|17|8|14|12|16|15|15|14|14|9|6|13|16|7	0	0	0	0	0	-42.33	0.81	0.66	NP_001155032.1|NP_003128.3|NP_658983.3|NP_006752.1|NP_872633.1|	9|13|7|9|9|11	58	9.67	356	PCBP1_HUMAN
CTNNA1	NP_001122383.1	PCBP2	12|17|13|13|16|14	85	14.17	6	17|17|7|15|16|9|13|11|18|15|14|14|16|13|9|12|15|6	0	0	0	0	0	-42.63	0.86	0.66		8|11|7|9|10|11	56	9.33	365	PCBP2_HUMAN
CTNNA1	NP_006258.3	RANBP2	133|144|148|141|145|132	843	140.5	6	0|0|0|2|0|0|149|137|159|160|165|151|0|0|0|0|0|0	0	0	0	0	0	-352.28	0.92	0.72	NP_000029.2|NP_001091679.1|NP_002262.3|	104|106|100|113|109|102	634	105.67	3224	RBP2_HUMAN
CTNNA1	NP_006280.3	TLN1	27|34|20|27|27|30	165	27.5	6	0|0|0|0|0|0|48|46|40|42|45|48|0|0|0|0|0|0	0	0	0	0	0	-138.3	0.61	0.71	NP_003364.1|	27|33|19|27|27|30	163	27.17	2541	TLN1_HUMAN
CTNNA1	NP_006448.4	PDLIM5	13|14|8|14|16|14	79	13.17	6	0|0|0|0|0|0|17|18|10|15|16|14|0|0|0|0|0|0	0	0	0	0	0	-44.21	0.88	0.65	NP_001191421.1|NP_001159765.1|	11|12|7|12|13|12	67	11.17	596	PDLI5_HUMAN
CTNNA1	NP_006537.3	IGF2BP1	12|12|11|12|14|10	71	11.83	6	0|0|0|2|2|0|12|11|10|10|13|14|0|0|0|0|2|0	0	0	0	0	0	-28.06	1.01	0.62		12|10|10|11|13|10	66	11	577	IF2B1_HUMAN
CTNNA1	NP_001007226.1	IGF2BP2	5|6|5|5|5|5	31	5.17	6	0|0|0|0|0|0|6|6|5|5|6|3|0|0|0|0|0|0	0	0	0	0	0	-12.36	1	0.51		5|5|5|5|4|5	29	4.83	556	IF2B2_HUMAN
CTNNA1	NP_001138679.1	HBS1L	4|4|2|2|2|5	19	3.17	6	0|0|0|0|0|0|4|4|3|3|2|4|0|0|0|0|0|0	0	0	0	0	0	-10.33	0.95	0.4	NP_003128.3|NP_872633.1|	4|4|2|2|2|5	19	3.17	632	HBS1L_HUMAN
CTNNA1	NP_006635.2	HSPH1	8|6|6|4|6|8	38	6.33	6	4|5|0|7|6|2|11|9|10|13|12|12|6|6|0|5|4|0	0	0	0	0	0	-37.39	0.57	0.65		8|6|6|4|6|8	38	6.33	858	HS105_HUMAN
CTNNA1	NP_006817.1	YWHAQ	3|4|0|0|2|3	12	2	6	5|6|0|5|3|4|3|3|0|0|0|3|7|7|0|7|8|3	0	0	0	0	0	-29.44	0.3	0.61	NP_000029.2|NP_001163886.1|NP_006752.1|NP_003364.1|NP_055888.1|NP_778228.3|NP_001159765.1|NP_056197.2|NP_000357.3|	3|4|0|0|2|3	12	2	245	1433T_HUMAN
CTNNA1	NP_006752.1	YWHAE	2|0|0|0|0|2	4	0.67	6	0|0|0|0|0|0|0|0|0|0|0|2|0|0|0|0|0|0	0.42	0.62	0.42	0.63	0.42	-2.68	2	0.09	NP_001139142.1|NP_003364.1|NP_001093896.1|NP_001129069.1|NP_001158218.1|NP_065821.1|	2|0|0|0|0|2	4	0.67	255	1433E_HUMAN
CTNNA1	NP_009055.2	UTRN	85|81|93|101|103|82	545	90.83	6	0|0|0|0|0|0|63|56|50|61|60|52|0|0|0|0|0|0	0	0	0	0	0	-85.56	1.59	0.69		78|72|81|86|94|74	485	80.83	3433	UTRO_HUMAN
CTNNA1	NP_009202.1	STK38	7|6|5|8|8|5	39	6.5	6	0|0|0|0|0|0|9|11|10|9|9|8|0|0|0|0|0|0	0	0	0	0	0	-27.9	0.7	0.62		6|6|5|8|8|5	38	6.33	465	STK38_HUMAN
CTNNA1	NP_009330.1	STAT1	14|10|9|10|11|15	69	11.5	6	0|0|0|0|0|0|20|20|20|21|25|20|0|0|0|0|0|0	0	0	0	0	0	-66.11	0.55	0.68	NP_476516.1|NP_003119.2|	14|10|8|9|10|14	65	10.83	750	STAT1_HUMAN
CTNNA1	NP_036252.1	CD2AP	50|49|40|47|51|41	278	46.33	6	0|0|0|0|0|0|59|57|51|59|55|55|0|0|0|0|0|0	0	0	0	0	0	-142.97	0.83	0.71		37|35|31|34|35|34	206	34.33	639	CD2AP_HUMAN
CTNNA1	NP_036265.3	COPG2	33|38|34|30|37|31	203	33.83	6	0|0|0|0|0|0|54|50|62|54|61|49|0|0|0|0|0|0	0	0	0	0	0	-157.92	0.62	0.71		24|28|23|24|26|24	149	24.83	871	COPG2_HUMAN
CTNNA1	NP_036439.2	EPB41L3	44|38|45|61|58|40	286	47.67	6	0|0|0|0|0|0|43|45|46|50|47|42|0|0|0|0|0|0	0	0	0	0	0	-107.14	1.05	0.7	NP_001181927.1|NP_006752.1|NP_003119.2|NP_001165882.1|	28|24|29|36|36|28	181	30.17	1087	E41L3_HUMAN
CTNNA1	NP_036552.1	IFIT5	21|21|17|19|20|20	118	19.67	6	0|0|0|0|0|0|24|23|28|23|25|23|0|0|0|0|0|0	0	0	0	0	0	-63.49	0.81	0.69	NP_872633.1|	15|18|15|17|17|16	98	16.33	482	IFIT5_HUMAN
CTNNA1	NP_036565.2	SF3B1	5|8|6|16|9|3	47	7.83	6	0|0|0|0|0|0|53|52|61|58|58|51|0|0|0|0|0|0	0	0	0	0	0	-233.72	0.14	0.72	NP_006752.1|NP_000357.3|	5|8|6|14|9|2	44	7.33	1304	SF3B1_HUMAN
CTNNA1	NP_037473.3	OLA1	3|0|0|3|2|5	13	2.17	6	3|2|3|6|6|3|0|0|0|0|0|0|4|3|3|5|3|3	0	0	0	0	0	-19.97	0.48	0.5	NP_001093896.1|	2|0|0|3|2|5	12	2	396	OLA1_HUMAN
CTNNA1	NP_038477.2	BAZ2A	13|13|15|17|12|10	80	13.33	6	0|0|0|0|0|0|39|37|49|52|49|42|0|0|0|0|0|0	0	0	0	0	0	-162.59	0.3	0.71		13|13|15|17|12|10	80	13.33	1905	BAZ2A_HUMAN
CTNNA1	NP_054762.2	CHMP2B	5|5|2|4|7|5	28	4.67	6	0|0|0|0|0|0|3|6|7|6|7|5|0|0|0|0|0|0	0	0	0	0	0	-19.51	0.82	0.52	NP_689799.3|	5|5|2|4|6|5	27	4.5	213	CHM2B_HUMAN
CTNNA1	NP_054767.3	MRTFB	54|61|63|52|62|65	357	59.5	6	0|0|0|0|0|0|36|42|40|41|42|36|0|0|0|0|0|0	0	0	0	0	0	-65.48	1.51	0.68		28|31|31|33|35|30	188	31.33	1049	MRTFB_HUMAN
CTNNA1	NP_055045.2	SRP68	23|27|31|33|31|26	171	28.5	6	0|0|0|0|0|0|31|31|36|36|33|28|0|0|0|0|0|0	0	0	0	0	0	-83.87	0.88	0.7		19|24|26|28|25|24	146	24.33	627	SRP68_HUMAN
CTNNA1	NP_055414.2	MAGED2	3|3|0|0|0|2	8	1.33	6	0|0|0|0|0|0|0|2|0|0|0|0|0|0|0|0|0|0	0.75	0.82	0.75	0.81	0.75	-2.74	4	0.02	NP_005960.1|	3|3|0|0|0|2	8	1.33	606	MAGD2_HUMAN
CTNNA1	NP_055535.2	SLK	37|38|19|34|34|35	197	32.83	6	0|0|0|0|0|0|43|44|42|43|45|51|0|0|0|0|0|0	0	0	0	0	0	-139.87	0.74	0.71		32|33|17|29|29|27	167	27.83	1235	SLK_HUMAN
CTNNA1	NP_001070908.1	BCLAF1	12|10|10|16|12|10	70	11.67	6	0|0|2|4|4|0|30|30|29|30|26|26|0|0|0|2|2|0	0	0	0	0	0	-94.52	0.41	0.7	NP_003128.3|NP_079351.2|NP_872633.1|	7|9|9|14|12|7	58	9.67	869	BCLF1_HUMAN
CTNNA1	NP_055627.2	CEP170	36|30|22|33|43|37	201	33.5	6	0|0|0|0|0|0|37|49|35|40|45|43|0|0|0|0|0|0	0	0	0	0	0	-120.68	0.81	0.7	NP_001035247.1|NP_001009811.2|NP_659415.1|NP_001034624.1|NP_998734.1|NP_055055.1|NP_872633.1|NP_001136028.1|	31|26|20|29|37|31	174	29	1584	CE170_HUMAN
CTNNA1	NP_055643.1	TOX4	6|6|6|7|6|4	35	5.83	6	0|0|0|0|0|0|10|10|17|15|14|9|0|0|0|0|0|0	0	0	0	0	0	-42.89	0.47	0.66		6|6|6|7|6|4	35	5.83	621	TOX4_HUMAN
CTNNA1	NP_056050.1	CSTF2T	4|5|0|3|2|5	19	3.17	6	0|0|0|0|0|0|9|8|7|10|8|8|0|0|0|0|0|0	0	0	0	0	0	-36.9	0.38	0.63		4|5|0|3|2|5	19	3.17	616	CSTFT_HUMAN
CTNNA1	NP_056130.2	LARP1	32|37|33|30|35|36	203	33.83	6	0|0|3|8|5|4|39|41|47|45|47|45|0|0|3|4|2|4	0	0	0	0	0	-115.13	0.77	0.71	NP_003128.3|NP_006752.1|	29|29|26|27|29|30	170	28.33	1019	LARP1_HUMAN
CTNNA1	NP_060548.2	LARP1B	3|8|4|3|0|5	23	3.83	6	0|0|0|0|0|0|8|6|8|6|7|7|0|0|0|0|0|0	0	0	0	0	0	-30.97	0.55	0.56		3|5|3|3|0|4	18	3	914	LAR1B_HUMAN
CTNNA1	NP_056171.3	SCRIB	57|54|57|58|62|57	345	57.5	6	0|0|0|0|0|0|20|25|16|14|18|19|0|0|0|0|0|0	1	1	1	1	1	6.76	3.08	0		46|44|44|45|46|48	273	45.5	1630	SCRIB_HUMAN
CTNNA1	NP_001028690.1	WIPI2	8|9|5|4|5|8	39	6.5	6	0|0|0|0|0|0|9|10|8|6|7|13|0|0|0|0|0|0	0	0	0	0	0	-27.94	0.74	0.6	NP_787048.1|	5|6|3|3|3|5	25	4.17	443	WIPI2_HUMAN
CTNNA1	NP_057004.1	RPS27L	2|2|0|0|2|2	8	1.33	6	2|2|0|2|2|2|2|0|0|0|0|0|2|2|3|2|2|2	0	0	0	0	0	-9.81	0.62	0.38	NP_000975.2|NP_001137325.1|	2|2|0|0|2|2	8	1.33	84	RS27L_HUMAN
CTNNA1	NP_057269.1	JPT1	3|3|0|0|0|4	10	1.67	6	0|0|0|0|0|0|3|5|4|0|2|4|0|0|0|0|0|0	0	0	0	0	0	-13.45	0.56	0.4		3|3|0|0|0|4	10	1.67	154	JUPI1_HUMAN
CTNNA1	NP_057457.1	WWOX	13|16|18|17|17|12	93	15.5	6	0|0|0|0|0|0|8|9|10|11|11|8|0|0|0|0|0|0	0	0	0	0	0	-17.48	1.63	0.49	NP_002221.1|NP_115805.1|NP_004138.1|	10|11|11|11|11|8	62	10.33	414	WWOX_HUMAN
CTNNA1	NP_057494.3	CHMP5	2|3|4|5|3|0	17	2.83	6	0|0|0|0|0|0|4|4|5|6|6|4|0|0|0|0|0|0	0	0	0	0	0	-21.44	0.59	0.52	NP_689799.3|	2|3|4|5|3|0	17	2.83	219	CHMP5_HUMAN
CTNNA1	NP_060115.3	HAUS6	28|32|25|22|25|27	159	26.5	6	0|0|0|0|0|0|21|21|24|24|25|23|0|0|0|0|0|0	0	0	0	0	0	-50.52	1.15	0.66	NP_001035247.1|NP_001181927.1|NP_001159765.1|	25|26|22|20|23|21	137	22.83	955	HAUS6_HUMAN
CTNNA1	NP_060506.5	ATG2B	27|23|16|17|24|30	137	22.83	6	0|0|0|0|0|0|30|36|23|24|30|24|0|0|0|0|0|0	0	0	0	0	0	-78.84	0.82	0.69		26|22|16|16|24|27	131	21.83	2078	ATG2B_HUMAN
CTNNA1	NP_060679.1	ARFGAP1	7|7|5|8|7|8	42	7	6	0|0|0|2|0|0|11|11|11|11|13|10|0|0|0|0|0|0	0	0	0	0	0	-35.16	0.63	0.65		6|7|4|7|6|8	38	6.33	406	ARFG1_HUMAN
CTNNA1	NP_062536.2	KIAA1217	24|25|30|35|42|29	185	30.83	6	0|0|0|0|0|0|0|0|0|0|0|0|0|0|0|0|0|0	1	1	1	1	1	36.77	308.33	0		22|24|27|33|39|28	173	28.83	1943	SKT_HUMAN
CTNNA1	NP_064504.2	ZC3HAV1	17|17|13|19|17|15	98	16.33	6	0|0|0|0|3|0|14|19|17|17|18|20|0|0|0|0|2|0	0	0	0	0	0	-44.67	0.93	0.66		16|16|12|18|16|15	93	15.5	902	ZCCHV_HUMAN
CTNNA1	NP_065875.3	ARHGAP21	35|34|23|36|41|30	199	33.17	6	0|0|0|0|0|0|0|5|2|3|4|4|0|0|0|0|0|0	1	1	1	1	1	21.92	11.06	0		33|33|23|30|38|28	185	30.83	1958	RHG21_HUMAN
CTNNA1	NP_066565.1	NMT1	2|0|0|2|2|2	8	1.33	6	0|0|0|0|0|0|2|2|0|2|0|3|0|0|0|0|0|0	0.02	0.02	0.02	0.02	0.02	-7.07	0.89	0.32	NP_001003407.1|NP_002004.1|	2|0|0|2|2|2	8	1.33	496	NMT1_HUMAN
CTNNA1	NP_066953.1	PPIA	5|5|7|7|8|6	38	6.33	6	14|15|9|11|13|9|3|4|3|6|5|3|12|12|11|10|17|8	0	0	0	0	0	-45.99	0.46	0.72	NP_000975.2|NP_003128.3|NP_872633.1|	5|5|5|5|6|6	32	5.33	165	PPIA_HUMAN
CTNNA1	NP_068579.3	EXOC4	34|35|23|29|29|28	178	29.67	6	0|0|0|0|0|0|28|28|22|22|23|22|0|0|0|0|0|0	0	0	0	0	0	-53.2	1.23	0.66	NP_001035247.1|NP_000357.3|	29|29|19|26|22|23	148	24.67	974	EXOC4_HUMAN
CTNNA1	NP_071334.1	EGLN1	2|0|0|2|3|0	7	1.17	6	0|0|0|2|0|0|0|0|0|0|0|0|0|0|0|2|0|0	0.4	0.56	0.4	0.55	0.4	-3.95	1.75	0.1	NP_055055.1|	2|0|0|2|2|0	6	1	426	EGLN1_HUMAN
CTNNA1	NP_073613.2	OSBPL11	2|0|0|2|0|0	4	0.67	6	0|0|0|0|0|0|5|3|4|4|4|3|0|0|0|0|0|0	0	0	0	0	0	-17.07	0.17	0.52		2|0|0|2|0|0	4	0.67	747	OSB11_HUMAN
CTNNA1	NP_075068.2	NOL6	2|0|8|11|3|2	26	4.33	6	10|13|15|28|27|11|0|0|0|0|0|0|9|10|10|22|16|9	0	0	0	0	0	-89.45	0.21	0.69		2|0|8|11|3|2	26	4.33	1146	NOL6_HUMAN
CTNNA1	NP_077305.2	EFHD2	11|14|11|10|11|12	69	11.5	6	0|0|0|0|0|0|13|12|12|13|10|13|0|0|0|0|0|0	0	0	0	0	0	-29.87	0.95	0.63		9|11|8|8|9|10	55	9.17	240	EFHD2_HUMAN
CTNNA1	NP_001008897.1	TCP1	2|2|0|3|4|4	15	2.5	6	3|3|3|8|6|4|6|5|5|7|4|7|0|6|2|5|5|0	0	0	0	0	0	-29.52	0.38	0.72	NP_003153.2|	2|2|0|3|4|4	15	2.5	401	TCPA_HUMAN
CTNNA1	NP_113668.2	RIOK1	5|6|0|4|4|6	25	4.17	6	0|0|0|0|0|0|6|6|4|3|4|5|0|0|0|0|0|0	0	0	0	0	0	-20.71	0.89	0.47		5|6|0|4|4|6	25	4.17	568	RIOK1_HUMAN
CTNNA1	NP_004492.2	HNRNPU	14|17|17|17|14|16	95	15.83	6	17|17|19|18|19|17|20|20|27|26|26|23|17|18|19|13|21|17	0	0	0	0	0	-67.08	0.66	0.72	NP_000975.2|NP_055414.2|NP_060598.3|NP_002004.1|NP_219482.1|	13|12|12|15|12|12	76	12.67	806	HNRPU_HUMAN
CTNNA1	NP_115593.3	ANKRD17	27|34|23|26|29|36	175	29.17	6	0|0|0|0|0|0|26|29|23|27|34|27|0|0|0|0|0|0	0	0	0	0	0	-65.84	1.05	0.68		24|30|21|24|28|32	159	26.5	2603	ANR17_HUMAN
CTNNA1	NP_060217.1	ANKHD1	17|23|8|18|19|23	108	18	6	0|0|0|0|0|0|16|25|14|18|17|19|0|0|0|0|0|0	0	0	0	0	0	-56.86	0.99	0.65	NP_006752.1|	15|19|8|16|18|20	96	16	2542	ANKH1_HUMAN
CTNNA1	NP_115984.3	PPP1R9B	2|0|0|0|0|0	2	0.33	6	0|0|0|0|0|0|0|0|0|0|0|2|0|0|0|0|0|0	0.21	0.62	0.21	0.62	0.21	-2.74	1	0.23		2|0|0|0|0|0	2	0.33	817	NEB2_HUMAN
CTNNA1	NP_490597.1	BRD4	6|7|8|9|5|6	41	6.83	6	0|0|0|0|0|0|31|23|35|35|33|28|0|0|0|0|0|0	0	0	0	0	0	-118.1	0.22	0.72	NP_006752.1|	6|7|8|9|5|6	41	6.83	1362	BRD4_HUMAN
CTNNA1	NP_659415.1	CCDC138	2|0|0|0|0|0	2	0.33	6	0|0|0|0|0|0|0|0|0|2|0|0|0|0|0|0|0|0	0.21	0.62	0.21	0.62	0.21	-2.74	1	0.23	NP_001159765.1|	2|0|0|0|0|0	2	0.33	665	CC138_HUMAN
CTNNA1	NP_659498.4	SKA3	10|8|5|6|10|10	49	8.17	6	0|0|0|0|0|0|10|11|9|8|11|11|0|0|0|0|0|0	0	0	0	0	0	-30.49	0.82	0.62	NP_003598.2|NP_001034624.1|	9|8|5|6|9|10	47	7.83	412	SKA3_HUMAN
CTNNA1	NP_690866.1	TIPRL	12|17|17|21|18|14	99	16.5	6	2|0|0|2|3|0|17|17|25|22|23|18|0|2|0|6|6|0	0	0	0	0	0	-57.3	0.81	0.67		9|10|12|14|11|10	66	11	272	TIPRL_HUMAN
CTNNA1	NP_065393.1	RTN4	5|4|4|4|5|3	25	4.17	6	0|0|0|0|0|0|5|4|8|5|5|4|0|0|0|0|0|0	0	0	0	0	0	-15.49	0.81	0.52	NP_783297.2|NP_004851.2|NP_001180215.1|	5|4|3|4|5|3	24	4	1192	RTN4_HUMAN
CTNNA1	NP_821133.1	TUBB	23|21|29|28|27|22	150	25	6	29|28|19|41|44|22|23|20|28|28|26|21|29|28|24|29|34|26	0	0	0	0	0	-94.49	0.73	0.7	NP_036558.3|NP_783297.2|NP_055414.2|NP_001035541.1|NP_006752.1|NP_001180215.1|	14|13|18|20|17|13	95	15.83	444	TBB5_HUMAN
CTNNA1	NP_006079.1	TUBB4B	23|19|28|27|27|24	148	24.67	6	27|26|18|41|39|19|24|21|28|0|24|20|0|27|22|26|30|23	0	0	0	0	0	-89.28	0.77	0.7	NP_055414.2|NP_006752.1|	13|11|18|17|16|15	90	15	445	TBB4B_HUMAN
CTNNA1	NP_829883.1	ERC1	23|21|16|22|22|20	124	20.67	6	0|0|0|0|0|0|29|26|22|24|30|23|0|0|0|0|0|0	0	0	0	0	0	-70.41	0.81	0.69	NP_001181927.1|NP_872633.1|	20|20|16|21|22|19	118	19.67	1088	RB6I2_HUMAN
CTNNA1	NP_886553.3	EIF4G1	73|72|59|62|65|72	403	67.17	6	0|0|0|0|0|0|73|70|65|70|71|74|0|0|3|0|0|0	0	0	0	0	0	-165.12	0.95	0.71	NP_872633.1|	50|53|42|47|46|53	291	48.5	1600	IF4G1_HUMAN
CTNNA1	NP_942131.1	ACACA	236|266|271|258|302|250	1583	263.83	6	395|333|252|495|500|252|164|167|199|181|198|178|401|362|312|469|534|306	0	0	0	0	0	#NAME?	0.57	0.72		110|122|131|141|144|120	768	128	2383	ACACA_HUMAN
CTNNA1	NP_001084.3	ACACB	70|66|55|62|67|67	387	64.5	6	135|122|78|138|154|90|0|0|0|19|19|22|142|133|110|144|178|108	0	0	0	0	0	-481.67	0.43	0.72	NP_056014.2|	53|47|36|46|45|47	274	45.67	2458	ACACB_HUMAN
CTNNA1	NP_998734.1	NEBL	8|9|8|11|11|9	56	9.33	6	0|0|0|0|0|0|0|0|0|0|0|0|0|0|0|0|0|0	1	1	1	1	1	12.79	93.33	0		8|9|6|10|10|9	52	8.67	270	NEBL_HUMAN
CTNNA1	NP_998754.1	RAPH1	3|3|0|0|2|3	11	1.83	6	0|0|0|0|0|0|4|3|0|4|5|3|0|0|0|0|0|0	0	0	0	0	0	-14.13	0.58	0.44		3|3|0|0|2|3	11	1.83	1250	RAPH1_HUMAN
CTNNA1	NP_001127894.1	CDV3	2|2|0|2|2|3	11	1.83	6	0|0|0|0|0|0|3|2|2|2|2|2|0|0|0|0|0|0	0	0.01	0	0.01	0	-9.81	0.85	0.36	NP_777549.1|NP_006342.2|	2|2|0|2|2|3	11	1.83	213	CDV3_HUMAN
CTNNA1	NP_001136065.1	ITPK1	2|0|0|0|0|0	2	0.33	6	0|0|0|0|0|0|0|0|0|0|0|0|0|0|0|0|0|0	0.31	0.94	0.31	0.94	0.31	-1.84	3.33	0.14		2|0|0|0|0|0	2	0.33	414	ITPK1_HUMAN
CTNNA1	NP_001159765.1	SSX2IP	2|0|0|2|3|0	7	1.17	6	0|0|0|0|0|0|0|0|0|0|0|0|0|0|0|0|0|0	0.96	0.99	0.96	0.99	0.96	-1.82	11.67	0	NP_065825.1|NP_055055.1|NP_004138.1|NP_065859.3|	2|0|0|2|2|0	6	1	614	ADIP_HUMAN
CTNNA1	NP_001171894.1	WDR44	2|0|0|0|0|0	2	0.33	6	0|0|0|0|0|0|8|10|6|6|7|9|0|0|0|0|0|0	0	0	0	0	0	-33.95	0.04	0.72		2|0|0|0|0|0	2	0.33	905	WDR44_HUMAN
CTNNA1	NP_055860.1	WAPL	2|0|0|0|0|0	2	0.33	6	0|0|0|0|0|0|18|18|10|13|13|17|0|0|0|0|0|0	0	0	0	0	0	-65.87	0.02	0.72		2|0|0|0|0|0	2	0.33	1190	WAPL_HUMAN
CTNNA1	NP_060191.3	CC2D1A	2|0|0|0|0|2	4	0.67	6	0|0|0|0|0|0|0|3|3|0|2|0|0|0|0|0|0|0	0.03	0.05	0.03	0.05	0.03	-6.25	0.5	0.31		2|0|0|0|0|2	4	0.67	951	C2D1A_HUMAN
CTNNA1	NP_065073.3	ARFGEF3	3|3|3|2|2|2	15	2.5	6	0|0|0|0|0|0|2|4|4|2|0|3|0|0|0|0|0|0	0	0	0	0	0	-7.32	1	0.38	NP_001181927.1|NP_872633.1|	3|3|3|2|2|2	15	2.5	2177	BIG3_HUMAN
CTNNA1	NP_002760.1	PRSS1	4|4|2|0|4|4	18	3	6	7|6|2|3|3|6|0|3|2|0|2|3|8|7|0|5|6|8	0	0	0	0	0	-30.97	0.43	0.61		2|2|2|0|2|2	10	1.67	247	TRY1_HUMAN
CTNNA1	NP_001091974.1	DDX17	6|7|13|16|10|9	61	10.17	6	18|20|19|22|23|18|9|8|9|8|9|0|18|22|16|22|21|17	0	0	0	0	0	-76.08	0.47	0.69	NP_079351.2|NP_787048.1|	2|5|10|14|8|7	46	7.67	731	DDX17_HUMAN
CTNNA1	NP_476516.1	NAA15	2|0|0|0|0|2	4	0.67	6	0|0|0|0|0|0|0|0|0|0|0|0|0|0|0|0|0|0	0.63	0.94	0.62	0.94	0.63	-1.84	6.67	0.05	NP_004138.1|	2|0|0|0|0|2	4	0.67	866	NAA15_HUMAN
CTNNA1	NP_003137.1	SSRP1	2|2|2|0|2|2	10	1.67	6	0|0|0|0|0|0|3|2|0|0|0|2|0|0|0|0|0|0	0.08	0.08	0.08	0.08	0.08	-5.54	1.43	0.28	NP_003128.3|	2|2|2|0|2|2	10	1.67	709	SSRP1_HUMAN
CTNNA1	NP_002262.3	IPO5	2|0|0|0|0|0	2	0.33	6	0|0|0|0|0|0|0|0|0|0|0|0|0|0|0|2|0|0	0.21	0.62	0.21	0.62	0.21	-2.74	1	0.23	NP_060555.2|	2|0|0|0|0|0	2	0.33	1115	IPO5_HUMAN
CTNNA1	NP_057308.1	SNX9	2|2|0|3|0|3	10	1.67	6	0|0|0|0|0|0|6|6|2|0|0|6|0|0|0|0|0|0	0	0	0	0	0	-14.52	0.5	0.46		2|2|0|2|0|2	8	1.33	595	SNX9_HUMAN
CTNNA1	NP_653324.1	ZMAT2	2|0|0|0|0|0	2	0.33	6	0|0|0|0|0|0|4|0|0|2|4|4|0|0|0|0|0|0	0	0	0	0	0	-10.41	0.14	0.42	NP_004851.2|NP_115805.1|NP_001159765.1|	2|0|0|0|0|0	2	0.33	199	ZMAT2_HUMAN
CTNNA1	NP_002037.2	GAPDH	2|0|0|3|2|2	9	1.5	6	4|2|0|7|4|0|0|0|0|0|0|0|6|2|0|5|4|0	0	0	0	0	0	-22.12	0.3	0.56	NP_001257411.1|NP_006752.1|NP_001093896.1|	2|0|0|2|2|2	8	1.33	335	G3P_HUMAN
CTNNA1	NP_004450.3	BPTF	2|0|0|2|0|0	4	0.67	6	0|0|0|0|0|0|36|33|25|36|32|33|0|0|0|0|0|0	0	0	0	0	0	-144.97	0.02	0.72		2|0|0|2|0|0	4	0.67	2903	BPTF_HUMAN
CTNNA1	NP_057279.2	KIF20B	2|2|0|0|0|3	7	1.17	6	0|0|0|0|0|0|16|16|14|10|7|15|0|0|0|0|0|0	0	0	0	0	0	-57.74	0.09	0.72	NP_003598.2|	2|2|0|0|0|2	6	1	1780	KI20B_HUMAN
CTNNA1	NP_073568.2	NUCKS1	2|0|2|0|2|2	8	1.33	6	0|0|0|0|0|0|5|6|5|6|5|3|0|0|0|0|0|0	0	0	0	0	0	-22.13	0.27	0.57		2|0|2|0|2|2	8	1.33	243	NUCKS_HUMAN
CTNNA1	NP_003119.2	SPTBN1	2|0|0|0|0|0	2	0.33	6	0|0|0|0|0|0|0|0|0|0|0|0|0|0|0|0|0|0	0.31	0.94	0.31	0.94	0.31	-1.83	3.33	0.14	NP_000357.3|	2|0|0|0|0|0	2	0.33	2364	SPTB2_HUMAN
CTNNA1	NP_001254479.1	TTN	4|3|0|0|0|0	7	1.17	6	4|3|0|0|0|0|0|0|4|0|0|0|0|3|0|0|3|3	0	0	0	0	0	-14.84	0.35	0.44	NP_056014.2|NP_005890.2|NP_001171714.1|NP_001003407.1|NP_001093.1|NP_872633.1|	3|3|0|0|0|0	6	1	35991	TITIN_HUMAN
CTNNA1	NP_001028229.1	MAGI1	2|0|0|2|2|2	8	1.33	6	0|0|0|0|0|0|0|0|0|0|0|0|0|0|0|0|0|0	0.94	0.94	0.94	0.94	0.94	-1.84	13.33	0.01		2|0|0|2|2|2	8	1.33	1462	MAGI1_HUMAN
CTNNA1	NP_001001563.1	TIMM50	0|2|4|4|3|0	13	2.17	6	8|8|3|6|7|4|0|3|0|0|0|2|7|6|3|9|10|6	0	0	0	0	0	-36.16	0.27	0.72		0|2|3|3|2|0	10	1.67	456	TIM50_HUMAN
CTNNA1	NP_001012.1	RPS17	0|2|2|2|0|2	8	1.33	6	3|0|0|5|3|0|0|0|0|0|0|0|2|0|0|0|2|0	0	0	0	0	0	-11.34	0.53	0.42	NP_000975.2|	0|2|2|2|0|2	8	1.33	827	RS17_HUMAN
CTNNA1	NP_001034966.1	STRN4	0|4|0|3|2|4	13	2.17	6	0|0|0|0|0|0|6|4|3|3|3|3|0|0|0|0|0|0	0	0	0	0	0	-16.34	0.59	0.46	NP_003153.2|	0|4|0|2|2|4	12	2	760	STRN4_HUMAN
CTNNA1	NP_001124192.1	AHCYL2	0|2|2|0|0|0	4	0.67	6	0|0|0|0|0|0|0|0|2|0|0|2|0|0|0|0|0|0	0.21	0.32	0.21	0.32	0.21	-3.95	1	0.23		0|2|2|0|0|0	4	0.67	610	SAHH3_HUMAN
CTNNA1	NP_001129496.1	NHS	0|2|0|2|4|2	10	1.67	6	0|0|0|0|0|0|0|0|0|0|0|0|0|0|0|0|0|0	0.96	1	0.96	1	0.96	-1.84	16.67	0		0|2|0|2|4|2	10	1.67	1474	NHS_HUMAN
CTNNA1	NP_001135451.1	TP53BP1	0|2|4|3|4|0	13	2.17	6	0|0|0|0|0|0|37|36|27|27|25|37|0|0|0|0|0|0	0	0	0	0	0	-140.57	0.07	0.72		0|2|4|2|4|0	12	2	1975	TP53B_HUMAN
CTNNA1	NP_001135994.1	FBXO5	0|2|0|0|0|2	4	0.67	6	0|0|0|0|0|0|0|0|0|0|0|0|0|0|0|0|0|0	0.63	0.94	0.62	0.94	0.63	-1.84	6.67	0.05		0|2|0|0|0|2	4	0.67	401	FBX5_HUMAN
CTNNA1	NP_001137357.1	PPP1R12A	0|2|0|0|0|0	2	0.33	6	0|0|0|0|0|0|0|3|2|2|3|0|0|0|0|0|0|0	0	0.01	0	0.01	0	-7.8	0.2	0.37		0|2|0|0|0|0	2	0.33	1030	MYPT1_HUMAN
CTNNA1	NP_001164014.1	PGAM5	0|4|0|5|5|0	14	2.33	6	0|0|0|0|0|0|5|3|4|4|5|3|0|0|0|0|0|0	0	0	0	0	0	-17.73	0.58	0.45	NP_003153.2|NP_001163886.1|	0|4|0|5|5|0	14	2.33	289	PGAM5_HUMAN
CTNNA1	NP_001166958.1	NKRF	0|3|4|3|2|0	12	2	6	4|4|0|9|3|2|6|6|3|4|5|7|4|4|2|15|6|4	0	0	0	0	0	-36.05	0.24	0.72		0|3|4|3|2|0	12	2	705	NKRF_HUMAN
CTNNA1	NP_001171753.1	PRMT7	0|3|0|4|2|3	12	2	6	0|0|0|0|0|0|7|7|4|7|7|5|0|0|0|0|0|0	0	0	0	0	0	-27.3	0.32	0.59		0|3|0|3|2|2	10	1.67	642	ANM7_HUMAN
CTNNA1	NP_001177916.1	SRSF11	0|2|2|3|2|2	11	1.83	6	2|2|0|3|6|0|3|3|3|4|3|2|2|2|2|2|2|0	0	0	0	0	0	-16.34	0.5	0.51	NP_872633.1|	0|2|2|3|2|2	11	1.83	483	SRS11_HUMAN
CTNNA1	NP_001180384.1	NSUN2	0|4|0|0|0|0	4	0.67	6	2|0|0|6|6|0|2|3|2|0|0|3|3|0|2|5|5|3	0	0	0	0	0	-20.71	0.14	0.53		0|4|0|0|0|0	4	0.67	732	NSUN2_HUMAN
CTNNA1	NP_001181927.1	CEP152	0|2|0|0|3|0	5	0.83	6	0|0|0|0|0|0|0|2|0|0|0|0|0|0|0|0|0|0	0.48	0.82	0.49	0.83	0.49	-2.65	2.5	0.08	NP_055625.4|NP_115518.3|NP_065875.3|NP_001009811.2|NP_659415.1|NP_001034796.1|NP_055690.1|NP_055888.1|NP_001158218.1|NP_001243670.1|NP_787048.1|	0|2|0|0|3|0	5	0.83	1710	CE152_HUMAN
CTNNA1	NP_001243670.1	CNOT10	0|2|0|0|0|0	2	0.33	6	0|0|0|0|0|0|0|0|0|0|0|0|0|0|0|0|0|0	0.31	0.94	0.31	0.94	0.31	-1.84	3.33	0.14		0|2|0|0|0|0	2	0.33	717	CNO10_HUMAN
CTNNA1	NP_002379.3	MCM3	0|2|2|0|3|0	7	1.17	6	13|8|6|15|12|9|3|0|0|2|0|2|9|14|10|19|15|8	0	0	0	0	0	-65.1	0.08	0.72	NP_001163886.1|NP_065825.1|	0|2|2|0|3|0	7	1.17	853	MCM3_HUMAN
CTNNA1	NP_001259004.1	USP10	0|4|3|3|2|4	16	2.67	6	0|0|2|2|2|0|4|3|3|5|5|4|0|0|0|0|2|0	0	0	0	0	0	-17.74	0.67	0.49	NP_056014.2|	0|4|3|3|2|3	15	2.5	802	UBP10_HUMAN
CTNNA1	NP_001367.2	DYNC1H1	0|2|3|0|2|0	7	1.17	6	0|0|0|0|3|0|2|6|3|0|4|4|0|0|0|0|4|0	0	0	0	0	0	-17.72	0.29	0.51	NP_003153.2|NP_001155032.1|NP_001035541.1|	0|2|3|0|2|0	7	1.17	4646	DYHC1_HUMAN
CTNNA1	NP_002625.1	PHB	0|2|3|2|3|0	10	1.67	6	4|7|5|9|9|7|0|0|0|0|0|0|5|4|4|7|7|3	0	0	0	0	0	-33.93	0.22	0.72	NP_006752.1|NP_001093.1|NP_006787.2|NP_057332.1|	0|2|3|2|3|0	10	1.67	272	PHB_HUMAN
CTNNA1	NP_002809.2	PSME2	0|2|2|2|2|2	10	1.67	6	0|0|0|0|0|0|0|0|0|0|0|0|0|0|0|0|0|0	0.94	0.94	0.94	0.94	0.94	-1.84	16.67	0.01		0|2|2|2|2|2	10	1.67	239	PSME2_HUMAN
CTNNA1	NP_002818.1	PTPN1	0|2|0|2|0|0	4	0.67	6	2|4|4|7|6|2|5|4|0|5|3|3|3|2|0|7|2|0	0	0	0	0	0	-25.09	0.12	0.72	NP_001091679.1|NP_001093.1|	0|2|0|2|0|0	4	0.67	435	PTN1_HUMAN
CTNNA1	NP_003125.3	SRP14	0|2|2|4|4|3	15	2.5	6	5|7|3|5|8|4|0|0|0|0|0|0|6|5|5|5|8|5	0	0	0	0	0	-28.78	0.38	0.6	NP_060555.2|	0|2|2|4|4|3	15	2.5	136	SRP14_HUMAN
CTNNA1	NP_003363.1	VBP1	0|2|0|0|0|2	4	0.67	6	3|0|0|3|3|2|2|3|2|2|0|2|5|3|0|4|5|0	0	0	0	0	0	-17.07	0.17	0.72		0|2|0|0|0|2	4	0.67	197	PFD3_HUMAN
CTNNA1	NP_003585.3	TTF2	0|5|6|6|4|5	26	4.33	6	0|0|0|0|0|0|2|5|2|4|3|0|0|0|0|0|0|0	0.07	0.1	0.07	0.1	0.07	-12.03	1.62	0.28	NP_001181927.1|	0|4|5|6|4|4	23	3.83	1162	TTF2_HUMAN
CTNNA1	NP_004981.2	MARS	0|2|4|2|2|2	12	2	6	0|0|0|5|4|0|5|5|3|6|3|4|0|0|0|3|3|0	0	0	0	0	0	-21.44	0.41	0.54	NP_787048.1|	0|2|3|2|2|2	11	1.83	900	SYMC_HUMAN
CTNNA1	NP_005774.2	TXNDC9	0|2|0|2|3|2	9	1.5	6	0|0|0|0|0|0|6|7|7|6|7|7|0|0|0|0|0|0	0	0	0	0	0	-29.53	0.22	0.62		0|2|0|2|3|2	9	1.5	226	TXND9_HUMAN
CTNNA1	NP_005947.3	MTHFD1	0|3|5|7|3|2	20	3.33	6	16|14|9|23|21|12|0|0|0|0|0|0|14|12|16|25|19|14	0	0	0	0	0	-88.95	0.17	0.72	NP_036558.3|	0|3|5|7|3|2	20	3.33	935	C1TC_HUMAN
CTNNA1	NP_006074.2	IK	0|3|0|0|0|0	3	0.5	6	0|0|0|0|0|0|14|13|15|14|11|17|0|0|0|0|0|0	0	0	0	0	0	-62.13	0.04	0.72		0|3|0|0|0|0	3	0.5	557	RED_HUMAN
CTNNA1	NP_006342.2	TIMM44	0|2|0|2|0|2	6	1	6	0|0|0|0|0|0|0|0|0|0|0|0|0|0|0|0|0|0	0.94	0.94	0.94	0.94	0.94	-1.84	10	0.01		0|2|0|2|0|2	6	1	452	TIM44_HUMAN
CTNNA1	NP_006538.2	IGF2BP3	0|6|0|0|5|0	11	1.83	6	0|0|0|0|0|0|6|0|4|0|5|0|0|0|0|0|0|0	0.07	0.14	0.07	0.14	0.07	-10.9	0.73	0.29	NP_054884.1|NP_002004.1|	0|3|0|0|3|0	6	1	579	IF2B3_HUMAN
CTNNA1	NP_006787.2	AFG3L2	0|7|0|3|2|3	15	2.5	6	0|0|0|0|0|0|0|0|0|0|0|0|0|0|0|0|0|0	0.99	1	0.99	1	0.99	-1.84	25	0		0|7|0|3|2|2	14	2.33	797	AFG32_HUMAN
CTNNA1	NP_009045.2	TMF1	0|2|0|0|0|0	2	0.33	6	0|0|0|0|0|0|5|5|2|4|4|4|0|0|0|0|0|0	0	0	0	0	0	-17.74	0.08	0.54		0|2|0|0|0|0	2	0.33	1093	TMF1_HUMAN
CTNNA1	NP_036450.1	LETM1	0|2|0|0|0|0	2	0.33	6	0|0|0|0|0|0|0|0|0|0|0|0|0|0|0|0|0|0	0.31	0.94	0.31	0.94	0.31	-1.84	3.33	0.14		0|2|0|0|0|0	2	0.33	739	LETM1_HUMAN
CTNNA1	NP_054872.2	ZC3H7A	0|2|0|0|0|0	2	0.33	6	0|0|0|0|0|0|0|0|0|0|0|0|0|0|0|0|0|0	0.31	0.94	0.31	0.94	0.31	-1.84	3.33	0.14		0|2|0|0|0|0	2	0.33	971	Z3H7A_HUMAN
CTNNA1	NP_055082.1	C11orf58	0|2|0|0|0|0	2	0.33	6	0|0|0|0|0|0|3|2|2|0|2|3|0|0|0|0|0|0	0	0	0	0	0	-9.07	0.17	0.4		0|2|0|0|0|0	2	0.33	183	SMAP_HUMAN
CTNNA1	NP_055160.2	ZNF318	0|4|0|3|3|3	13	2.17	6	0|0|0|0|0|0|38|43|29|40|36|39|0|0|0|0|0|0	0	0	0	0	0	-167.4	0.06	0.72		0|4|0|2|3|2	11	1.83	2279	ZN318_HUMAN
CTNNA1	NP_055625.4	CEP350	0|3|0|2|0|0	5	0.83	6	0|0|0|0|0|0|0|5|0|0|0|0|0|0|0|0|0|0	0.3	0.55	0.3	0.55	0.3	-4.84	1	0.21	NP_115518.3|NP_001159765.1|	0|3|0|2|0|0	5	0.83	3117	CE350_HUMAN
CTNNA1	NP_056197.2	HECTD1	0|3|2|0|2|0	7	1.17	6	0|0|0|0|0|0|0|0|0|0|0|0|0|0|0|0|0|0	0.96	0.99	0.95	0.99	0.96	-1.84	11.67	0	NP_219482.1|	0|3|2|0|2|0	7	1.17	2610	HECD1_HUMAN
CTNNA1	NP_057191.2	ZFR	0|2|4|4|2|2	14	2.33	6	0|0|3|3|0|0|26|20|25|21|23|22|0|0|0|4|2|0	0	0	0	0	0	-101.65	0.1	0.72		0|2|4|4|2|2	14	2.33	1074	ZFR_HUMAN
CTNNA1	NP_057479.2	HACD3	0|2|0|2|0|2	6	1	6	0|0|0|2|0|0|3|2|0|2|2|3|2|2|0|3|6|0	0	0	0	0	0	-14.13	0.32	0.48		0|2|0|2|0|2	6	1	362	HACD3_HUMAN
CTNNA1	NP_060139.2	ERCC6L	0|4|3|0|4|3	14	2.33	6	0|0|0|0|0|0|5|6|6|8|7|6|0|0|0|0|0|0	0	0	0	0	0	-28.04	0.37	0.59		0|4|3|0|3|3	13	2.17	1250	ERC6L_HUMAN
CTNNA1	NP_061989.2	UBFD1	0|3|0|0|0|0	3	0.5	6	0|0|0|0|0|0|6|5|0|3|2|4|0|0|0|0|0|0	0	0	0	0	0	-14.8	0.15	0.48	NP_003364.1|NP_219482.1|	0|3|0|0|0|0	3	0.5	309	UBFD1_HUMAN
CTNNA1	NP_077295.1	C1orf35	0|2|0|0|0|3	5	0.83	6	3|2|0|5|2|4|4|4|2|2|3|4|3|2|5|3|5|3	0	0	0	0	0	-19.97	0.19	0.72	NP_003128.3|NP_004851.2|NP_872633.1|NP_219482.1|	0|2|0|0|0|3	5	0.83	263	MMTA2_HUMAN
CTNNA1	NP_078824.2	CEP97	0|2|0|0|0|0	2	0.33	6	0|0|0|0|0|0|3|2|0|0|0|0|0|0|0|0|0|0	0.08	0.24	0.08	0.24	0.08	-4.65	0.4	0.28	NP_476516.1|	0|2|0|0|0|0	2	0.33	865	CEP97_HUMAN
CTNNA1	NP_079048.3	ZMYM1	0|2|0|0|0|0	2	0.33	6	0|0|0|0|0|0|9|8|4|3|4|8|0|0|0|0|0|0	0	0	0	0	0	-26.59	0.06	0.72	NP_001034624.1|	0|2|0|0|0|0	2	0.33	1142	ZMYM1_HUMAN
CTNNA1	NP_116147.1	PHF5A	0|2|2|2|2|3	11	1.83	6	2|2|3|3|3|3|0|0|0|0|0|0|2|3|3|4|2|3	0	0	0	0	0	-14.13	0.58	0.46	NP_036558.3|	0|2|2|2|2|3	11	1.83	110	PHF5A_HUMAN
CTNNA1	NP_653091.2	KNL1	0|3|0|2|4|3	12	2	6	0|0|0|0|0|0|16|21|12|15|15|20|0|0|0|0|0|0	0	0	0	0	0	-73.31	0.12	0.72		0|3|0|2|3|3	11	1.83	2316	KNL1_HUMAN
CTNNA1	NP_689880.1	NANP	0|2|0|0|0|0	2	0.33	6	0|2|0|0|0|0|2|3|0|0|0|0|0|0|0|0|0|0	0.03	0.08	0.03	0.08	0.03	-5.54	0.29	0.31		0|2|0|0|0|0	2	0.33	248	NANP_HUMAN
CTNNA1	NP_777568.1	CCDC50	0|3|0|0|0|2	5	0.83	6	0|0|0|0|0|0|2|3|0|0|0|0|0|0|0|0|0|0	0.24	0.46	0.23	0.46	0.24	-4.66	1	0.22		0|3|0|0|0|2	5	0.83	306	CCD50_HUMAN
CTNNA1	NP_787048.1	TXLNA	0|2|2|0|3|0	7	1.17	6	0|0|0|0|0|0|0|0|0|0|0|0|0|0|0|0|0|0	0.96	0.99	0.95	0.99	0.96	-1.83	11.67	0	NP_004595.2|	0|2|2|0|2|0	6	1	546	TXLNA_HUMAN
CTNNA1	NP_789782.1	CHMP4B	0|4|2|3|3|4	16	2.67	6	0|0|0|0|0|0|3|5|4|4|3|4|0|0|0|0|0|0	0	0	0	0	0	-17.06	0.7	0.47	NP_001135994.1|NP_689799.3|	0|4|2|3|3|4	16	2.67	224	CHM4B_HUMAN
CTNNA1	NP_835461.2	ZNF598	0|5|0|3|3|5	16	2.67	6	0|0|0|0|0|0|2|3|0|0|5|0|0|0|0|0|0|0	0.27	0.37	0.27	0.37	0.27	-7.59	1.6	0.21	NP_001035247.1|	0|4|0|3|3|5	15	2.5	904	ZN598_HUMAN
CTNNA1	NP_000970.1	RPL18	0|3|0|0|0|3	6	1	6	6|4|4|6|5|4|0|0|0|0|0|0|5|4|5|4|4|0	0	0	0	0	0	-22.88	0.19	0.56	NP_000975.2|	0|3|0|0|0|3	6	1	188	RL18_HUMAN
CTNNA1	NP_000992.1	RPL36AL	0|2|0|0|0|0	2	0.33	6	0|0|3|3|3|0|0|0|0|0|0|0|0|0|2|3|0|0	0	0	0	0	0	-10.56	0.14	0.43		0|2|0|0|0|0	2	0.33	106	RL36L_HUMAN
CTNNA1	NP_001005781.1	SUMO1	0|2|3|3|3|2	13	2.17	6	0|0|0|0|0|0|2|2|2|2|2|2|0|0|0|0|0|0	0.02	0.02	0.02	0.02	0.02	-9.02	1.08	0.33	NP_056014.2|NP_795352.2|NP_001191421.1|NP_001091679.1|NP_001077007.1|NP_001093.1|NP_003119.2|NP_055055.1|NP_004138.1|	0|2|3|3|3|2	13	2.17	101	SUMO1_HUMAN
CTNNA1	NP_001032583.1	DYNLL1	0|2|3|2|2|2	11	1.83	6	0|0|3|3|2|0|3|0|2|3|2|3|0|0|0|0|2|2	0	0	0	0	0	-12.68	0.65	0.42	NP_001129663.1|NP_003153.2|NP_001181927.1|NP_001009811.2|NP_002221.1|NP_001159765.1|NP_065825.1|NP_002004.1|NP_996769.3|NP_001136028.1|	0|2|3|2|2|2	11	1.83	89	DYL1_HUMAN
CTNNA1	NP_001032752.1	EEF1B2	0|3|2|2|2|3	12	2	6	0|0|0|0|0|0|2|2|3|4|4|2|0|0|0|0|0|0	0	0	0	0	0	-12.73	0.71	0.41		0|3|2|2|2|3	12	2	225	EF1B_HUMAN
CTNNA1	NP_001155901.1	PDCD6IP	0|4|4|5|4|5	22	3.67	6	13|14|16|25|24|13|0|0|2|0|2|2|14|16|11|15|17|18	0	0	0	0	0	-85.97	0.19	0.72	NP_060555.2|	0|4|4|5|4|5	22	3.67	873	PDC6I_HUMAN
CTNNA1	NP_001166923.1	TFCP2	0|2|3|4|3|0	12	2	6	0|0|0|0|0|0|3|3|3|4|3|4|0|0|0|0|0|0	0	0	0	0	0	-14.86	0.6	0.44	NP_001121632.1|NP_056197.2|	0|2|3|3|3|0	11	1.83	501	TFCP2_HUMAN
CTNNA1	NP_001188408.1	CORO7-PAM16	0|3|3|2|2|2	12	2	6	0|0|0|0|0|0|0|0|0|0|0|0|0|0|0|0|0|0	0.97	0.99	0.97	0.99	0.97	-1.84	20	0		0|2|3|2|2|2	11	1.83	1048	A0A0A6YYL4_HUMAN
CTNNA1	NP_001231513.1	FMC1-LUC7L2	0|2|2|0|2|0	6	1	6	5|6|5|0|0|6|0|0|0|0|0|0|0|6|3|0|6|5	0	0	0	0	0	-25.11	0.18	0.72		0|2|2|0|2|0	6	1	458	FMC1_HUMAN
CTNNA1	NP_001258807.1	KHDRBS1	0|2|0|0|0|2	4	0.67	6	2|5|3|7|6|6|0|0|0|0|0|0|5|5|2|4|4|3	0	0	0	0	0	-25.06	0.12	0.72	NP_000029.2|NP_783297.2|NP_056131.2|NP_001030129.1|NP_872633.1|	0|2|0|0|0|2	4	0.67	404	KHDR1_HUMAN
CTNNA1	NP_002127.1	HNRNPA1	0|3|8|8|9|6	34	5.67	6	0|0|7|10|11|0|8|11|14|10|14|11|0|0|10|14|14|0	0	0	0	0	0	-57.63	0.44	0.66	NP_003128.3|NP_006752.1|NP_002221.1|NP_001091679.1|NP_872633.1|	0|3|7|7|8|6	31	5.17	320	ROA1_HUMAN
CTNNA1	NP_002130.2	RBMX	0|2|8|0|0|2	12	2	6	0|5|7|8|8|0|0|0|0|0|0|0|0|0|7|11|10|0	0	0	0	0	0	-37.63	0.24	0.61	NP_036558.3|NP_004851.2|NP_001091679.1|NP_872633.1|	0|2|8|0|0|2	12	2	391	RBMX_HUMAN
CTNNA1	NP_003091.2	SNX2	0|2|0|0|2|2	6	1	6	0|0|0|0|0|0|0|3|3|3|5|0|0|0|0|0|0|0	0	0	0	0	0	-10.44	0.43	0.4		0|2|0|0|2|2	6	1	519	SNX2_HUMAN
CTNNA1	NP_003889.1	SYNJ2	0|3|0|0|0|3	6	1	6	0|0|0|0|0|0|0|0|0|0|0|0|0|0|0|0|0|0	0.66	0.99	0.66	0.99	0.66	-1.84	10	0.03		0|3|0|0|0|3	6	1	1496	SYNJ2_HUMAN
CTNNA1	NP_005868.1	SF3A1	0|4|2|0|0|2	8	1.33	6	0|0|0|0|0|0|26|22|25|24|22|25|0|0|0|0|0|0	0	0	0	0	0	-106.86	0.06	0.72		0|4|2|0|0|2	8	1.33	793	SF3A1_HUMAN
CTNNA1	NP_005886.2	GOLGA3	0|2|0|4|3|3	12	2	6	0|0|0|0|0|0|0|0|0|0|0|2|0|0|0|0|0|0	0.85	0.91	0.85	0.91	0.85	-2.74	6	0.01	NP_000357.3|	0|2|0|4|3|3	12	2	1498	GOGA3_HUMAN
CTNNA1	NP_116093.1	TUBA1C	0|23|0|0|0|0	23	3.83	6	0|0|0|0|0|0|26|0|33|35|38|26|0|0|0|0|0|0	0	0	0	0	0	-116.41	0.15	0.69	NP_783297.2|NP_055414.2|NP_055690.1|NP_006787.2|	0|18|0|0|0|0	18	3	449	TBA1C_HUMAN
CTNNA1	NP_009207.2	CBX3	0|2|3|2|0|0	7	1.17	6	0|0|0|3|0|0|6|3|9|4|4|6|2|0|0|0|0|0	0	0	0	0	0	-23.63	0.22	0.58	NP_006752.1|	0|2|2|2|0|0	6	1	183	CBX3_HUMAN
CTNNA1	NP_001136086.1	EHBP1	0|3|0|3|6|4	16	2.67	6	0|0|0|0|0|0|2|6|0|0|2|3|0|0|0|0|0|0	0.11	0.28	0.11	0.27	0.11	-9.53	1.23	0.27		0|3|0|3|6|4	16	2.67	1196	EHBP1_HUMAN
CTNNA1	NP_076956.1	GGCT	0|3|0|0|0|2	5	0.83	6	5|3|2|4|5|5|0|0|0|0|0|0|5|5|6|7|5|5	0	0	0	0	0	-24.37	0.15	0.72		0|3|0|0|0|2	5	0.83	188	GGCT_HUMAN
CTNNA1	NP_114128.3	REPS1	0|4|2|0|2|3	11	1.83	6	0|0|0|0|0|0|4|4|5|5|4|5|0|0|0|0|0|0	0	0	0	0	0	-19.98	0.41	0.52		0|4|2|0|2|2	10	1.67	795	REPS1_HUMAN
CTNNA1	NP_116021.2	PAPOLA	0|2|0|0|2|2	6	1	6	0|0|0|0|0|0|25|23|20|24|25|25|0|0|0|0|0|0	0	0	0	0	0	-105.36	0.04	0.72	NP_001180215.1|	0|2|0|0|2|2	6	1	745	PAPOA_HUMAN
CTNNA1	NP_689419.2	SNX6	0|2|0|0|0|0	2	0.33	6	0|0|0|0|0|0|2|2|0|0|0|2|0|0|0|0|0|0	0.04	0.12	0.04	0.12	0.04	-4.89	0.33	0.3		0|2|0|0|0|0	2	0.33	418	SNX6_HUMAN
CTNNA1	NP_001060.1	TUBB2A	0|15|0|24|0|0	39	6.5	6	0|0|0|0|35|0|0|0|0|24|21|0|23|25|21|25|29|0	0	0	0	0	0	-119.54	0.24	0.69	NP_001257411.1|NP_001155032.1|NP_006752.1|NP_001159765.1|NP_001136028.1|	0|8|0|15|0|0	23	3.83	445	TBB2A_HUMAN
CTNNA1	NP_000357.3	TPM1	0|2|2|0|0|0	4	0.67	6	0|0|0|0|0|0|0|0|0|0|0|0|0|0|0|0|0|0	0.63	0.94	0.62	0.94	0.63	-1.84	6.67	0.05	NP_055490.3|	0|2|2|0|0|0	4	0.67	284	TPM1_HUMAN
CTNNA1	NP_004289.1	NUP155	0|3|0|0|0|0	3	0.5	6	2|4|3|10|4|2|0|0|0|0|0|0|0|3|0|9|3|4	0	0	0	0	0	-25	0.09	0.59		0|3|0|0|0|0	3	0.5	1332	NU155_HUMAN
CTNNA1	NP_060268.2	YTHDF1	0|4|0|2|3|0	9	1.5	6	0|0|0|0|0|0|3|4|2|0|2|4|0|0|0|0|0|0	0.01	0.01	0.01	0.01	0.01	-11.29	0.6	0.36		0|2|0|2|3|0	7	1.17	559	YTHD1_HUMAN
CTNNA1	NP_110437.2	TXNDC5	0|2|0|0|0|0	2	0.33	6	11|8|3|5|4|4|0|0|0|0|0|0|10|11|4|12|10|5	0	0	0	0	0	-45.79	0.03	0.72		0|2|0|0|0|0	2	0.33	432	TXND5_HUMAN
CTNNA1	NP_057018.1	NOP58	0|2|2|3|0|2	9	1.5	6	5|5|3|6|6|2|3|2|3|3|2|3|4|2|0|7|4|2	0	0	0	0	0	-24.37	0.27	0.72		0|2|2|3|0|2	9	1.5	529	NOP58_HUMAN
CTNNA1	NP_060716.2	CCDC25	0|2|0|0|0|2	4	0.67	6	0|0|0|0|0|0|3|4|3|0|2|5|0|0|0|0|0|0	0	0	0	0	0	-12.78	0.24	0.46		0|2|0|0|0|2	4	0.67	208	CCD25_HUMAN
CTNNA1	NP_003565.4	VAPA	0|2|0|0|0|0	2	0.33	6	3|5|2|3|2|0|0|0|0|4|0|2|3|0|0|3|2|0	0	0	0	0	0	-15.59	0.1	0.52	NP_783297.2|NP_001171714.1|	0|2|0|0|0|0	2	0.33	294	VAPA_HUMAN
CTNNA1	NP_115737.1	THOC3	0|3|0|0|0|0	3	0.5	6	4|5|4|5|5|4|0|0|0|0|0|0|5|7|3|6|5|0	0	0	0	0	0	-24.37	0.09	0.58	NP_079351.2|	0|3|0|0|0|0	3	0.5	351	THOC3_HUMAN
CTNNA1	NP_055752.1	INPP5F	0|3|0|0|0|3	6	1	6	0|0|0|0|0|0|4|4|2|3|4|3|0|0|0|0|0|0	0	0	0	0	0	-14.87	0.3	0.47		0|2|0|0|0|3	5	0.83	1132	SAC2_HUMAN
CTNNA1	NP_001001998.1	EXOSC10	0|2|0|3|0|0	5	0.83	6	0|0|0|0|0|0|27|23|20|21|18|27|0|0|0|0|0|0	0	0	0	0	0	-100.89	0.04	0.72	NP_056171.3|	0|2|0|2|0|0	4	0.67	885	EXOSX_HUMAN
CTNNA1	NP_000393.4	G6PD	0|2|0|0|0|2	4	0.67	6	6|8|5|9|8|5|0|0|0|0|0|0|4|8|5|6|3|6	0	0	0	0	0	-33.18	0.09	0.72	NP_006752.1|NP_001180215.1|NP_003364.1|NP_219482.1|	0|2|0|0|0|2	4	0.67	545	G6PD_HUMAN
CTNNA1	NP_055490.3	CROCC	0|3|0|0|0|0	3	0.5	6	0|0|0|0|0|0|0|0|0|0|0|0|0|0|0|0|0|0	0.33	0.99	0.33	0.99	0.33	-1.84	5	0.12		0|2|0|0|0|0	2	0.33	2017	CROCC_HUMAN
CTNNA1	NP_000523.2	PCCB	0|0|3|0|2|2	7	1.17	6	13|11|6|13|17|8|0|0|0|0|0|0|13|16|14|16|23|10	0	0	0	0	0	-73.31	0.07	0.72		0|0|3|0|2|2	7	1.17	539	PCCB_HUMAN
CTNNA1	NP_000986.2	RPL34	0|0|2|0|2|2	6	1	6	2|2|3|3|3|2|0|0|0|0|0|0|0|2|2|2|2|2	0	0	0	0	0	-11.28	0.4	0.41	NP_000993.1|NP_000975.2|NP_872633.1|	0|0|2|0|2|2	6	1	117	RL34_HUMAN
CTNNA1	NP_001009931.1	HRNR	0|0|3|7|0|0	10	1.67	6	0|0|0|0|0|0|0|0|0|0|0|0|0|0|0|11|3|0	0.15	0.42	0.14	0.42	0.15	-9.71	0.71	0.26		0|0|3|5|0|0	8	1.33	2850	HORN_HUMAN
CTNNA1	NP_001017392.2	SUGP2	0|0|3|4|2|0	9	1.5	6	0|0|0|0|0|0|24|25|23|28|25|25|0|0|0|0|0|0	0	0	0	0	0	-111.34	0.06	0.72	NP_777549.1|	0|0|3|4|2|0	9	1.5	1082	SUGP2_HUMAN
CTNNA1	NP_001017423.1	ALDH18A1	0|0|3|0|0|0	3	0.5	6	6|8|4|13|11|6|0|0|0|0|0|0|9|11|6|15|13|6	0	0	0	0	0	-53.21	0.04	0.72		0|0|2|0|0|0	2	0.33	793	P5CS_HUMAN
CTNNA1	NP_001022.1	RPS28	0|0|3|0|2|0	5	0.83	6	3|3|4|4|4|3|0|0|0|0|0|0|3|3|3|2|3|3	0	0	0	0	0	-15.6	0.24	0.49	NP_000975.2|NP_001137325.1|NP_060598.3|	0|0|3|0|2|0	5	0.83	69	RS28_HUMAN
CTNNA1	NP_001032900.1	HSD17B10	0|0|2|0|0|2	4	0.67	6	3|3|4|6|7|2|0|0|0|0|0|0|2|0|5|5|5|3	0	0	0	0	0	-23.63	0.12	0.72		0|0|2|0|0|2	4	0.67	252	HCD2_HUMAN
CTNNA1	NP_001106673.1	NACA	0|0|2|2|2|0	6	1	6	0|0|0|0|0|0|2|2|0|0|0|0|0|0|0|0|0|0	0.32	0.32	0.32	0.32	0.32	-3.95	1.5	0.14	NP_787048.1|	0|0|2|2|2|0	6	1	215	NACAM_HUMAN
CTNNA1	NP_001164105.1	FUS	0|0|2|0|3|0	5	0.83	6	0|0|4|6|8|0|4|0|2|0|5|5|0|0|6|7|8|0	0	0	0	0	0	-29.49	0.12	0.72	NP_003128.3|NP_001091679.1|NP_001129069.1|NP_787048.1|	0|0|2|0|2|0	4	0.67	525	FUS_HUMAN
CTNNA1	NP_001229528.1	RBM39	0|0|2|0|0|0	2	0.33	6	0|0|0|4|3|2|0|0|0|0|0|2|0|0|2|0|3|2	0	0	0	0	0	-12	0.12	0.46	NP_003128.3|NP_001091679.1|NP_872633.1|	0|0|2|0|0|0	2	0.33	508	RBM39_HUMAN
CTNNA1	NP_001258978.1	TRAP1	0|0|4|0|2|2	8	1.33	6	7|7|4|10|11|7|0|0|0|0|0|0|8|7|7|15|12|7	0	0	0	0	0	-46.53	0.13	0.72	NP_055414.2|	0|0|2|0|2|2	6	1	651	TRAP1_HUMAN
CTNNA1	NP_001316.1	CSTF2	0|0|2|0|0|0	2	0.33	6	0|0|0|0|0|0|0|0|0|0|0|7|0|0|0|0|0|0	0.06	0.17	0.06	0.17	0.06	-4.85	0.29	0.29		0|0|2|0|0|0	2	0.33	577	CSTF2_HUMAN
CTNNA1	NP_001410.2	ELAVL1	0|0|4|4|2|3	13	2.17	6	5|7|6|8|8|6|2|0|0|0|0|0|6|8|5|10|8|7	0	0	0	0	0	-36.03	0.27	0.72	NP_001041648.1|NP_001137293.2|NP_003153.2|NP_003128.3|NP_783297.2|NP_001009555.3|NP_005960.1|NP_001121632.1|NP_005886.2|NP_001034624.1|NP_001034796.1|NP_055888.1|NP_671722.1|NP_001091679.1|NP_001159765.1|NP_787048.1|NP_000357.3|NP_004131.3|	0|0|4|2|2|3	11	1.83	326	ELAV1_HUMAN
CTNNA1	NP_002077.1	GRB2	0|0|4|0|0|2	6	1	6	8|6|6|15|11|6|0|0|0|0|0|0|7|7|6|12|8|6	0	0	0	0	0	-44.99	0.1	0.72	NP_001041648.1|NP_001257411.1|NP_001009555.3|NP_006752.1|NP_002030.2|NP_079052.2|NP_115805.1|NP_003119.2|NP_003889.1|NP_001136157.1|NP_004138.1|	0|0|3|0|0|2	5	0.83	217	GRB2_HUMAN
CTNNA1	NP_004125.3	HSPA9	0|0|5|4|4|0	13	2.17	6	0|5|7|11|4|4|0|0|0|0|0|0|0|2|5|8|4|0	0	0	0	0	0	-29.5	0.32	0.59	NP_003364.1|NP_001093896.1|NP_006342.2|	0|0|5|4|4|0	13	2.17	679	GRP75_HUMAN
CTNNA1	NP_004166.1	SNRPD3	0|0|2|0|0|0	2	0.33	6	0|0|0|2|2|0|2|0|2|2|2|2|2|0|0|2|2|0	0	0	0	0	0	-9.05	0.17	0.4	NP_001041648.1|NP_009135.4|	0|0|2|0|0|0	2	0.33	126	SMD3_HUMAN
CTNNA1	NP_004270.2	PMPCB	0|0|5|0|0|0	5	0.83	6	8|11|8|12|11|7|0|0|0|0|0|0|8|10|7|9|9|7	0	0	0	0	0	-45.79	0.08	0.72		0|0|4|0|0|0	4	0.67	489	MPPB_HUMAN
CTNNA1	NP_004732.2	NOLC1	0|0|4|2|0|0	6	1	6	0|0|0|0|0|0|7|7|7|8|11|7|0|0|0|0|0|0	0	0	0	0	0	-34.69	0.13	0.63	NP_006752.1|NP_872633.1|	0|0|3|2|0|0	5	0.83	699	NOLC1_HUMAN
CTNNA1	NP_005104.2	GOLGA5	0|0|2|2|0|0	4	0.67	6	0|0|0|0|0|0|12|11|8|6|7|8|0|0|0|0|0|0	0	0	0	0	0	-38.39	0.08	0.72		0|0|2|2|0|0	4	0.67	731	GOGA5_HUMAN
CTNNA1	NP_005733.1	PDIA6	0|0|3|2|0|0	5	0.83	6	5|4|2|4|5|3|0|0|0|0|0|0|5|4|3|6|6|4	0	0	0	0	0	-22.88	0.16	0.57	NP_036222.3|	0|0|3|2|0|0	5	0.83	440	PDIA6_HUMAN
CTNNA1	NP_005902.1	MAT2A	0|0|2|0|0|0	2	0.33	6	5|5|7|11|13|4|0|0|0|0|0|0|4|7|6|10|8|5	0	0	0	0	0	-41.35	0.04	0.72		0|0|2|0|0|0	2	0.33	395	METK2_HUMAN
CTNNA1	NP_005905.2	MCM4	0|0|2|2|0|0	4	0.67	6	0|0|0|0|0|0|10|9|12|12|15|13|0|0|0|0|0|0	0	0	0	0	0	-52.48	0.06	0.72		0|0|2|2|0|0	4	0.67	863	MCM4_HUMAN
CTNNA1	NP_005907.3	MCM7	0|0|2|0|0|0	2	0.33	6	0|3|0|5|2|0|0|0|0|0|0|0|0|3|0|5|4|0	0	0	0	0	0	-16.32	0.09	0.53	NP_001073883.2|NP_002262.3|NP_065825.1|	0|0|2|0|0|0	2	0.33	719	MCM7_HUMAN
CTNNA1	NP_036244.2	TPX2	0|0|2|2|0|0	4	0.67	6	0|3|5|7|4|4|35|33|30|31|29|32|0|0|2|7|4|3	0	0	0	0	0	-141.23	0.02	0.72	NP_001136028.1|	0|0|2|2|0|0	4	0.67	747	TPX2_HUMAN
CTNNA1	NP_036313.3	FKBP8	0|0|2|0|0|2	4	0.67	6	0|2|3|4|4|2|0|0|0|0|0|0|2|0|0|5|4|2	0	0	0	0	0	-16.34	0.18	0.52	NP_071334.1|NP_001257411.1|	0|0|2|0|0|2	4	0.67	413	FKBP8_HUMAN
CTNNA1	NP_036558.3	SF3B3	0|0|5|4|0|0	9	1.5	6	0|2|0|0|5|0|0|0|0|0|0|0|0|0|0|0|0|0	0.38	0.63	0.37	0.63	0.38	-5.16	1.29	0.1		0|0|5|4|0|0	9	1.5	1217	SF3B3_HUMAN
CTNNA1	NP_055464.1	SAFB2	0|0|4|5|0|3	12	2	6	0|0|0|0|0|0|19|18|17|17|15|20|0|0|0|0|0|0	0	0	0	0	0	-78.53	0.11	0.72		0|0|4|5|0|3	12	2	953	SAFB2_HUMAN
CTNNA1	NP_056018.2	RPRD2	0|0|2|0|0|0	2	0.33	6	0|0|0|0|0|0|24|24|26|31|24|27|0|0|0|0|0|0	0	0	0	0	0	-115.82	0.01	0.72		0|0|2|0|0|0	2	0.33	1461	RPRD2_HUMAN
CTNNA1	NP_060493.3	YEATS2	0|0|2|0|2|0	4	0.67	6	0|0|0|0|0|0|29|23|22|28|24|27|0|0|0|0|0|0	0	0	0	0	0	-113.59	0.03	0.72		0|0|2|0|2|0	4	0.67	1422	YETS2_HUMAN
CTNNA1	NP_065825.1	MIB1	0|0|2|4|4|2	12	2	6	0|0|0|0|0|0|0|0|0|0|0|0|0|0|0|0|0|0	0.98	1	0.98	1	0.98	-1.84	20	0		0|0|2|4|3|2	11	1.83	1006	MIB1_HUMAN
CTNNA1	NP_071415.1	MCCC2	0|0|2|3|3|0	8	1.33	6	18|18|14|17|21|11|0|0|0|0|0|0|16|22|15|20|22|14	0	0	0	0	0	-89.7	0.07	0.72		0|0|2|3|3|0	8	1.33	563	MCCB_HUMAN
CTNNA1	NP_624311.1	PPIL4	0|0|3|0|0|0	3	0.5	6	0|2|0|0|0|0|11|9|7|5|4|6|0|0|0|0|0|0	0	0	0	0	0	-30.97	0.07	0.63		0|0|3|0|0|0	3	0.5	492	PPIL4_HUMAN
CTNNA1	NP_644810.1	WDR36	0|0|3|0|0|0	3	0.5	6	0|0|0|0|0|0|18|18|15|15|13|17|0|0|0|0|0|0	0	0	0	0	0	-71.06	0.03	0.72	NP_079351.2|	0|0|3|0|0|0	3	0.5	951	WDR36_HUMAN
CTNNA1	NP_665807.1	MTPN	0|0|2|0|0|0	2	0.33	6	4|3|0|0|2|4|0|0|0|0|0|0|2|4|3|4|3|3	0	0	0	0	0	-16.34	0.09	0.53		0|0|2|0|0|0	2	0.33	118	MTPN_HUMAN
CTNNA1	NP_775866.2	ANKRD52	0|0|2|2|3|0	7	1.17	6	0|0|0|0|0|0|0|0|0|0|0|0|0|0|0|0|0|0	0.96	0.99	0.95	0.99	0.96	-1.84	11.67	0		0|0|2|2|3|0	7	1.17	1076	ANR52_HUMAN
CTNNA1	P19001	Krt19	0|0|6|0|0|0	6	1	6	0|0|0|0|0|0|0|0|0|0|0|0|0|0|0|0|0|0	0.33	1	0.33	1	0.33	-1.84	10	0.11		0|0|6|0|0|0	6	1	403	B1AQ78_MOUSE
CTNNA1	NP_000692.2	ATP1A1	0|0|2|0|2|0	4	0.67	6	7|7|7|13|10|7|0|0|0|0|0|0|6|8|9|13|10|6	0	0	0	0	0	-46.53	0.06	0.72	NP_002262.3|NP_006787.2|	0|0|2|0|2|0	4	0.67	1023	AT1A1_HUMAN
CTNNA1	NP_001003810.1	HNRNPD	0|0|2|3|2|3	10	1.67	6	0|0|0|5|4|0|3|3|5|5|4|5|0|0|3|5|4|2	0	0	0	0	0	-21.43	0.34	0.55	NP_001129496.1|NP_001136157.1|	0|0|2|3|2|2	9	1.5	287	HNRPD_HUMAN
CTNNA1	NP_001070910.1	HNRNPC	0|0|3|3|2|0	8	1.33	6	0|0|0|4|0|0|4|4|8|6|5|5|0|0|0|4|0|0	0	0	0	0	0	-23.62	0.25	0.57	NP_003128.3|NP_004851.2|NP_006752.1|NP_872633.1|	0|0|2|3|2|0	7	1.17	306	HNRPC_HUMAN
CTNNA1	NP_001104567.1	LYN	0|0|2|0|0|0	2	0.33	6	0|0|0|0|0|0|0|0|0|0|0|0|0|0|0|2|2|0	0.11	0.32	0.11	0.32	0.11	-3.95	0.5	0.27		0|0|2|0|0|0	2	0.33	491	LYN_HUMAN
CTNNA1	NP_001129673.1	ISOC2	0|0|2|2|0|0	4	0.67	6	3|3|0|3|2|0|0|0|0|0|0|0|2|3|0|3|0|0	0	0	0	0	0	-12.73	0.24	0.46		0|0|2|2|0|0	4	0.67	205	ISOC2_HUMAN
CTNNA1	NP_001180298.1	DIDO1	0|0|3|2|0|0	5	0.83	6	0|0|0|0|0|0|26|30|34|31|33|32|0|0|0|0|0|0	0	0	0	0	0	-138.23	0.03	0.72	NP_872633.1|	0|0|3|2|0|0	5	0.83	2240	DIDO1_HUMAN
CTNNA1	NP_003290.1	HSP90B1	0|0|5|5|4|2	16	2.67	6	11|8|13|20|17|10|0|0|0|0|0|0|11|10|11|17|15|7	0	0	0	0	0	-68.83	0.17	0.72	NP_060598.3|NP_000357.3|NP_060555.2|	0|0|4|4|3|2	13	2.17	803	ENPL_HUMAN
CTNNA1	NP_003008.1	SRSF3	0|0|4|2|0|0	6	1	6	0|3|0|5|6|2|0|0|0|0|0|0|0|3|0|2|2|0	0	0	0	0	0	-15.61	0.29	0.46	NP_003128.3|NP_872633.1|	0|0|3|2|0|0	5	0.83	164	SRSF3_HUMAN
CTNNA1	NP_005619.1	SLC1A5	0|0|3|2|0|2	7	1.17	6	0|3|0|0|0|0|2|3|0|2|2|3|0|0|0|2|4|0	0	0	0	0	0	-12.73	0.41	0.42		0|0|3|2|0|2	7	1.17	541	AAAT_HUMAN
CTNNA1	NP_000415.2	KRT5	0|0|14|23|6|0	43	7.17	6	16|14|18|23|20|0|0|0|0|0|0|0|13|6|11|22|20|16	0	0	0	0	0	-88.2	0.36	0.66	NP_000029.2|	0|0|13|22|6|0	41	6.83	590	K2C5_HUMAN
CTNNA1	NP_001139697.1	KRT72	0|0|2|0|0|0	2	0.33	6	0|0|0|0|0|0|0|0|0|0|0|0|0|0|0|0|0|0	0.31	0.94	0.31	0.94	0.31	-1.84	3.33	0.14		0|0|2|0|0|0	2	0.33	511	K2C72_HUMAN
CTNNA1	NP_001157935.1	RGPD8	0|0|32|0|0|0	32	5.33	6	0|0|0|0|0|0|0|35|0|0|0|0|0|0|0|0|0|0	0.3	0.9	0.3	0.89	0.3	-24.34	0.91	0.21		0|0|25|0|0|0	25	4.17	1765	RGPD8_HUMAN
CTNNA1	NP_065990.1	CPNE5	0|0|2|0|0|0	2	0.33	6	0|0|0|0|0|0|0|0|0|0|0|0|0|0|0|0|0|0	0.31	0.94	0.31	0.94	0.31	-1.84	3.33	0.14		0|0|2|0|0|0	2	0.33	593	CPNE5_HUMAN
CTNNA1	NP_079478.1	EFHD1	0|0|5|0|0|0	5	0.83	6	0|0|0|0|0|0|0|0|0|0|0|0|0|0|0|0|0|0	0.33	1	0.33	1	0.33	-1.84	8.33	0.12		0|0|3|0|0|0	3	0.5	239	EFHD1_HUMAN
CTNNA1	NP_001028886.1	NOP2	0|0|2|2|2|0	6	1	6	0|0|0|0|0|0|8|4|5|4|4|7|0|0|0|4|2|0	0	0	0	0	0	-23.63	0.19	0.72	NP_003128.3|NP_872633.1|	0|0|2|2|2|0	6	1	808	NOP2_HUMAN
CTNNA1	NP_001035541.1	RUFY1	0|0|2|0|0|0	2	0.33	6	0|0|0|0|0|0|0|0|0|0|2|0|0|0|0|0|0|0	0.21	0.62	0.21	0.62	0.21	-2.74	1	0.23		0|0|2|0|0|0	2	0.33	600	RUFY1_HUMAN
CTNNA1	NP_002004.1	FKBP3	0|0|2|0|0|0	2	0.33	6	0|0|0|0|0|0|0|0|0|0|0|0|0|0|0|0|0|0	0.31	0.94	0.31	0.94	0.31	-1.84	3.33	0.14		0|0|2|0|0|0	2	0.33	224	FKBP3_HUMAN
CTNNA1	NP_055814.1	RAB21	0|0|2|0|0|0	2	0.33	6	4|7|5|7|6|3|0|0|0|0|0|0|4|5|3|4|5|3	0	0	0	0	0	-25.84	0.06	0.72	NP_036222.3|	0|0|2|0|0|0	2	0.33	225	RAB21_HUMAN
CTNNA1	NP_001191421.1	CAMK2G	0|0|2|0|0|0	2	0.33	6	0|0|0|0|0|0|0|0|0|0|2|0|0|0|0|0|0|0	0.21	0.62	0.21	0.62	0.21	-2.74	1	0.23		0|0|2|0|0|0	2	0.33	539	KCC2G_HUMAN
CTNNA1	NP_004595.2	STX4	0|0|4|2|0|0	6	1	6	0|0|0|0|0|0|0|0|0|0|0|0|0|0|0|0|0|0	0.65	1	0.65	1	0.65	-1.84	10	0.04		0|0|3|2|0|0	5	0.83	297	STX4_HUMAN
CTNNA1	NP_003080.2	SNRNP70	0|0|2|3|0|0	5	0.83	6	3|2|4|5|3|2|0|0|0|0|0|0|0|3|0|5|2|3	0	0	0	0	0	-17.06	0.22	0.51	NP_003128.3|NP_872633.1|	0|0|2|2|0|0	4	0.67	437	RU17_HUMAN
CTNNA1	NP_003192.1	TFAM	0|0|2|0|0|0	2	0.33	6	4|6|6|9|6|6|0|0|0|0|0|0|5|4|6|10|6|6	0	0	0	0	0	-31.72	0.05	0.72		0|0|2|0|0|0	2	0.33	246	TFAM_HUMAN
CTNNA1	NP_733779.1	SKP1	0|0|2|2|0|0	4	0.67	6	2|2|0|4|3|2|0|0|0|0|0|0|4|3|2|3|3|2	0	0	0	0	0	-14.85	0.2	0.5	NP_036558.3|NP_001091679.1|NP_001135994.1|	0|0|2|2|0|0	4	0.67	163	SKP1_HUMAN
CTNNA1	NP_001159968.1	SLC16A1	0|0|2|0|0|0	2	0.33	6	0|0|0|2|0|0|0|0|3|0|0|0|0|0|2|2|0|0	0.01	0.02	0.01	0.02	0.01	-7.08	0.22	0.35		0|0|2|0|0|0	2	0.33	500	MOT1_HUMAN
CTNNA1	NP_060939.3	TEX2	0|0|2|0|0|0	2	0.33	6	0|0|0|0|0|0|0|0|0|0|0|0|0|0|0|0|0|0	0.31	0.94	0.31	0.94	0.31	-1.84	3.33	0.14		0|0|2|0|0|0	2	0.33	1134	TEX2_HUMAN
CTNNA1	NP_001026794.1	ZNF451	0|0|2|0|0|0	2	0.33	6	0|0|0|0|0|0|3|3|3|4|3|3|0|0|0|0|0|0	0	0	0	0	0	-14.12	0.11	0.5	NP_004851.2|NP_001093896.1|	0|0|2|0|0|0	2	0.33	1061	ZN451_HUMAN
CTNNA1	ENSEMBL:ENSBTAP00000001528	ENSEMBL:ENSBTAP00000001528	0|0|0|2|0|0	2	0.33	6	0|0|0|0|0|0|0|4|3|5|3|3|0|0|0|0|0|0	0	0	0	0	0	-13.38	0.11	0.49		0|0|0|2|0|0	2	0.33	1222
CTNNA1	NP_001002251.1	ARL6IP4	0|0|0|2|0|0	2	0.33	6	6|5|4|6|7|5|0|0|0|0|0|0|6|6|3|6|6|4	0	0	0	0	0	-27.29	0.05	0.72	NP_003128.3|NP_872633.1|	0|0|0|2|0|0	2	0.33	352	AR6P4_HUMAN
CTNNA1	NP_001003712.1	OSBPL8	0|0|0|3|3|0	6	1	6	0|0|0|0|0|0|6|4|5|5|4|6|0|0|0|0|0|0	0	0	0	0	0	-22.13	0.2	0.56		0|0|0|3|3|0	6	1	847	OSBL8_HUMAN
CTNNA1	NP_001003713.1	ATP5MF	0|0|0|2|0|0	2	0.33	6	0|0|0|2|2|0|0|0|0|0|0|0|0|0|0|2|0|0	0.04	0.12	0.04	0.12	0.04	-4.89	0.33	0.3		0|0|0|2|0|0	2	0.33	88	ATPK_HUMAN
CTNNA1	NP_001009811.2	CEP131	0|0|0|2|0|0	2	0.33	6	0|0|0|0|0|0|0|0|2|0|0|0|0|0|0|0|0|0	0.21	0.62	0.21	0.62	0.21	-2.73	1	0.23	NP_001159765.1|NP_065825.1|	0|0|0|2|0|0	2	0.33	1044	CP131_HUMAN
CTNNA1	NP_001013009.2	KNOP1	0|0|0|3|0|0	3	0.5	6	0|0|0|0|0|0|13|14|8|11|6|15|0|0|0|0|0|0	0	0	0	0	0	-49.54	0.04	0.72		0|0|0|3|0|0	3	0.5	458	KNOP1_HUMAN
CTNNA1	NP_001123917.1	ITPRID2	0|0|0|2|0|0	2	0.33	6	0|0|0|0|0|0|3|0|0|0|0|2|0|0|0|0|0|0	0.08	0.24	0.08	0.24	0.08	-4.65	0.4	0.28	NP_006752.1|	0|0|0|2|0|0	2	0.33	1259	ITPI2_HUMAN
CTNNA1	NP_001191455.1	SSR4	0|0|0|2|2|0	4	0.67	6	6|5|2|5|5|0|0|3|0|0|0|0|5|5|3|6|6|3	0	0	0	0	0	-24.37	0.12	0.72	NP_060555.2|	0|0|0|2|2|0	4	0.67	184	SSRD_HUMAN
CTNNA1	NP_002705.2	PPP1R10	0|0|0|2|0|0	2	0.33	6	0|0|0|0|0|0|16|18|16|19|17|17|0|0|0|0|0|0	0	0	0	0	0	-76.27	0.02	0.72	NP_056131.2|	0|0|0|2|0|0	2	0.33	940	PP1RA_HUMAN
CTNNA1	NP_003336.1	UBE2I	0|0|0|2|0|0	2	0.33	6	2|3|0|6|5|3|0|0|0|0|0|0|3|3|3|5|3|2	0	0	0	0	0	-18.48	0.08	0.72	NP_001041648.1|NP_004138.1|	0|0|0|2|0|0	2	0.33	158	UBC9_HUMAN
CTNNA1	NP_004086.1	EIF4EBP1	0|0|0|2|0|0	2	0.33	6	0|0|0|2|4|0|0|0|0|0|0|0|3|0|0|2|4|2	0	0	0	0	0	-12.73	0.12	0.48		0|0|0|2|0|0	2	0.33	118	4EBP1_HUMAN
CTNNA1	NP_004131.3	LLGL1	0|0|0|4|3|0	7	1.17	6	0|0|0|0|0|0|0|0|0|0|0|0|0|0|0|0|0|0	0.66	1	0.66	1	0.66	-1.84	11.67	0.03		0|0|0|4|3|0	7	1.17	1064	L2GL1_HUMAN
CTNNA1	NP_004913.2	SEC24C	0|0|0|2|0|0	2	0.33	6	3|8|3|10|9|4|0|0|0|0|0|0|5|2|5|7|5|5	0	0	0	0	0	-32.47	0.05	0.72		0|0|0|2|0|0	2	0.33	1094	SC24C_HUMAN
CTNNA1	NP_005304.3	PDIA3	0|0|0|2|0|2	4	0.67	6	8|10|11|17|14|7|0|0|0|0|0|0|8|8|7|16|11|7	0	0	0	0	0	-58.41	0.05	0.72	NP_787048.1|	0|0|0|2|0|2	4	0.67	505	PDIA3_HUMAN
CTNNA1	NP_005819.3	DCAF7	0|0|0|2|0|0	2	0.33	6	3|4|3|7|7|2|0|0|0|0|0|0|3|5|3|7|4|4	0	0	0	0	0	-25.09	0.06	0.72	NP_001171714.1|NP_006752.1|	0|0|0|2|0|0	2	0.33	342	DCAF7_HUMAN
CTNNA1	NP_006098.2	LUC7L3	0|0|0|2|0|0	2	0.33	6	4|4|3|5|5|6|2|2|0|0|0|0|4|4|5|8|5|5	0	0	0	0	0	-25.11	0.06	0.72	NP_003128.3|NP_872633.1|	0|0|0|2|0|0	2	0.33	432	LC7L3_HUMAN
CTNNA1	NP_006232.1	PPP1R2	0|0|0|2|2|0	4	0.67	6	0|0|0|0|0|0|2|5|2|5|0|3|0|0|0|0|0|0	0	0	0	0	0	-12.68	0.24	0.46	NP_006752.1|NP_115984.3|NP_003364.1|NP_079351.2|NP_001093896.1|NP_219482.1|	0|0|0|2|2|0	4	0.67	205	IPP2_HUMAN
CTNNA1	NP_006417.2	DPYSL4	0|0|0|5|3|0	8	1.33	6	0|0|0|0|0|0|6|4|4|7|8|4|0|0|0|0|0|0	0	0	0	0	0	-24.37	0.24	0.55		0|0|0|5|3|0	8	1.33	572	DPYL4_HUMAN
CTNNA1	NP_006799.1	SEC61B	0|0|0|2|0|0	2	0.33	6	2|0|2|3|3|2|0|0|0|0|0|0|2|0|2|3|3|0	0	0	0	0	0	-12.02	0.12	0.46		0|0|0|2|0|0	2	0.33	96	SC61B_HUMAN
CTNNA1	NP_009121.1	SEC23IP	0|0|0|4|3|2	9	1.5	6	0|0|0|0|0|0|10|9|8|7|11|7|0|0|0|0|0|0	0	0	0	0	0	-38.39	0.17	0.64		0|0|0|4|3|2	9	1.5	1000	S23IP_HUMAN
CTNNA1	NP_037434.1	EEF2K	0|0|0|2|0|0	2	0.33	6	0|0|0|0|0|0|2|0|0|2|0|3|0|0|0|0|0|0	0.03	0.08	0.03	0.08	0.03	-5.54	0.29	0.31		0|0|0|2|0|0	2	0.33	725	EF2K_HUMAN
CTNNA1	NP_038476.2	BAZ1A	0|0|0|3|0|0	3	0.5	6	0|0|0|0|0|0|31|26|25|26|27|28|0|0|0|0|0|0	0	0	0	0	0	-121.05	0.02	0.72	NP_872633.1|	0|0|0|3|0|0	3	0.5	1556	BAZ1A_HUMAN
CTNNA1	NP_055055.1	LIMD1	0|0|0|2|2|0	4	0.67	6	0|0|0|0|0|0|0|0|0|0|0|0|0|0|0|0|0|0	0.63	0.94	0.62	0.94	0.63	-1.84	6.67	0.05		0|0|0|2|2|0	4	0.67	676	LIMD1_HUMAN
CTNNA1	NP_055642.3	ZC3H11A	0|0|0|3|0|0	3	0.5	6	0|0|0|0|0|0|20|17|18|17|18|22|0|0|0|0|0|0	0	0	0	0	0	-82.99	0.03	0.72	NP_079351.2|	0|0|0|3|0|0	3	0.5	810	ZC11A_HUMAN
CTNNA1	NP_056277.2	NOL11	0|0|0|4|2|0	6	1	6	0|0|0|0|0|0|13|12|10|9|7|12|0|0|0|0|0|0	0	0	0	0	0	-46.54	0.1	0.66		0|0|0|4|2|0	6	1	719	NOL11_HUMAN
CTNNA1	NP_056371.1	SIPA1L1	0|0|0|2|2|0	4	0.67	6	0|0|0|0|0|0|0|0|0|0|0|0|0|0|0|0|0|0	0.63	0.94	0.62	0.94	0.63	-1.84	6.67	0.05		0|0|0|2|2|0	4	0.67	1804	SI1L1_HUMAN
CTNNA1	NP_057371.2	HP1BP3	0|0|0|2|0|0	2	0.33	6	0|0|0|0|0|0|13|9|13|14|10|11|0|0|0|0|0|0	0	0	0	0	0	-51.74	0.03	0.72		0|0|0|2|0|0	2	0.33	553	HP1B3_HUMAN
CTNNA1	NP_060136.1	ZNF280C	0|0|0|4|0|0	4	0.67	6	0|0|0|0|0|0|13|14|11|15|11|12|0|0|0|0|0|0	0	0	0	0	0	-56.2	0.05	0.72		0|0|0|4|0|0	4	0.67	737	Z280C_HUMAN
CTNNA1	NP_060238.3	LRRC40	0|0|0|2|0|0	2	0.33	6	0|0|0|0|0|0|0|2|2|2|0|2|0|0|0|0|0|0	0.01	0.04	0.01	0.04	0.01	-6.36	0.25	0.33		0|0|0|2|0|0	2	0.33	602	LRC40_HUMAN
CTNNA1	NP_060555.2	IPO9	0|0|0|2|0|2	4	0.67	6	0|0|0|0|0|0|0|0|0|0|0|0|0|0|0|0|0|0	0.63	0.94	0.62	0.94	0.63	-1.84	6.67	0.05		0|0|0|2|0|2	4	0.67	1041	IPO9_HUMAN
CTNNA1	NP_060739.2	ADI1	0|0|0|2|2|0	4	0.67	6	6|7|0|10|10|4|0|0|0|0|0|0|7|7|4|7|9|7	0	0	0	0	0	-36.9	0.08	0.72	NP_003128.3|	0|0|0|2|2|0	4	0.67	179	MTND_HUMAN
CTNNA1	NP_060791.3	BRIX1	0|0|0|2|0|0	2	0.33	6	0|0|0|3|0|0|0|0|0|0|0|0|2|0|0|4|5|3	0	0	0	0	0	-12.76	0.12	0.48	NP_001091679.1|NP_219482.1|	0|0|0|2|0|0	2	0.33	353	BRX1_HUMAN
CTNNA1	NP_065821.1	CGN	0|0|0|5|3|0	8	1.33	6	0|0|0|0|0|0|0|0|0|0|0|0|0|0|0|0|0|0	0.66	1	0.66	1	0.66	-1.84	13.33	0.03		0|0|0|5|3|0	8	1.33	1203	CING_HUMAN
CTNNA1	NP_067045.1	PRUNE1	0|0|0|2|2|0	4	0.67	6	0|0|0|0|0|0|3|2|2|2|2|3|0|0|0|0|0|0	0	0	0	0	0	-10.56	0.29	0.41		0|0|0|2|2|0	4	0.67	453	PRUN1_HUMAN
CTNNA1	NP_071496.1	EIF4H	0|0|0|3|2|0	5	0.83	6	0|0|0|0|0|0|0|0|2|0|3|0|0|0|0|0|0|0	0.24	0.46	0.23	0.46	0.24	-4.66	1	0.22		0|0|0|3|2|0	5	0.83	248	IF4H_HUMAN
CTNNA1	NP_443730.1	GNB1L	0|0|0|2|0|0	2	0.33	6	7|7|3|8|11|7|0|0|0|0|0|0|9|8|4|7|7|6	0	0	0	0	0	-36.9	0.04	0.72		0|0|0|2|0|0	2	0.33	327	GNB1L_HUMAN
CTNNA1	NP_689531.2	C12orf45	0|0|0|4|3|0	7	1.17	6	0|0|0|0|0|0|3|4|3|3|4|6|0|0|0|0|0|0	0	0	0	0	0	-17.07	0.3	0.49		0|0|0|4|3|0	7	1.17	185	CL045_HUMAN
CTNNA1	NP_689799.3	USP54	0|0|0|2|4|2	8	1.33	6	0|0|0|0|0|0|0|0|0|0|0|0|0|0|0|0|0|0	0.96	1	0.96	1	0.96	-1.84	13.33	0		0|0|0|2|4|2	8	1.33	1684	UBP54_HUMAN
CTNNA1	NP_005548.2	KRT16	0|0|0|7|0|0	7	1.17	6	0|0|17|43|0|0|0|0|0|0|0|0|11|8|15|0|13|18	0	0	0	0	0	-85.87	0.06	0.69		0|0|0|6|0|0	6	1	473	K1C16_HUMAN
CTNNA1	NP_003153.2	STRN	0|0|0|2|0|0	2	0.33	6	0|0|0|0|0|0|3|0|0|0|0|0|0|0|0|0|0|0	0.17	0.51	0.17	0.51	0.17	-3.42	0.67	0.25	NP_783297.2|NP_068749.3|	0|0|0|2|0|0	2	0.33	780	STRN_HUMAN
CTNNA1	NP_001156008.1	RBMXL1	0|0|0|3|0|0	3	0.5	6	3|0|0|0|0|4|0|2|2|2|2|0|3|2|0|0|0|0	0	0	0	0	0	-12.02	0.19	0.42		0|0|0|2|0|0	2	0.33	390	RMXL1_HUMAN
CTNNA1	NP_001164006.1	ATAD3A	0|0|0|2|0|0	2	0.33	6	4|7|9|15|17|10|0|0|0|0|0|0|6|9|3|17|11|6	0	0	0	0	0	-58.42	0.03	0.72		0|0|0|2|0|0	2	0.33	586	ATD3A_HUMAN
CTNNA1	NP_002107.3	HLA-A	0|0|0|2|0|0	2	0.33	6	3|0|0|9|7|0|0|0|0|0|0|0|0|0|2|6|3|0	0	0	0	0	0	-22.03	0.07	0.58		0|0|0|2|0|0	2	0.33	365	1A68_HUMAN
CTNNA1	NP_003925.1	FUBP3	0|0|0|3|0|0	3	0.5	6	0|0|0|0|0|0|6|3|5|4|5|5|0|0|0|2|0|0	0	0	0	0	0	-20.7	0.11	0.55	NP_001129069.1|	0|0|0|3|0|0	3	0.5	572	FUBP3_HUMAN
CTNNA1	NP_003709.3	CDK13	0|0|0|2|0|0	2	0.33	6	0|0|0|0|0|0|4|7|3|3|4|5|0|0|0|0|0|0	0	0	0	0	0	-19.24	0.08	0.56	NP_872633.1|	0|0|0|2|0|0	2	0.33	1512	CDK13_HUMAN
CTNNA1	NP_004680.2	MTA1	0|0|0|2|0|0	2	0.33	6	0|0|0|0|0|0|22|21|24|28|29|23|0|0|0|0|0|0	0	0	0	0	0	-109.09	0.01	0.72	NP_115805.1|NP_056372.1|	0|0|0|2|0|0	2	0.33	715	MTA1_HUMAN
CTNNA1	NP_005545.1	KRT6A	0|0|0|14|9|0	23	3.83	6	0|0|0|34|0|0|0|0|0|0|0|0|12|0|0|0|0|15	0	0	0	0	0	-43.72	0.38	0.57		0|0|0|14|9|0	23	3.83	564	K2C6A_HUMAN
CTNNA1	NP_057103.2	LUC7L2	0|0|0|4|0|0	4	0.67	6	0|0|0|10|8|0|0|0|0|0|0|0|8|0|0|8|0|0	0	0	0	0	0	-24.65	0.12	0.57	NP_003128.3|NP_872633.1|	0|0|0|4|0|0	4	0.67	392	LC7L2_HUMAN
CTNNA1	NP_061198.2	MYO5C	0|0|0|3|3|0	6	1	6	0|0|0|0|0|0|2|4|0|0|3|0|0|0|0|0|0|0	0.07	0.11	0.07	0.11	0.07	-6.9	0.67	0.29	NP_065875.3|NP_003119.2|NP_065821.1|	0|0|0|3|2|0	5	0.83	1742	MYO5C_HUMAN
CTNNA1	NP_872633.1	SRPK2	0|0|0|2|0|0	2	0.33	6	0|0|0|0|0|0|0|0|0|0|0|0|0|0|0|0|0|0	0.31	0.94	0.31	0.94	0.31	-1.84	3.33	0.14	NP_004138.1|	0|0|0|2|0|0	2	0.33	688	SRPK2_HUMAN
CTNNA1	NP_001165882.1	VANGL1	0|0|0|2|0|0	2	0.33	6	0|0|0|0|0|0|0|0|0|0|0|0|0|0|0|0|0|0	0.31	0.94	0.31	0.94	0.31	-1.84	3.33	0.14		0|0|0|2|0|0	2	0.33	522	VANG1_HUMAN
CTNNA1	NP_006286.1	VARS	0|0|0|2|0|2	4	0.67	6	0|0|0|0|0|0|4|3|0|5|4|4|0|0|0|0|0|0	0	0	0	0	0	-14.87	0.2	0.5		0|0|0|2|0|2	4	0.67	1264	SYVC_HUMAN
CTNNA1	NP_001059.2	TOP2B	0|0|0|3|0|3	6	1	6	0|0|0|0|0|0|19|14|13|13|13|19|0|0|0|0|0|0	0	0	0	0	0	-67.35	0.07	0.72		0|0|0|3|0|3	6	1	1621	TOP2B_HUMAN
CTNNA1	NP_004729.1	VAPB	0|0|0|2|0|0	2	0.33	6	0|0|0|0|0|0|4|3|0|3|0|3|0|2|0|0|0|0	0	0	0	0	0	-11.27	0.13	0.45	NP_783297.2|NP_005890.2|NP_003364.1|NP_004595.2|NP_057332.1|	0|0|0|2|0|0	2	0.33	243	VAPB_HUMAN
CTNNA1	NP_001002800.1	SMC4	0|0|0|2|2|0	4	0.67	6	0|0|0|0|0|0|0|2|2|2|6|0|0|0|0|0|0|0	0	0.01	0	0.01	0	-8.73	0.33	0.37	NP_056197.2|	0|0|0|2|2|0	4	0.67	1288	SMC4_HUMAN
CTNNA1	NP_000185.1	HPRT1	0|0|0|0|2|0	2	0.33	6	5|5|0|7|6|4|0|0|0|0|0|0|6|5|6|6|7|5	0	0	0	0	0	-28.04	0.05	0.72		0|0|0|0|2|0	2	0.33	218	HPRT_HUMAN
CTNNA1	NP_000445.1	SOD1	0|0|0|0|2|0	2	0.33	6	0|0|0|3|3|0|0|0|0|0|0|0|0|0|0|0|0|0	0.06	0.17	0.05	0.16	0.06	-4.54	0.33	0.29	NP_005890.2|NP_003119.2|	0|0|0|0|2|0	2	0.33	154	SODC_HUMAN
CTNNA1	NP_000537.3	TP53	0|0|0|0|2|0	2	0.33	6	2|2|2|7|4|0|0|0|0|0|0|0|0|3|3|4|3|0	0	0	0	0	0	-17.64	0.08	0.54	NP_000975.2|NP_001005743.1|NP_001257411.1|NP_003128.3|NP_001181927.1|NP_055414.2|NP_001171714.1|NP_006752.1|NP_056131.2|NP_848604.3|NP_001136065.1|NP_001159765.1|NP_056197.2|NP_000357.3|NP_002004.1|	0|0|0|0|2|0	2	0.33	393	P53_HUMAN
CTNNA1	NP_001009555.3	SH3D19	0|0|0|0|2|0	2	0.33	6	0|0|0|0|0|0|0|3|0|0|0|0|0|0|0|0|0|0	0.17	0.51	0.17	0.51	0.17	-3.44	0.67	0.25		0|0|0|0|2|0	2	0.33	790	SH319_HUMAN
CTNNA1	NP_001136157.1	ARHGAP32	0|0|0|0|2|0	2	0.33	6	0|0|0|0|0|0|0|0|0|0|0|0|0|0|0|0|0|0	0.31	0.94	0.31	0.94	0.31	-1.84	3.33	0.14		0|0|0|0|2|0	2	0.33	2087	RHG32_HUMAN
CTNNA1	NP_001157661.1	PLIN3	0|0|0|0|2|0	2	0.33	6	0|0|0|0|0|0|3|5|3|5|5|4|0|0|0|0|0|0	0	0	0	0	0	-18.47	0.08	0.55	NP_001934.2|NP_060555.2|	0|0|0|0|2|0	2	0.33	433	PLIN3_HUMAN
CTNNA1	NP_001193420.1	MAVS	0|0|0|0|2|0	2	0.33	6	0|0|0|0|0|0|5|6|0|0|0|5|0|0|0|0|0|0	0	0	0	0	0	-11.67	0.12	0.46		0|0|0|0|2|0	2	0.33	399	MAVS_HUMAN
CTNNA1	NP_001243650.1	CCT4	0|0|0|0|2|0	2	0.33	6	2|0|2|4|4|3|3|2|0|3|0|2|3|3|0|4|4|2	0	0	0	0	0	-16.34	0.09	0.72	NP_003153.2|	0|0|0|0|2|0	2	0.33	509	TCPD_HUMAN
CTNNA1	NP_004138.1	DRG1	0|0|0|0|2|0	2	0.33	6	0|0|0|0|0|0|0|0|0|0|0|0|0|0|0|0|0|0	0.31	0.94	0.31	0.94	0.31	-1.84	3.33	0.14		0|0|0|0|2|0	2	0.33	367	DRG1_HUMAN
CTNNA1	NP_006793.1	SF3A3	0|0|0|0|2|2	4	0.67	6	0|0|0|0|0|0|3|5|4|3|2|3|0|0|0|0|0|0	0	0	0	0	0	-14.86	0.2	0.5	NP_003128.3|NP_001093.1|	0|0|0|0|2|2	4	0.67	501	SF3A3_HUMAN
CTNNA1	NP_057491.2	RTF2	0|0|0|0|2|0	2	0.33	6	0|0|4|4|4|0|0|0|0|0|0|0|2|0|2|4|2|3	0	0	0	0	0	-15.61	0.1	0.52		0|0|0|0|2|0	2	0.33	306	RTF2_HUMAN
CTNNA1	NP_001171546.1	ASNS	0|0|0|0|2|0	2	0.33	6	0|0|0|0|0|0|3|2|2|3|2|2|0|0|0|0|0|0	0	0	0	0	0	-10.53	0.14	0.43	NP_006752.1|NP_003364.1|NP_001093896.1|	0|0|0|0|2|0	2	0.33	540	ASNS_HUMAN
CTNNA1	NP_996769.3	CCDC18	0|0|0|0|2|0	2	0.33	6	0|0|0|0|0|0|0|0|0|0|0|0|0|0|0|0|0|0	0.31	0.94	0.31	0.94	0.31	-1.84	3.33	0.14		0|0|0|0|2|0	2	0.33	1299	CCD18_HUMAN
CTNNA1	NP_001077054.1	RABEP1	0|0|0|0|2|0	2	0.33	6	0|0|0|0|0|0|3|2|3|3|4|3|0|0|0|0|0|0	0	0	0	0	0	-13.37	0.11	0.49	NP_001035541.1|NP_006752.1|NP_872633.1|	0|0|0|0|2|0	2	0.33	829	RABE1_HUMAN
CTNNA1	NP_000245.2	MTR	0|0|0|0|2|0	2	0.33	6	0|0|0|0|0|0|0|2|0|2|5|3|0|0|0|0|0|0	0	0	0	0	0	-8.88	0.17	0.39		0|0|0|0|2|0	2	0.33	1265	METH_HUMAN
CTNNA1	NP_065859.3	SIPA1L2	0|0|0|0|2|0	2	0.33	6	0|0|0|0|0|0|0|0|0|0|0|0|0|0|0|0|0|0	0.31	0.94	0.31	0.94	0.31	-1.84	3.33	0.14		0|0|0|0|2|0	2	0.33	1722	SI1L2_HUMAN
CTNNA1	NP_219482.1	ZNF622	0|0|0|0|3|0	3	0.5	6	0|0|0|0|0|0|0|0|0|0|0|0|0|0|0|0|0|0	0.33	0.99	0.33	0.99	0.33	-1.84	5	0.12		0|0|0|0|2|0	2	0.33	477	ZN622_HUMAN
CTNNA1	NP_689914.2	ABCA13	0|0|0|0|2|0	2	0.33	6	0|0|0|0|0|0|0|0|0|0|0|0|0|0|0|0|0|0	0.31	0.94	0.31	0.94	0.31	-1.84	3.33	0.14		0|0|0|0|2|0	2	0.33	5058	ABCAD_HUMAN
CTNNA1	NP_001007.2	RPS12	0|0|0|0|0|2	2	0.33	6	2|2|3|2|2|2|0|0|0|0|0|0|2|2|0|2|2|2	0	0	0	0	0	-9.81	0.15	0.41	NP_000975.2|NP_001137325.1|NP_060598.3|	0|0|0|0|0|2	2	0.33	132	RS12_HUMAN
CTNNA1	NP_001136028.1	HMMR	0|0|0|0|0|2	2	0.33	6	0|0|0|0|0|0|0|0|0|0|0|0|0|0|0|0|0|0	0.31	0.94	0.31	0.94	0.31	-1.84	3.33	0.14		0|0|0|0|0|2	2	0.33	725	HMMR_HUMAN
CTNNA1	NP_001230154.1	PES1	0|0|0|0|0|2	2	0.33	6	0|0|0|0|0|0|13|12|12|15|13|13|0|0|0|0|0|0	0	0	0	0	0	-57.66	0.03	0.72	NP_005960.1|	0|0|0|0|0|2	2	0.33	583	PESC_HUMAN
CTNNA1	NP_001257411.1	PSMD11	0|0|0|0|0|2	2	0.33	6	0|0|0|0|0|0|2|0|0|0|0|0|0|0|0|0|0|0	0.21	0.62	0.21	0.62	0.21	-2.74	1	0.23		0|0|0|0|0|2	2	0.33	422	PSD11_HUMAN
CTNNA1	NP_001275.1	AP3S1	0|0|0|0|0|2	2	0.33	6	0|0|0|0|0|0|0|0|2|0|2|0|0|0|0|0|0|0	0.11	0.32	0.11	0.32	0.11	-3.95	0.5	0.27	NP_001035541.1|	0|0|0|0|0|2	2	0.33	193	AP3S1_HUMAN
CTNNA1	NP_004272.2	BAG3	0|0|0|0|0|2	2	0.33	6	0|0|0|0|0|0|2|2|3|2|3|3|0|0|0|0|0|0	0	0	0	0	0	-11.24	0.13	0.45	NP_006752.1|NP_001073883.2|NP_001139142.1|NP_002030.2|NP_002809.2|NP_872633.1|	0|0|0|0|0|2	2	0.33	575	BAG3_HUMAN
CTNNA1	NP_004631.1	DDX39B	0|0|0|0|0|6	6	1	6	0|0|4|0|0|0|10|9|8|9|8|12|0|0|0|10|0|0	0	0	0	0	0	-42.82	0.1	0.64	NP_001137325.1|NP_079351.2|NP_872633.1|	0|0|0|0|0|6	6	1	428	DX39B_HUMAN
CTNNA1	NP_005427.2	CCDC6	0|0|0|0|0|2	2	0.33	6	0|0|0|0|0|0|2|0|0|2|2|2|0|0|0|0|0|0	0.01	0.04	0.01	0.04	0.01	-6.36	0.25	0.33		0|0|0|0|0|2	2	0.33	474	CCDC6_HUMAN
CTNNA1	NP_006014.2	CDC123	0|0|0|0|0|2	2	0.33	6	0|0|0|0|0|0|2|2|3|0|0|0|0|0|0|0|0|0	0.03	0.08	0.03	0.08	0.03	-5.54	0.29	0.31		0|0|0|0|0|2	2	0.33	336	CD123_HUMAN
CTNNA1	NP_008938.2	CPSF6	0|0|0|0|0|2	2	0.33	6	0|0|0|0|0|0|6|7|9|7|7|6|0|0|0|0|0|0	0	0	0	0	0	-30.96	0.05	0.72	NP_003153.2|NP_004851.2|NP_872633.1|	0|0|0|0|0|2	2	0.33	551	CPSF6_HUMAN
CTNNA1	NP_060531.2	PRPF38B	0|0|0|0|0|2	2	0.33	6	5|6|6|11|7|5|0|0|0|0|0|0|6|4|3|7|7|3	0	0	0	0	0	-32.45	0.05	0.72	NP_001091679.1|NP_872633.1|	0|0|0|0|0|2	2	0.33	546	PR38B_HUMAN
CTNNA1	NP_004851.2	FXR2	0|0|0|0|0|3	3	0.5	6	0|0|0|0|0|0|0|0|0|0|2|0|0|0|0|0|0|0	0.27	0.82	0.27	0.81	0.27	-2.73	1.5	0.21	NP_062536.2|NP_872633.1|	0|0|0|0|0|2	2	0.33	673	FXR2_HUMAN
CTNNA1	NP_001239048.1	PASK	0|0|0|0|0|2	2	0.33	6	0|0|0|0|0|0|0|4|0|2|2|2|0|0|0|0|0|0	0	0.01	0	0.01	0	-7.76	0.2	0.36		0|0|0|0|0|2	2	0.33	1330	PASK_HUMAN
CTNNA1	NP_115914.1	TUBB6	0|0|0|0|0|9	9	1.5	6	14|0|0|19|23|0|9|9|0|0|10|0|0|0|0|14|0|0	0	0	0	0	0	-65.66	0.1	0.67		0|0|0|0|0|5	5	0.83	446	TBB6_HUMAN
CTNNA1	NP_001186797.1	GLRX3	0|0|0|0|0|2	2	0.33	6	3|3|0|4|3|4|0|0|0|0|0|0|4|3|0|9|5|4	0	0	0	0	0	-22.12	0.07	0.72	NP_001155032.1|	0|0|0|0|0|2	2	0.33	335	GLRX3_HUMAN
CTNNA1	NP_060542.4	HEATR1	0|0|0|0|0|2	2	0.33	6	0|0|0|0|0|0|8|5|2|2|2|6|0|0|0|0|0|0	0	0	0	0	0	-18.38	0.08	0.55		0|0|0|0|0|2	2	0.33	2144	HEAT1_HUMAN
CTNNA1	NP_001011553.2	SEPTIN7	0|0|0|0|0|2	2	0.33	6	0|0|0|0|0|0|0|0|2|0|2|0|0|0|0|0|0|0	0.11	0.32	0.11	0.32	0.11	-3.95	0.5	0.27		0|0|0|0|0|2	2	0.33	436	SEPT7_HUMAN
CTNNA1	NP_057332.1	AKAP11	0|0|0|0|0|2	2	0.33	6	0|0|0|0|0|0|0|0|0|0|0|0|0|0|0|0|0|0	0.31	0.94	0.31	0.94	0.31	-1.84	3.33	0.14		0|0|0|0|0|2	2	0.33	1901	AKA11_HUMAN
CTNNA1	NP_940926.1	TEX9	0|0|0|0|0|2	2	0.33	6	0|0|0|0|0|0|0|0|0|0|0|0|0|0|0|0|0|0	0.31	0.94	0.31	0.94	0.31	-1.84	3.33	0.14		0|0|0|0|0|2	2	0.33	391	TEX9_HUMAN
LMNA	BirA_R118G_H0QFJ5	BirA_R118G_H0QFJ5	183|178|205|208|206|182	1162	193.67	6	10|10|13|15|15|12|160|161|192|189|195|171|23|24|36|29|27|25	0	0	0	0	0	-370.49	1.09	0.72		21|25|27|28|29|24	154	25.67	827	BirA_R118G_H0QFJ5
LMNA	NP_000048.1	BLM	9|5|3|7|3|8	35	5.83	6	0|0|0|0|0|0|0|2|0|0|0|2|0|0|0|0|0|0	0.99	1	0.99	1	0.99	0.27	8.75	0	NP_001104490.1|NP_003897.2|NP_001186226.1|NP_000242.1|NP_079222.1|NP_002361.1|	9|4|3|6|3|8	33	5.5	1417	BLM_HUMAN
LMNA	NP_000091.1	CSTB	4|3|0|0|0|4	11	1.83	6	5|4|4|4|4|2|0|0|0|0|0|0|6|5|4|5|7|6	0	0	0	0	0	-25.11	0.32	0.56	NP_149073.1|	3|3|0|0|0|4	10	1.67	98	CYTB_HUMAN
LMNA	NP_000108.1	EMD	27|23|29|27|27|27	160	26.67	6	0|0|0|2|0|0|6|6|5|4|3|6|0|0|0|0|0|0	1	1	1	1	1	10.69	5.33	0	NP_001106849.1|NP_005446.2|NP_006752.1|NP_004955.2|NP_055186.2|NP_055428.1|NP_001186509.1|NP_005564.1|NP_612142.2|NP_005906.2|NP_003161.2|	14|12|16|17|16|14	89	14.83	254	EMD_HUMAN
LMNA	NP_000170.1	MSH6	14|5|8|11|11|14	63	10.5	6	0|0|0|0|0|0|7|9|3|4|4|7|0|0|0|0|0|0	0.1	0.14	0.1	0.15	0.1	-14.02	1.85	0.28	NP_000525.1|NP_000048.1|NP_001104490.1|NP_009123.1|NP_002430.3|NP_055428.1|NP_115820.2|NP_000242.1|NP_001121901.1|	14|5|7|8|10|14	58	9.67	1360	MSH6_HUMAN
LMNA	NP_000402.3	HLCS	3|0|0|0|2|0	5	0.83	6	21|11|8|16|18|10|14|20|15|18|16|21|16|19|12|19|20|10	0	0	0	0	0	-88.95	0.04	0.72		3|0|0|0|2|0	5	0.83	726	BPL1_HUMAN
LMNA	NP_000480.2	ATRX	25|25|35|27|35|31	178	29.67	6	0|0|0|0|0|0|17|20|17|20|17|19|0|0|0|0|0|0	0	0	0	0	0	-29.84	1.62	0.57	NP_001120793.1|NP_003137.1|NP_065764.1|NP_001035248.1|NP_000048.1|NP_009123.1|NP_003504.2|	20|22|25|24|28|26	145	24.17	2492	ATRX_HUMAN
LMNA	NP_000652.2	RPL9	4|3|5|4|4|3	23	3.83	6	3|2|2|4|4|0|0|2|0|0|2|0|3|3|3|4|3|2	0	0	0	0	0	-9.4	1.1	0.41		4|3|5|4|4|3	23	3.83	192	RL9_HUMAN
LMNA	NP_000703.2	BLVRA	3|3|0|2|6|4	18	3	6	6|2|2|4|3|0|0|0|0|0|0|0|4|4|3|4|5|3	0	0	0	0	0	-19.98	0.67	0.48		3|3|0|2|6|4	18	3	296	BIEA_HUMAN
LMNA	NP_000911.2	PC	99|107|128|117|134|115	700	116.67	6	190|185|154|272|278|155|82|71|102|96|95|80|191|191|162|241|259|159	0	0	0	0	0	#NAME?	0.49	0.72	NP_001019820.1|NP_002259.1|	49|51|60|61|63|55	339	56.5	1178	PYC_HUMAN
LMNA	NP_000959.2	RPL4	7|4|4|5|4|7	31	5.17	6	12|12|13|18|12|14|3|3|3|3|4|2|11|11|6|12|10|8	0	0	0	0	0	-47.01	0.38	0.72	NP_036473.2|NP_060791.3|NP_065147.1|NP_001015877.1|NP_006752.1|NP_002361.1|	6|4|4|5|4|6	29	4.83	427	RL4_HUMAN
LMNA	NP_000960.2	RPL5	6|6|7|9|6|10	44	7.33	6	7|3|3|8|8|2|7|6|7|6|7|8|6|5|4|6|7|4	0	0	0	0	0	-19.14	0.98	0.54	NP_003565.4|NP_060791.3|NP_001120793.1|NP_065147.1|NP_004932.1|NP_001244118.1|NP_006398.1|	4|5|5|7|5|8	34	5.67	297	RL5_HUMAN
LMNA	NP_000961.2	RPL6	14|12|10|7|11|13	67	11.17	6	15|12|10|15|14|11|10|12|5|8|5|11|14|15|13|14|14|8	0	0	0	0	0	-44.25	0.77	0.65	NP_036473.2|NP_060791.3|NP_001107590.1|NP_065147.1|NP_001035889.1|NP_006752.1|NP_002361.1|	11|10|9|6|9|10	55	9.17	288	RL6_HUMAN
LMNA	NP_000963.1	RPL7A	7|5|5|4|6|7	34	5.67	6	7|5|7|10|9|7|5|5|4|4|4|7|6|6|8|9|8|6	0	0	0	0	0	-26.6	0.67	0.61	NP_060791.3|NP_001077383.1|NP_064583.2|NP_002361.1|	7|5|5|4|5|7	33	5.5	266	RL7A_HUMAN
LMNA	NP_000964.1	RPL8	7|4|6|6|6|7	36	6	6	7|6|8|9|9|7|4|4|2|0|3|3|7|7|7|7|5|7	0	0	0	0	0	-23.94	0.77	0.59	NP_065118.2|NP_065147.1|NP_001035889.1|NP_001104490.1|NP_002361.1|	6|3|6|6|6|6	33	5.5	257	RL8_HUMAN
LMNA	NP_000966.2	RPL11	3|3|3|4|3|3	19	3.17	6	3|3|3|4|4|3|2|0|2|3|4|2|3|3|0|2|2|3	0	0	0	0	0	-9.39	0.9	0.45	NP_060791.3|NP_065147.1|	3|3|3|3|3|3	18	3	178	RL11_HUMAN
LMNA	NP_000969.1	RPL23	4|4|3|5|6|6	28	4.67	6	7|6|4|7|5|5|4|2|3|4|3|3|5|6|6|4|9|4	0	0	0	0	0	-22.06	0.68	0.57	NP_060791.3|	4|4|3|5|6|4	26	4.33	140	RL23_HUMAN
LMNA	NP_000970.1	RPL18	3|2|0|0|0|5	10	1.67	6	6|4|4|6|5|4|0|0|0|0|0|0|5|4|5|4|4|0	0	0	0	0	0	-22.88	0.32	0.53	NP_002361.1|	2|2|0|0|0|4	8	1.33	188	RL18_HUMAN
LMNA	NP_000971.1	RPL18A	6|6|5|4|4|6	31	5.17	6	6|6|5|8|7|5|5|7|4|6|6|6|6|6|6|7|7|6	0	0	0	0	0	-20.69	0.74	0.72	NP_060791.3|NP_001244118.1|NP_065700.1|	5|5|4|3|3|5	25	4.17	176	RL18A_HUMAN
LMNA	NP_000973.2	RPL21	3|2|0|0|0|0	5	0.83	6	4|4|2|4|7|3|2|2|0|0|0|0|4|3|3|4|3|4	0	0	0	0	0	-19.98	0.19	0.54	NP_002361.1|	2|2|0|0|0|0	4	0.67	160	RL21_HUMAN
LMNA	NP_000974.1	RPL22	2|0|0|0|0|2	4	0.67	6	2|2|2|2|2|2|0|0|0|0|0|0|2|2|3|2|2|2	0	0	0	0	0	-9.79	0.31	0.39	NP_036336.2|NP_001015877.1|NP_065700.1|NP_001161413.1|	2|0|0|0|0|2	4	0.67	128	RL22_HUMAN
LMNA	NP_000975.2	RPL23A	2|0|0|0|0|0	2	0.33	6	0|2|0|2|0|0|0|0|0|0|0|0|0|0|0|2|0|0	0.04	0.12	0.04	0.12	0.04	-4.85	0.33	0.3	NP_000048.1|NP_001244118.1|NP_060354.4|	2|0|0|0|0|0	2	0.33	156	RL23A_HUMAN
LMNA	NP_000977.1	RPL24	2|0|2|3|4|2	13	2.17	6	3|2|0|2|2|3|4|2|3|3|4|2|2|0|2|2|2|2	0	0	0	0	0	-14.87	0.65	0.44	NP_002361.1|	2|0|2|3|3|2	12	2	157	RL24_HUMAN
LMNA	NP_000981.1	RPL27A	3|3|0|2|2|2	12	2	6	3|3|4|5|5|3|2|2|0|2|2|3|3|3|3|3|3|3	0	0	0	0	0	-17.07	0.52	0.5	NP_002361.1|	3|3|0|2|2|2	12	2	148	RL27A_HUMAN
LMNA	NP_000983.1	RPL29	2|0|2|2|2|2	10	1.67	6	2|3|2|2|0|2|2|2|2|2|2|2|3|2|2|0|3|2	0	0	0	0	0	-11.28	0.67	0.41	NP_001244118.1|	2|0|2|2|2|2	10	1.67	159	RL29_HUMAN
LMNA	NP_001001.2	RPS6	4|4|8|7|8|4	35	5.83	6	5|6|2|9|9|6|3|4|6|7|7|4|6|5|4|5|10|7	0	0	0	0	0	-25.25	0.71	0.59	NP_060598.3|NP_001186226.1|NP_001128145.1|NP_065700.1|NP_002361.1|	4|4|7|6|7|3	31	5.17	249	RS6_HUMAN
LMNA	NP_001001563.1	TIMM50	4|2|5|4|5|6	26	4.33	6	8|8|3|6|7|4|0|3|0|0|0|2|7|6|3|9|10|6	0	0	0	0	0	-29.82	0.53	0.62	NP_001120793.1|NP_001027451.1|	3|2|4|2|4|4	19	3.17	456	TIM50_HUMAN
LMNA	NP_001001998.1	EXOSC10	9|6|14|17|12|14	72	12	6	0|0|0|0|0|0|27|23|20|21|18|27|0|0|0|0|0|0	0	0	0	0	0	-80.29	0.53	0.69	NP_056175.3|NP_001029366.1|NP_003161.2|	9|6|14|17|12|12	70	11.67	885	EXOSX_HUMAN
LMNA	NP_001002251.1	ARL6IP4	3|0|0|2|3|0	8	1.33	6	6|5|4|6|7|5|0|0|0|0|0|0|6|6|3|6|6|4	0	0	0	0	0	-27.25	0.22	0.72	NP_001107590.1|NP_003461.2|NP_005446.2|NP_061029.2|	3|0|0|2|3|0	8	1.33	352	AR6P4_HUMAN
LMNA	NP_001002292.3	WLS	2|2|0|2|0|0	6	1	6	0|0|0|0|0|0|0|0|0|0|0|0|0|0|0|0|0|0	0.94	0.94	0.94	0.94	0.94	-1.84	10	0.01		2|2|0|2|0|0	6	1	543	WLS_HUMAN
LMNA	NP_001002857.1	ANXA2	12|5|9|12|9|9	56	9.33	6	22|26|18|24|27|24|13|16|10|11|12|13|22|23|18|25|24|22	0	0	0	0	0	-92.99	0.37	0.72	NP_055095.2|NP_665906.1|NP_001252.1|	11|5|8|11|9|8	52	8.67	339	ANXA2_HUMAN
LMNA	NP_001003.1	RPS8	6|4|7|4|6|4	31	5.17	6	6|6|3|5|5|3|5|4|5|5|5|6|7|5|4|7|7|5	0	0	0	0	0	-18.77	0.79	0.55	NP_778235.1|NP_006752.1|NP_060598.3|NP_001248321.1|NP_005769.1|NP_065700.1|NP_002361.1|NP_777591.2|	5|4|6|4|5|4	28	4.67	208	RS8_HUMAN
LMNA	NP_001003676.1	C11orf49	6|5|5|4|4|4	28	4.67	6	0|0|0|0|0|0|5|8|7|6|6|7|0|0|0|0|0|0	0	0	0	0	0	-18.82	0.72	0.57	NP_001129134.1|	5|4|3|3|3|4	22	3.67	274	CK049_HUMAN
LMNA	NP_001003712.1	OSBPL8	3|3|3|2|2|4	17	2.83	6	0|0|0|0|0|0|6|4|5|5|4|6|0|0|0|0|0|0	0	0	0	0	0	-16.78	0.57	0.54	NP_001123356.1|	3|3|3|2|2|4	17	2.83	847	OSBL8_HUMAN
LMNA	NP_001003810.1	HNRNPD	4|4|6|7|6|4	31	5.17	6	0|0|0|5|4|0|3|3|5|5|4|5|0|0|3|5|4|2	0	0	0	0	0	-12.57	1.07	0.46	NP_001193929.1|NP_001073141.1|NP_004955.2|NP_060354.4|NP_000242.1|NP_001121901.1|NP_665906.1|NP_001252.1|NP_001027565.1|	4|4|6|7|6|4	31	5.17	287	HNRPD_HUMAN
LMNA	NP_001004.2	RPS9	5|2|6|3|4|9	29	4.83	6	10|10|11|11|11|10|2|2|0|0|0|4|9|11|9|10|8|7	0	0	0	0	0	-40.41	0.45	0.64	NP_060598.3|NP_001244118.1|NP_002361.1|	5|2|6|3|4|9	29	4.83	194	RS9_HUMAN
LMNA	NP_001006.1	RPS11	7|5|6|7|7|8	40	6.67	6	8|7|6|7|7|6|5|7|6|7|8|6|7|8|6|7|7|5	0	0	0	0	0	-20.82	0.89	0.57	NP_001244118.1|NP_775741.1|NP_001128145.1|NP_002361.1|	7|5|6|7|7|8	40	6.67	158	RS11_HUMAN
LMNA	NP_001007068.1	SDCBP	3|2|0|0|2|3	10	1.67	6	0|0|0|0|0|0|3|3|3|2|2|3|0|0|0|0|0|0	0	0	0	0	0	-12.01	0.63	0.4	NP_777591.2|	3|2|0|0|2|3	10	1.67	298	SDCB1_HUMAN
LMNA	NP_001007554.1	CSDE1	5|0|0|0|0|0	5	0.83	6	0|0|0|0|0|0|37|36|41|37|43|43|0|0|0|0|0|0	0	0	0	0	0	-176.34	0.02	0.72	NP_003137.1|NP_001104490.1|NP_689926.1|NP_056169.1|	5|0|0|0|0|0	5	0.83	798	CSDE1_HUMAN
LMNA	NP_001007794.1	BUB3	4|0|2|2|0|2	10	1.67	6	7|8|3|8|8|9|0|0|0|0|0|0|9|9|5|9|10|8	0	0	0	0	0	-39.81	0.19	0.72	NP_003277.1|NP_003461.2|NP_004955.2|	4|0|2|2|0|2	10	1.67	326	BUB3_HUMAN
LMNA	NP_001008389.1	CISD2	6|3|4|3|5|4	25	4.17	6	0|0|0|0|0|0|0|0|0|0|0|0|0|0|0|0|0|0	1	1	1	1	1	4.55	41.67	0	NP_001229971.1|	6|3|4|3|5|4	25	4.17	135	CISD2_HUMAN
LMNA	NP_001008697.1	TFIP11	20|19|18|20|21|22	120	20	6	0|0|0|0|0|0|26|24|31|33|30|26|0|0|0|0|0|0	0	0	0	0	0	-76.95	0.71	0.7	NP_003461.2|NP_653324.1|NP_056444.3|	17|16|16|18|16|18	101	16.83	837	TFP11_HUMAN
LMNA	NP_001008844.1	DSP	2|0|0|0|0|3	5	0.83	6	5|4|13|37|26|9|44|45|42|40|53|51|3|8|7|33|22|11	0	0	0	0	0	-204.79	0.02	0.72	NP_004940.1|	2|0|0|0|0|2	4	0.67	2272	DESP_HUMAN
LMNA	NP_001010.2	RPS15A	6|5|5|6|7|4	33	5.5	6	6|7|4|8|10|3|5|6|5|6|7|4|6|4|4|7|6|5	0	0	0	0	0	-22.67	0.73	0.59	NP_003565.4|NP_060598.3|	5|5|5|6|6|4	31	5.17	130	RS15A_HUMAN
LMNA	NP_001011.1	RPS16	5|0|3|2|3|3	16	2.67	6	9|9|13|15|13|9|0|0|0|0|0|0|9|10|9|7|5|10	0	0	0	0	0	-51.71	0.23	0.72	NP_003565.4|NP_060598.3|NP_001244118.1|NP_060354.4|NP_001243763.1|	5|0|3|2|3|3	16	2.67	146	RS16_HUMAN
LMNA	NP_001012.1	RPS17	2|2|0|0|0|2	6	1	6	3|0|0|5|3|0|0|0|0|0|0|0|2|0|0|0|2|0	0	0	0	0	0	-11.34	0.4	0.42	NP_001161413.1|	2|2|0|0|0|2	6	1	827	RS17_HUMAN
LMNA	NP_001013009.2	KNOP1	18|14|15|19|16|21	103	17.17	6	0|0|0|0|0|0|13|14|8|11|6|15|0|0|0|0|0|0	0	0	0	0	0	-20.51	1.54	0.51		18|13|12|16|14|20	93	15.5	458	KNOP1_HUMAN
LMNA	NP_001014.1	RPS20	3|2|0|2|0|2	9	1.5	6	4|4|5|5|5|4|2|2|0|2|2|2|4|4|5|5|4|0	0	0	0	0	0	-21.39	0.31	0.72	NP_060598.3|NP_006658.1|NP_054722.2|NP_001186509.1|NP_065700.1|	2|2|0|2|0|2	8	1.33	119	RS20_HUMAN
LMNA	NP_001016.1	RPS23	5|5|4|4|6|5	29	4.83	6	5|3|6|6|7|4|4|4|4|4|4|4|6|6|7|7|7|5	0	0	0	0	0	-19.45	0.72	0.58	NP_060598.3|NP_001161413.1|	5|5|4|4|5|5	28	4.67	143	RS23_HUMAN
LMNA	NP_001017392.2	SUGP2	13|5|8|11|10|12	59	9.83	6	0|0|0|0|0|0|24|25|23|28|25|25|0|0|0|0|0|0	0	0	0	0	0	-93	0.39	0.7		13|4|8|10|9|12	56	9.33	1082	SUGP2_HUMAN
LMNA	NP_001017423.1	ALDH18A1	23|23|20|22|21|24	133	22.17	6	6|8|4|13|11|6|0|0|0|0|0|0|9|11|6|15|13|6	0	0	0	0	0	-15.03	1.85	0.49		20|20|18|19|19|20	116	19.33	793	P5CS_HUMAN
LMNA	NP_001018080.1	CORO1B	6|4|6|7|8|5	36	6	6	0|0|0|0|0|0|18|16|20|21|21|20|0|0|0|0|0|0	0	0	0	0	0	-71.65	0.31	0.69	NP_005446.2|NP_065134.1|NP_002257.1|	6|4|6|7|8|5	36	6	489	COR1B_HUMAN
LMNA	NP_001019820.1	CANX	3|0|2|2|2|2	11	1.83	6	0|0|0|0|0|0|0|0|0|0|0|0|0|0|0|0|0|0	0.96	0.99	0.96	0.99	0.96	-1.72	18.33	0	NP_001177921.1|NP_002202.2|NP_002257.1|NP_003135.2|NP_005561.1|NP_006658.1|NP_065143.2|NP_002258.2|NP_003092.4|NP_055422.1|NP_001001323.1|NP_002259.1|	3|0|2|2|2|2	11	1.83	592	CALX_HUMAN
LMNA	NP_001020241.1	RPS14	3|3|2|2|0|3	13	2.17	6	5|7|6|6|8|5|3|2|2|0|2|3|6|8|6|3|5|5	0	0	0	0	0	-30.22	0.32	0.72	NP_003277.1|NP_000048.1|NP_060598.3|NP_065700.1|NP_734466.1|	3|3|2|2|0|3	13	2.17	151	RS14_HUMAN
LMNA	NP_001020419.1	DUT	3|3|0|0|2|2	10	1.67	6	6|4|2|5|6|2|0|0|0|0|0|0|4|5|3|5|3|3	0	0	0	0	0	-22.87	0.32	0.56	NP_055134.2|	3|3|0|0|2|2	10	1.67	252	DUT_HUMAN
LMNA	NP_001020949.1	VRK3	4|0|2|2|2|4	14	2.33	6	2|0|2|2|2|0|0|0|0|0|0|0|0|0|0|0|2|0	0.12	0.17	0.12	0.17	0.12	-7.78	1.4	0.26	NP_005021.2|	4|0|2|2|2|4	14	2.33	424	VRK3_HUMAN
LMNA	NP_001022.1	RPS28	2|2|3|2|2|2	13	2.17	6	3|3|4|4|4|3|0|0|0|0|0|0|3|3|3|2|3|3	0	0	0	0	0	-10.95	0.62	0.49	NP_001077383.1|NP_060598.3|NP_060354.4|NP_001027553.1|	2|2|2|2|2|2	12	2	69	RS28_HUMAN
LMNA	NP_001026794.1	ZNF451	9|7|13|10|12|13	64	10.67	6	0|0|0|0|0|0|3|3|3|4|3|3|0|0|0|0|0|0	0.98	0.99	0.98	0.99	0.98	-2.63	3.37	0	NP_004662.2|NP_057250.1|	9|7|12|9|10|11	58	9.67	1061	ZN451_HUMAN
LMNA	NP_001026997.1	BOLA2	4|5|5|3|5|5	27	4.5	6	4|4|3|4|4|4|5|4|5|3|4|3|4|4|4|4|3|4	0	0	0	0	0	-12.39	1.04	0.47	NP_002361.1|	2|3|3|2|4|4	18	3	152	BOLA2_HUMAN
LMNA	NP_001027454.1	TMPO	80|88|97|115|107|86	573	95.5	6	6|6|10|11|12|8|21|22|21|24|26|24|3|7|7|10|8|6	1	1	1	1	1	24.67	4.15	0	NP_003461.2|NP_060700.2|NP_001261.2|NP_006752.1|NP_055186.2|NP_056046.1|NP_060404.3|NP_116126.3|NP_001121901.1|NP_005564.1|NP_039269.2|NP_612142.2|NP_003161.2|	20|16|22|22|21|19	120	20	454	LAP2A_HUMAN
LMNA	NP_001028690.1	WIPI2	4|3|3|0|3|5	18	3	6	0|0|0|0|0|0|9|10|8|6|7|13|0|0|0|0|0|0	0	0	0	0	0	-39.13	0.34	0.64		3|2|2|0|2|4	13	2.17	443	WIPI2_HUMAN
LMNA	NP_001028886.1	NOP2	2|2|4|4|3|6	21	3.5	6	0|0|0|0|0|0|8|4|5|4|4|7|0|0|0|4|2|0	0	0	0	0	0	-18.12	0.66	0.52	NP_004932.1|NP_001244118.1|NP_001128145.1|NP_065700.1|NP_056175.3|	2|2|4|4|3|6	21	3.5	808	NOP2_HUMAN
LMNA	NP_001029102.1	UBA52	3|3|3|3|3|3	18	3	6	4|3|2|0|2|3|3|3|3|3|3|3|4|4|2|4|5|3	0	0	0	0	0	-11.08	0.75	0.72	NP_001106849.1|NP_003461.2|NP_004232.2|NP_005446.2|NP_001186226.1|NP_056377.1|	3|3|3|3|3|3	18	3	128	RL40_HUMAN
LMNA	NP_001029249.1	HIST2H4B	10|12|18|11|14|13	78	13	6	5|6|4|7|7|4|5|4|10|7|8|7|6|6|4|5|7|4	0.01	0.04	0.01	0.04	0.01	-13.94	1.7	0.33	NP_006752.1|	7|7|8|8|7|7	44	7.33	103	H4_HUMAN
LMNA	NP_001032238.1	ACOT1	3|2|2|0|4|4	15	2.5	6	0|0|0|0|0|0|8|6|8|11|10|7|0|0|0|0|0|0	0	0	0	0	0	-36.9	0.3	0.63	NP_001027451.1|	3|2|2|0|4|4	15	2.5	421	ACOT1_HUMAN
LMNA	NP_001032411.1	USP14	2|0|0|2|2|0	6	1	6	0|0|0|0|0|0|15|12|9|8|12|14|0|0|0|0|0|0	0	0	0	0	0	-51.72	0.09	0.72	NP_003461.2|	2|0|0|2|2|0	6	1	459	UBP14_HUMAN
LMNA	NP_001032900.1	HSD17B10	2|0|2|4|0|0	8	1.33	6	3|3|4|6|7|2|0|0|0|0|0|0|2|0|5|5|5|3	0	0	0	0	0	-23.63	0.25	0.56	NP_003565.4|	2|0|2|3|0|0	7	1.17	252	HCD2_HUMAN
LMNA	NP_001035009.1	ZNF384	10|5|6|9|8|8	46	7.67	6	0|0|0|0|0|0|2|0|3|4|4|2|0|0|0|0|0|0	0.84	0.96	0.84	0.96	0.84	-3.06	3.07	0.02		9|4|4|7|6|7	37	6.17	461	ZN384_HUMAN
LMNA	NP_001193937.1	AFDN	2|0|0|0|0|3	5	0.83	6	0|0|0|0|0|0|63|70|67|70|67|72|0|0|0|0|0|0	0	0	0	0	0	-305.08	0.01	0.72	NP_006752.1|NP_612142.2|	2|0|0|0|0|3	5	0.83	1743	AFAD_HUMAN
LMNA	NP_001035095.1	TCERG1	2|0|4|3|2|3	14	2.33	6	0|0|0|0|0|0|15|15|14|13|16|15|0|0|0|0|0|0	0	0	0	0	0	-65.12	0.16	0.72	NP_001032409.2|NP_055423.1|	2|0|4|3|2|3	14	2.33	1077	TCRG1_HUMAN
LMNA	NP_001035546.1	RHBDD2	2|0|0|0|0|0	2	0.33	6	0|0|0|0|0|0|0|0|0|0|0|0|0|0|0|0|0|0	0.31	0.94	0.31	0.94	0.31	-1.84	3.33	0.14		2|0|0|0|0|0	2	0.33	364	RHBD2_HUMAN
LMNA	NP_001035784.1	INCENP	3|0|2|3|3|2	13	2.17	6	0|0|0|0|0|0|0|0|0|0|0|0|0|0|0|0|0|0	0.99	0.99	0.99	0.99	0.99	-1.79	21.67	0	NP_001171825.1|NP_005021.2|NP_002097.1|NP_001243804.1|NP_001243763.1|	3|0|2|3|3|2	13	2.17	918	INCE_HUMAN
LMNA	NP_001036066.1	TTC14	2|0|2|0|0|0	4	0.67	6	0|0|0|0|0|0|0|0|0|0|0|0|0|0|0|0|0|0	0.63	0.94	0.62	0.94	0.63	-1.84	6.67	0.05		2|0|2|0|0|0	4	0.67	439	TTC14_HUMAN
LMNA	NP_001036214.1	STAG2	2|2|3|5|3|4	19	3.17	6	0|0|0|0|0|0|0|0|0|2|0|0|0|0|0|0|0|0	0.9	0.96	0.9	0.96	0.9	0.51	9.5	0.01	NP_001243334.1|NP_005021.2|NP_001093869.1|NP_055847.1|NP_001029366.1|	2|2|3|5|3|4	19	3.17	1268	STAG2_HUMAN
LMNA	NP_001058.2	TOP2A	50|48|46|55|42|58	299	49.83	6	0|0|0|0|0|0|33|23|23|29|23|27|0|2|0|2|0|0	0	0	0	0	0	-33.89	1.89	0.54	NP_003137.1|NP_001059.2|NP_000048.1|NP_006752.1|NP_004955.2|NP_001121901.1|	46|45|41|49|39|53	273	45.5	1531	TOP2A_HUMAN
LMNA	NP_001059.2	TOP2B	42|30|29|42|32|45	220	36.67	6	0|0|0|0|0|0|19|14|13|13|13|19|0|0|0|0|0|0	0.97	1	0.97	1	0.97	-13.59	2.42	0	NP_009123.1|NP_004955.2|NP_000242.1|NP_001139241.1|	39|30|27|39|30|42	207	34.5	1621	TOP2B_HUMAN
LMNA	NP_001073141.1	FNDC3A	10|3|4|4|5|6	32	5.33	6	0|0|0|0|0|0|0|0|0|0|0|0|0|0|0|0|0|0	1	1	1	1	1	4.54	53.33	0		9|3|4|3|4|5	28	4.67	1198	FND3A_HUMAN
LMNA	NP_001073884.1	U2SURP	20|8|19|26|23|18	114	19	6	0|0|0|0|0|0|28|27|32|37|36|25|0|0|0|0|0|0	0	0	0	0	0	-109.38	0.62	0.7	NP_005769.1|	18|8|17|21|19|15	98	16.33	1029	SR140_HUMAN
LMNA	NP_001074010.2	MGA	3|0|2|4|4|3	16	2.67	6	0|0|0|0|0|0|21|15|20|21|17|16|0|0|0|0|0|0	0	0	0	0	0	-81.46	0.15	0.72	NP_001230575.1|NP_004955.2|NP_005180.1|	3|0|2|4|4|3	16	2.67	2856	MGAP_HUMAN
LMNA	NP_001074012.1	CACTIN	15|10|13|16|15|18	87	14.5	6	0|0|0|0|0|0|0|2|3|6|4|3|0|0|0|0|0|0	1	1	1	1	1	1.35	4.83	0	NP_004932.1|	13|8|10|12|13|16	72	12	758	CATIN_HUMAN
LMNA	NP_001075019.1	THOC2	5|3|3|4|4|6	25	4.17	6	0|0|0|0|0|0|19|17|13|14|11|18|0|0|0|0|0|0	0	0	0	0	0	-57.42	0.27	0.68	NP_001107590.1|NP_003461.2|NP_061029.2|NP_149073.1|NP_004194.3|NP_056163.1|	5|3|3|4|4|5	24	4	1593	THOC2_HUMAN
LMNA	NP_001077383.1	CTBP2	2|0|0|3|2|2	9	1.5	6	0|0|0|2|2|0|0|0|0|0|0|0|0|0|0|0|0|0	0.4	0.56	0.4	0.56	0.4	-3.92	2.25	0.1	NP_065764.1|NP_067064.2|NP_079033.4|NP_061029.2|	2|0|0|3|2|2	9	1.5	445	CTBP2_HUMAN
LMNA	NP_001078956.1	MYSM1	12|10|10|11|8|13	64	10.67	6	0|0|0|0|0|0|5|6|2|5|4|5|0|0|0|0|0|0	0.39	0.66	0.38	0.66	0.39	-5.79	2.37	0.1		11|9|10|10|7|12	59	9.83	828	MYSM1_HUMAN
LMNA	NP_001091974.1	DDX17	17|13|17|20|16|18	101	16.83	6	18|20|19|22|23|18|9|8|9|8|9|0|18|22|16|22|21|17	0	0	0	0	0	-60.53	0.78	0.68	NP_003277.1|NP_001188474.1|NP_004955.2|NP_005021.2|NP_001121901.1|NP_002361.1|	15|12|14|18|15|15	89	14.83	731	DDX17_HUMAN
LMNA	NP_001092006.1	USP5	2|0|2|0|2|0	6	1	6	13|10|8|22|18|9|0|0|0|0|0|0|13|12|9|19|17|8	0	0	0	0	0	-75.52	0.06	0.72	NP_000525.1|NP_064550.3|NP_006345.1|	2|0|2|0|2|0	6	1	858	UBP5_HUMAN
LMNA	NP_001092108.1	RNF169	4|3|2|5|4|5	23	3.83	6	0|0|0|0|0|0|0|0|0|0|0|0|0|0|0|0|0|0	1	1	1	1	1	2.7	38.33	0		4|3|2|5|4|5	23	3.83	708	RN169_HUMAN
LMNA	NP_001093108.1	ZNF146	3|2|3|2|4|0	14	2.33	6	0|0|0|0|0|0|0|0|0|0|0|0|0|0|0|0|0|0	0.99	1	0.99	1	0.99	-1.84	23.33	0		3|2|2|2|3|0	12	2	292	OZF_HUMAN
LMNA	NP_001093879.1	SENP6	16|5|6|5|5|12	49	8.17	6	0|0|0|0|0|0|2|0|0|2|3|0|0|0|0|0|0|0	0.95	1	0.95	1	0.95	0.83	7	0.01		14|3|5|3|4|11	40	6.67	1105	SENP6_HUMAN
LMNA	NP_001098057.1	SLFN11	3|0|0|0|0|2	5	0.83	6	0|0|0|0|0|0|0|0|0|0|0|0|0|0|0|4|0|2	0.19	0.38	0.18	0.38	0.19	-4.46	0.83	0.25		3|0|0|0|0|2	5	0.83	901	SLN11_HUMAN
LMNA	NP_001099008.1	MYBBP1A	7|5|6|8|8|8	42	7	6	0|0|0|0|0|0|16|11|11|13|9|14|0|0|0|0|0|0	0	0	0	0	0	-39.85	0.57	0.66	NP_001035889.1|NP_001244118.1|NP_076922.1|	7|5|6|8|8|8	42	7	1332	MBB1A_HUMAN
LMNA	NP_001099009.1	ZBTB10	2|0|0|0|0|2	4	0.67	6	0|0|0|0|0|0|0|0|0|0|0|0|0|0|0|0|0|0	0.63	0.94	0.62	0.94	0.63	-1.84	6.67	0.05		2|0|0|0|0|2	4	0.67	871	ZBT10_HUMAN
LMNA	NP_001104262.1	MECP2	8|5|7|11|9|8	48	8	6	0|0|0|0|0|0|3|0|0|2|0|2|0|0|0|0|0|0	0.99	1	0.99	1	0.99	0.9	6.86	0	NP_001120793.1|NP_001035248.1|NP_002119.1|NP_004955.2|NP_005021.2|NP_003394.1|NP_001139241.1|NP_001444.2|	8|5|7|11|9|8	48	8	498	MECP2_HUMAN
LMNA	NP_001104490.1	SUPT5H	4|2|2|5|4|5	22	3.67	6	0|0|0|0|0|0|0|2|0|0|0|0|0|0|0|0|0|0	0.94	0.96	0.94	0.96	0.94	0.52	11	0.01	NP_620147.1|NP_078805.3|NP_000242.1|NP_001252.1|NP_055861.3|NP_003161.2|	4|2|2|5|4|5	22	3.67	1087	SPT5H_HUMAN
LMNA	NP_001106849.1	FANCI	2|3|4|3|5|6	23	3.83	6	0|0|0|0|0|0|2|0|0|0|0|2|0|0|0|0|0|0	0.87	0.95	0.87	0.95	0.87	-0.77	5.75	0.01	NP_064550.3|	2|3|3|3|4|6	21	3.5	1328	FANCI_HUMAN
LMNA	NP_001107590.1	NCBP3	6|4|5|8|7|4	34	5.67	6	0|0|0|0|0|0|3|0|0|2|0|2|0|0|0|0|0|0	0.92	0.97	0.92	0.97	0.92	-0.1	4.86	0.01	NP_001104490.1|	5|4|5|8|6|4	32	5.33	620	NCBP3_HUMAN
LMNA	NP_001116295.1	GTF3C5	5|0|0|2|4|3	14	2.33	6	0|0|0|0|0|0|8|7|8|10|7|8|0|0|0|0|0|0	0	0	0	0	0	-35.39	0.29	0.62	NP_036336.2|NP_001121901.1|	5|0|0|2|3|3	13	2.17	526	TF3C5_HUMAN
LMNA	NP_001116849.1	PARK7	7|5|3|5|6|6	32	5.33	6	8|7|15|19|16|9|3|0|2|3|2|0|10|7|9|11|11|9	0	0	0	0	0	-50.35	0.39	0.72	NP_004955.2|NP_057698.2|NP_004662.2|	6|5|3|5|6|5	30	5	189	PARK7_HUMAN
LMNA	NP_001116855.1	BCOR	14|9|7|8|10|14	62	10.33	6	0|0|0|0|0|0|18|18|11|16|13|19|0|0|0|0|0|0	0	0	0	0	0	-49.58	0.65	0.66	NP_003461.2|NP_004955.2|NP_067640.2|NP_001027553.1|	14|8|7|8|10|14	61	10.17	1721	BCOR_HUMAN
LMNA	NP_001119575.1	RACGAP1	2|0|0|2|2|0	6	1	6	0|0|0|0|0|0|0|0|0|0|0|0|0|0|0|0|0|0	0.94	0.94	0.94	0.94	0.94	-1.81	10	0.01	NP_003375.1|NP_005021.2|NP_039269.2|NP_665906.1|NP_001243763.1|	2|0|0|2|2|0	6	1	632	RGAP1_HUMAN
LMNA	NP_001120676.1	HMOX2	5|4|8|7|6|9	39	6.5	6	0|0|0|4|2|0|0|0|0|0|0|0|0|0|0|4|0|0	0.79	0.87	0.79	0.87	0.79	-1.47	3.9	0.02	NP_001077007.1|NP_001008389.1|NP_060197.4|	5|4|6|6|5|8	34	5.67	316	HMOX2_HUMAN
LMNA	NP_001120700.1	CBX1	7|6|9|8|9|8	47	7.83	6	0|0|0|0|0|0|5|5|9|7|7|8|0|0|0|0|0|0	0	0	0	0	0	-16.76	1.15	0.53	NP_001120793.1|NP_001035248.1|NP_001002843.1|	5|5|6|6|7|5	34	5.67	185	CBX1_HUMAN
LMNA	NP_001120793.1	CBX5	2|0|5|7|4|4	22	3.67	6	0|0|0|0|0|0|2|0|2|0|0|0|0|0|0|0|0|0	0.88	0.98	0.89	0.98	0.89	-3.82	5.5	0.01	NP_001035248.1|NP_067064.2|NP_060248.2|NP_079033.4|NP_001035784.1|NP_002257.1|NP_004955.2|NP_002258.2|NP_001002843.1|NP_076936.1|NP_001070671.1|NP_001243804.1|NP_001184188.1|NP_001243763.1|NP_002259.1|	2|0|4|7|4|3	20	3.33	191	CBX5_HUMAN
LMNA	NP_001123237.1	NSDHL	5|5|5|6|6|6	33	5.5	6	0|0|0|0|0|0|0|0|0|0|0|0|0|0|0|0|0|0	1	1	1	1	1	7.97	55	0	NP_001229971.1|	5|5|5|5|5|4	29	4.83	373	NSDHL_HUMAN
LMNA	NP_001124295.1	DNMT1	9|6|8|7|7|10	47	7.83	6	0|0|0|0|0|0|5|7|4|3|4|7|0|0|0|0|3|0	0	0.01	0	0.01	0	-10.27	1.57	0.37	NP_003461.2|NP_060533.2|NP_004955.2|NP_006582.1|	9|6|7|7|7|9	45	7.5	1632	DNMT1_HUMAN
LMNA	NP_001128181.1	DEK	2|0|2|4|5|3	16	2.67	6	3|4|5|6|7|5|0|0|0|0|0|0|4|3|2|7|5|5	0	0	0	0	0	-25.82	0.46	0.56	NP_001035248.1|NP_775741.1|NP_001027451.1|	2|0|2|4|5|3	16	2.67	341	DEK_HUMAN
LMNA	NP_001258025.1	PUF60	7|9|5|7|6|8	42	7	6	0|0|0|0|0|0|21|20|12|13|13|21|0|0|0|0|0|0	0	0	0	0	0	-57.74	0.42	0.68	NP_001230575.1|	7|9|5|6|6|8	41	6.83	541	PUF60_HUMAN
LMNA	NP_001129676.1	RCC2	24|20|23|29|28|25	149	24.83	6	22|23|21|34|33|16|12|14|15|17|19|10|24|24|17|29|28|17	0	0	0	0	0	-74.59	0.87	0.69	NP_001119575.1|NP_001171825.1|NP_003901.2|NP_001243804.1|NP_001243763.1|	16|15|17|20|20|19	107	17.83	522	RCC2_HUMAN
LMNA	NP_001135451.1	TP53BP1	10|6|9|9|7|8	49	8.17	6	0|0|0|0|0|0|37|36|27|27|25|37|0|0|0|0|0|0	0	0	0	0	0	-117.89	0.26	0.72	NP_009103.2|NP_000048.1|NP_065134.1|NP_001099009.1|NP_001186226.1|NP_003375.1|NP_005021.2|NP_001186509.1|NP_002255.3|NP_002258.2|NP_064550.3|NP_005906.2|	8|6|9|9|7|8	47	7.83	1975	TP53B_HUMAN
LMNA	NP_001135770.1	SQSTM1	3|2|4|5|5|3	22	3.67	6	0|0|0|0|0|0|3|6|5|6|6|3|0|0|0|0|0|0	0	0	0	0	0	-16.17	0.76	0.51	NP_001252.1|NP_001007279.1|	3|2|4|5|5|3	22	3.67	356	SQSTM_HUMAN
LMNA	NP_078938.2	NAT10	2|3|8|8|8|7	36	6	6	0|0|0|0|0|0|9|7|8|13|10|7|0|0|0|0|0|0	0	0	0	0	0	-33.31	0.67	0.61	NP_060598.3|NP_116045.2|	2|3|8|8|8|6	35	5.83	1025	NAT10_HUMAN
LMNA	NP_001137533.1	COPB1	30|26|18|19|21|30	144	24	6	11|8|5|14|12|7|8|10|7|7|8|8|10|12|6|16|13|5	0	0.01	0	0.01	0	-21.17	1.85	0.37	NP_001019820.1|NP_005561.1|NP_001186509.1|NP_002258.2|NP_002259.1|	25|23|14|16|18|23	119	19.83	953	COPB_HUMAN
LMNA	NP_001139438.1	MKI67	181|153|192|200|197|193	1116	186	6	5|9|17|26|20|13|146|148|164|164|159|149|6|7|12|21|14|8	0	0	0	0	0	-325.73	1.2	0.72	NP_003277.1|NP_001177921.1|	129|117|140|146|144|139	815	135.83	2896	KI67_HUMAN
LMNA	NP_001153171.1	FHL1	3|2|0|2|3|2	12	2	6	0|0|0|0|2|0|3|3|2|2|2|2|0|0|0|0|0|0	0	0.01	0	0.01	0	-10.56	0.86	0.37		3|2|0|2|3|2	12	2	296	FHL1_HUMAN
LMNA	NP_001153575.1	ZC3H14	6|4|4|6|6|4	30	5	6	0|0|0|0|0|0|13|15|14|14|10|11|0|0|0|0|0|0	0	0	0	0	0	-44.27	0.39	0.67		6|4|4|6|4|3	27	4.5	735	ZC3HE_HUMAN
LMNA	NP_001156752.1	HTATSF1	5|2|2|4|4|5	22	3.67	6	0|0|0|0|0|0|6|8|0|5|2|5|0|0|0|0|0|0	0	0	0	0	0	-13.95	0.85	0.48	NP_065764.1|NP_001104490.1|	4|2|2|4|4|5	21	3.5	755	HTSF1_HUMAN
LMNA	NP_001157289.1	DHCR7	4|3|3|2|3|5	20	3.33	6	0|0|0|0|0|0|0|0|0|0|0|0|0|0|0|0|0|0	1	1	1	1	1	2.7	33.33	0		4|3|3|2|3|5	20	3.33	475	DHCR7_HUMAN
LMNA	NP_001157616.1	CHAMP1	32|23|29|37|28|30	179	29.83	6	0|0|0|0|0|0|23|20|24|30|23|21|0|0|0|0|0|0	0	0	0	0	0	-50.84	1.27	0.65	NP_958357.1|NP_065700.1|	29|20|23|29|22|27	150	25	812	CHAP1_HUMAN
LMNA	NP_001158.2	XIAP	3|0|3|2|4|7	19	3.17	6	0|0|0|0|0|0|10|12|12|11|13|13|0|0|0|0|0|0	0	0	0	0	0	-52.45	0.27	0.66	NP_001171313.1|NP_000048.1|	3|0|3|2|4|7	19	3.17	497	XIAP_HUMAN
LMNA	NP_001159968.1	SLC16A1	2|0|3|0|2|3	10	1.67	6	0|0|0|2|0|0|0|0|3|0|0|0|0|0|2|2|0|0	0.07	0.09	0.06	0.09	0.07	-7.08	1.11	0.29		2|0|3|0|2|3	10	1.67	500	MOT1_HUMAN
LMNA	NP_001161328.1	SBNO1	3|2|2|2|0|0	9	1.5	6	0|0|0|0|0|0|0|2|0|0|0|3|0|0|0|0|0|0	0.32	0.46	0.31	0.46	0.32	-4.66	1.8	0.14		3|2|2|2|0|0	9	1.5	1393	SBNO1_HUMAN
LMNA	NP_001162023.1	NDC1	10|10|12|9|8|10	59	9.83	6	0|0|0|0|0|0|0|0|0|0|0|0|0|0|0|0|0|0	1	1	1	1	1	12.8	98.33	0	NP_612142.2|	9|9|10|9|7|9	53	8.83	634	NDC1_HUMAN
LMNA	NP_001164040.1	CXorf56	6|6|7|8|8|10	45	7.5	6	0|0|0|0|0|0|5|6|7|7|8|5|0|0|0|0|0|0	0	0	0	0	0	-15.01	1.18	0.49	NP_001074012.1|	5|5|6|8|8|9	41	6.83	173	CX056_HUMAN
LMNA	NP_001164105.1	FUS	6|6|6|6|6|6	36	6	6	0|0|4|6|8|0|4|0|2|0|5|5|0|0|6|7|8|0	0	0	0	0	0	-16.12	0.9	0.57	NP_002617.3|NP_001193929.1|NP_006816.2|NP_001123237.1|NP_001243198.1|NP_002257.1|NP_149073.1|NP_078888.4|NP_003760.1|	5|4|5|5|5|4	28	4.67	525	FUS_HUMAN
LMNA	NP_001166958.1	NKRF	8|5|4|8|3|7	35	5.83	6	4|4|0|9|3|2|6|6|3|4|5|7|4|4|2|15|6|4	0	0	0	0	0	-27.3	0.71	0.59	NP_001120676.1|	8|4|4|8|3|7	34	5.67	705	NKRF_HUMAN
LMNA	NP_001171134.1	RIF1	69|57|57|61|50|69	363	60.5	6	0|0|0|0|0|0|54|55|38|45|38|47|0|0|0|0|0|0	0	0	0	0	0	-91.54	1.31	0.69	NP_000048.1|NP_001231595.1|NP_001171825.1|NP_001254507.1|NP_002119.1|NP_005769.1|NP_001027553.1|	61|50|50|56|42|59	318	53	2446	RIF1_HUMAN
LMNA	NP_001171671.1	ZBTB33	30|33|31|30|37|35	196	32.67	6	0|0|0|0|0|0|34|30|27|32|30|31|0|0|0|0|0|0	0	0	0	0	0	-65.95	1.07	0.69	NP_002257.1|	23|24|22|24|25|26	144	24	672	KAISO_HUMAN
LMNA	NP_001171712.1	VDAC2	9|7|10|11|13|9	59	9.83	6	6|7|3|6|8|7|6|6|7|6|7|7|7|6|7|7|8|6	0	0	0	0	0	-17.04	1.34	0.48	NP_003565.4|NP_001008389.1|NP_055428.1|NP_110382.3|NP_775741.1|	8|7|8|8|9|9	49	8.17	309	VDAC2_HUMAN
LMNA	NP_001171725.1	ESYT1	14|5|12|14|15|11	71	11.83	6	0|0|0|0|0|0|18|18|18|21|17|15|0|0|0|0|0|0	0	0	0	0	0	-62.57	0.66	0.67	NP_065779.1|NP_006398.1|NP_055428.1|NP_612142.2|	14|5|12|14|15|11	71	11.83	1114	ESYT1_HUMAN
LMNA	NP_001171748.1	GNL3L	2|0|0|0|2|3	7	1.17	6	0|0|0|0|0|0|0|0|0|0|0|0|0|0|0|0|0|0	0.96	0.99	0.95	0.99	0.96	-1.84	11.67	0		2|0|0|0|2|2	6	1	582	GNL3L_HUMAN
LMNA	NP_001171753.1	PRMT7	7|4|0|0|4|4	19	3.17	6	0|0|0|0|0|0|7|7|4|7|7|5|0|0|0|0|0|0	0	0	0	0	0	-27.3	0.51	0.54		5|4|0|0|4|4	17	2.83	642	ANM7_HUMAN
LMNA	NP_001171825.1	PHF8	4|3|5|4|6|5	27	4.5	6	0|0|0|0|0|0|0|0|0|0|0|0|0|0|0|0|0|0	1	1	1	1	1	4.55	45	0	NP_001139241.1|	4|3|5|4|6|5	27	4.5	1060	PHF8_HUMAN
LMNA	NP_001177916.1	SRSF11	2|0|4|3|3|2	14	2.33	6	2|2|0|3|6|0|3|3|3|4|3|2|2|2|2|2|2|0	0	0	0	0	0	-16.3	0.64	0.47	NP_003277.1|NP_005446.2|NP_000242.1|NP_003760.1|	2|0|4|3|3|2	14	2.33	483	SRS11_HUMAN
LMNA	NP_001177921.1	SLC33A1	4|4|2|3|3|7	23	3.83	6	0|0|0|0|0|0|0|0|0|0|0|0|0|0|0|0|0|0	1	1	1	1	1	2.71	38.33	0	NP_001278.1|	4|4|2|3|3|7	23	3.83	549	ACATN_HUMAN
LMNA	NP_001177934.1	SRSF10	2|0|0|0|0|0	2	0.33	6	4|3|3|3|3|2|0|0|0|0|0|0|5|3|4|0|3|3	0	0	0	0	0	-16.32	0.09	0.72	NP_000242.1|NP_001128145.1|NP_002361.1|	2|0|0|0|0|0	2	0.33	261	SRS10_HUMAN
LMNA	NP_001180384.1	NSUN2	6|0|3|4|3|3	19	3.17	6	2|0|0|6|6|0|2|3|2|0|0|3|3|0|2|5|5|3	0	0	0	0	0	-20.69	0.68	0.49	NP_061915.2|NP_005504.2|NP_001243763.1|NP_056377.1|	5|0|3|4|3|3	18	3	732	NSUN2_HUMAN
LMNA	NP_001181866.1	POGZ	3|5|7|4|6|5	30	5	6	0|0|0|0|0|0|4|5|5|6|2|7|0|0|0|0|0|0	0	0	0	0	0	-14.27	1.03	0.47		3|5|7|4|6|5	30	5	1401	POGZ_HUMAN
LMNA	NP_001181883.1	MATR3	6|5|10|12|11|6	50	8.33	6	2|4|6|6|5|4|22|21|25|24|24|17|3|5|2|7|4|3	0	0	0	0	0	-80.87	0.38	0.69	NP_001193929.1|NP_001161054.1|NP_055186.2|NP_001121901.1|NP_001252.1|NP_003760.1|NP_001027565.1|NP_002361.1|	6|5|9|11|10|6	47	7.83	847	MATR3_HUMAN
LMNA	NP_057494.3	CHMP5	2|2|4|4|5|3	20	3.33	6	0|0|0|0|0|0|4|4|5|6|6|4|0|0|0|0|0|0	0	0	0	0	0	-16.17	0.69	0.51		2|2|3|4|4|3	18	3	219	CHMP5_HUMAN
LMNA	NP_001182484.1	CLINT1	7|5|0|0|0|5	17	2.83	6	0|0|0|0|0|0|14|15|12|13|13|13|0|0|0|0|0|0	0	0	0	0	0	-59.15	0.21	0.67	NP_005756.2|NP_001243763.1|NP_694540.3|	7|5|0|0|0|5	17	2.83	643	EPN4_HUMAN
LMNA	NP_001185987.1	ARPIN-AP3S2	8|7|5|6|5|7	38	6.33	6	0|0|0|0|0|0|7|7|4|6|6|8|0|0|0|0|0|0	0	0	0	0	0	-16.51	1	0.53		7|5|4|6|5|6	33	5.5	394	A0A0A6YYH1_HUMAN
LMNA	NP_001186189.1	TOR1AIP2	4|0|0|0|0|0	4	0.67	6	0|0|0|0|0|0|0|0|0|0|0|0|0|0|0|0|0|0	0.33	1	0.33	1	0.33	-1.84	6.67	0.12		3|0|0|0|0|0	3	0.5	470	TOIP2_HUMAN
LMNA	NP_001186226.1	UIMC1	4|0|0|3|0|3	10	1.67	6	0|0|0|0|0|0|0|0|0|0|0|0|0|0|0|0|0|0	0.99	1	0.99	1	0.99	-1.84	16.67	0		3|0|0|3|0|2	8	1.33	719	UIMC1_HUMAN
LMNA	NP_001186793.1	BCL2L2-PABPN1	2|2|0|0|0|2	6	1	6	0|0|0|0|0|0|0|0|0|2|0|0|0|0|0|0|0|0	0.62	0.62	0.62	0.62	0.62	-2.74	3	0.07		2|2|0|0|0|2	6	1	333
LMNA	NP_001188267.1	SAFB	10|11|10|9|10|10	60	10	6	3|3|0|5|3|0|19|17|18|20|18|19|2|0|0|5|2|0	0	0	0	0	0	-56.06	0.54	0.68	NP_001261.2|NP_057250.1|	9|10|8|8|8|9	52	8.67	917	SAFB1_HUMAN
LMNA	NP_001419.1	ENO1	2|3|0|2|2|2	11	1.83	6	7|4|5|10|9|4|9|10|14|15|14|11|4|4|4|10|5|3	0	0	0	0	0	-54.57	0.15	0.72	NP_778235.1|NP_061915.2|NP_001120793.1|NP_001104490.1|NP_004932.1|NP_001243334.1|NP_002202.2|NP_004955.2|NP_005756.2|NP_055428.1|NP_055950.1|NP_085056.2|	2|3|0|2|2|2	11	1.83	434	ENOA_HUMAN
LMNA	NP_001188474.1	RBM15	2|0|0|2|0|0	4	0.67	6	0|0|0|0|0|0|2|0|0|0|0|0|0|0|0|0|0|0	0.42	0.62	0.41	0.62	0.42	-2.74	2	0.09		2|0|0|2|0|0	4	0.67	969	RBM15_HUMAN
LMNA	NP_001191455.1	SSR4	4|2|3|4|2|2	17	2.83	6	6|5|2|5|5|0|0|3|0|0|0|0|5|5|3|6|6|3	0	0	0	0	0	-18.82	0.52	0.56	NP_004729.1|NP_003135.2|NP_005054.3|	4|2|3|4|2|2	17	2.83	184	SSRD_HUMAN
LMNA	NP_001191676.1	RFC1	5|0|2|3|3|6	19	3.17	6	0|0|0|0|0|0|5|5|4|2|0|5|0|0|0|0|0|0	0	0.01	0	0.01	0	-15.55	0.9	0.38	NP_000048.1|NP_056467.2|NP_001119575.1|NP_004955.2|NP_000242.1|NP_001093869.1|	4|0|2|3|3|6	18	3	1148	RFC1_HUMAN
LMNA	NP_001193665.1	NSFL1C	4|0|2|2|4|4	16	2.67	6	0|0|0|0|0|0|9|9|7|5|9|6|0|0|0|0|0|0	0	0	0	0	0	-33.18	0.36	0.62	NP_001231595.1|NP_055422.1|NP_054796.1|NP_056377.1|	4|0|2|2|4|4	16	2.67	372	NSF1C_HUMAN
LMNA	NP_001193929.1	HNRNPDL	3|3|0|0|0|3	9	1.5	6	0|0|0|0|0|0|0|0|0|3|0|0|0|0|0|0|0|0	0.69	0.69	0.69	0.69	0.69	-3.43	3	0.03	NP_665906.1|NP_003760.1|NP_001027565.1|	3|3|0|0|0|3	9	1.5	363	HNRDL_HUMAN
LMNA	NP_001229528.1	RBM39	4|3|4|3|4|4	22	3.67	6	0|0|0|4|3|2|0|0|0|0|0|2|0|0|2|0|3|2	0.01	0.01	0.01	0.01	0.01	-6.41	1.38	0.36	NP_001036066.1|NP_008909.1|NP_001252.1|NP_001027565.1|NP_002361.1|	4|3|4|3|4|4	22	3.67	508	RBM39_HUMAN
LMNA	NP_001230154.1	PES1	10|10|9|13|10|11	63	10.5	6	0|0|0|0|0|0|13|12|12|15|13|13|0|0|0|0|0|0	0	0	0	0	0	-34.6	0.81	0.64	NP_065147.1|NP_009123.1|NP_001171748.1|	9|8|7|11|9|10	54	9	583	PESC_HUMAN
LMNA	NP_001230575.1	CD2BP2	2|0|2|3|3|2	12	2	6	0|0|0|0|0|0|0|0|0|0|0|0|0|0|0|0|0|0	0.97	0.99	0.97	0.99	0.97	-1.82	20	0	NP_001243198.1|NP_056444.3|	2|0|2|3|3|2	12	2	341	CD2B2_HUMAN
LMNA	NP_001238978.1	PCMT1	7|7|5|6|8|7	40	6.67	6	14|13|6|13|14|8|8|8|3|6|5|5|14|11|6|16|16|7	0	0	0	0	0	-48.72	0.46	0.72	NP_005446.2|NP_006546.1|NP_690867.3|	6|6|5|5|6|6	34	5.67	286	PIMT_HUMAN
LMNA	NP_001243198.1	KIF22	6|3|6|7|5|7	34	5.67	6	0|0|0|0|0|0|0|0|0|0|0|0|0|0|0|0|0|0	1	1	1	1	1	4.56	56.67	0	NP_002258.2|NP_002259.1|	6|3|6|7|5|7	34	5.67	597	KIF22_HUMAN
LMNA	NP_001243334.1	KDM2A	5|5|7|7|4|6	34	5.67	6	0|0|0|0|0|0|0|0|0|0|0|0|0|0|0|0|0|0	1	1	1	1	1	6.29	56.67	0		4|5|7|7|4|6	33	5.5	723	KDM2A_HUMAN
LMNA	NP_001243350.1	GPAT3	7|5|2|3|4|8	29	4.83	6	0|0|0|0|0|0|0|0|0|0|0|0|0|0|0|0|0|0	1	1	1	1	1	2.7	48.33	0		6|5|2|3|4|7	27	4.5	434	GPAT3_HUMAN
LMNA	NP_001244.1	CDC5L	4|0|4|5|5|5	23	3.83	6	0|0|0|0|0|0|18|17|13|15|16|14|0|0|0|0|0|0	0	0	0	0	0	-68.62	0.25	0.72	NP_056110.2|NP_060533.2|NP_064520.2|NP_001036214.1|NP_004932.1|NP_065134.1|NP_006752.1|NP_036601.2|NP_057562.3|NP_001119575.1|NP_002257.1|NP_005021.2|NP_055484.3|NP_060544.2|NP_078805.3|NP_690852.1|NP_000242.1|NP_001121901.1|NP_001106653.1|NP_057736.4|NP_001252.1|NP_001184188.1|NP_001243763.1|NP_064550.3|NP_056175.3|NP_055861.3|NP_000280.1|NP_002361.1|	4|0|3|5|4|5	21	3.5	802	CDC5L_HUMAN
LMNA	NP_001244118.1	DDX56	2|2|0|5|2|5	16	2.67	6	0|0|0|0|0|0|0|0|0|0|0|0|0|0|0|0|0|0	0.98	1	0.98	1	0.98	-1.8	26.67	0	NP_055567.2|NP_055832.3|NP_116045.2|	2|2|0|4|2|5	15	2.5	507	DDX56_HUMAN
LMNA	NP_001248321.1	NOL10	2|0|3|4|3|2	14	2.33	6	0|0|0|0|0|0|0|0|0|0|0|0|0|0|0|0|0|0	0.99	1	0.99	1	0.99	-1.84	23.33	0		2|0|3|4|2|2	13	2.17	662	NOL10_HUMAN
LMNA	NP_001248396.1	NSRP1	3|0|0|4|2|2	11	1.83	6	0|0|0|0|0|0|2|3|3|3|3|0|0|0|0|0|0|0	0.01	0.02	0.01	0.02	0.01	-10.55	0.79	0.34	NP_775741.1|	3|0|0|4|2|2	11	1.83	504	NSRP1_HUMAN
LMNA	NP_001248755.1	AP3D1	3|2|0|0|2|5	12	2	6	0|0|0|0|0|0|17|19|7|14|13|17|0|0|0|0|0|0	0	0	0	0	0	-64.36	0.14	0.68	NP_078805.3|	3|2|0|0|2|5	12	2	1215	AP3D1_HUMAN
LMNA	NP_005780.2	PSME3	11|9|5|7|7|10	49	8.17	6	0|0|0|0|0|0|8|8|8|8|7|8|0|0|0|0|0|0	0	0	0	0	0	-22.06	1.04	0.54	NP_060598.3|NP_002087.2|NP_005180.1|NP_039269.2|NP_079222.1|NP_064550.3|	11|9|5|7|7|10	49	8.17	254	PSME3_HUMAN
LMNA	NP_001254507.1	TOR1AIP1	60|59|62|76|74|62	393	65.5	6	0|0|0|0|0|0|0|0|0|0|0|0|0|0|0|0|0|0	1	1	1	1	1	87.18	655	0		32|30|32|35|32|30	191	31.83	584	TOIP1_HUMAN
LMNA	NP_001254523.1	SENP1	34|39|47|51|53|43	267	44.5	6	0|0|0|0|0|0|0|0|0|0|0|0|0|0|0|0|0|0	1	1	1	1	1	51.32	445	0	NP_004955.2|	23|24|28|31|32|27	165	27.5	644	SENP1_HUMAN
LMNA	NP_001257889.1	NOSIP	2|0|3|0|0|2	7	1.17	6	0|0|0|2|2|0|0|0|0|0|0|0|0|2|0|3|0|0	0.04	0.09	0.04	0.09	0.04	-7.07	0.78	0.3	NP_002255.3|	2|0|3|0|0|2	7	1.17	301	NOSIP_HUMAN
LMNA	NP_001258625.1	ABCB7	4|0|4|2|0|3	13	2.17	6	0|0|0|0|2|0|0|0|0|0|0|0|0|0|0|2|2|0	0.54	0.64	0.54	0.64	0.54	-4.88	2.17	0.07	NP_055428.1|	4|0|4|2|0|3	13	2.17	752	ABCB7_HUMAN
LMNA	NP_001258978.1	TRAP1	17|11|14|14|17|11	84	14	6	7|7|4|10|11|7|0|0|0|0|0|0|8|7|7|15|12|7	0	0	0	0	0	-22.43	1.33	0.54	NP_003461.2|NP_001252.1|	14|10|12|12|14|9	71	11.83	651	TRAP1_HUMAN
LMNA	NP_001312.1	CSRP2	7|3|6|7|7|9	39	6.5	6	8|6|6|10|11|9|3|2|3|5|4|4|8|7|8|10|9|6	0	0	0	0	0	-32.9	0.68	0.62	NP_057250.1|	5|3|5|5|5|7	30	5	193	CSRP2_HUMAN
LMNA	NP_001348.2	DHX9	49|40|54|52|53|44	292	48.67	6	29|29|25|42|34|22|35|38|40|41|38|39|29|29|21|42|39|27	0	0	0	0	0	-86.03	1.2	0.7	NP_003277.1|NP_002287.2|NP_000108.1|NP_003137.1|NP_003461.2|NP_055186.2|NP_001121901.1|NP_001128145.1|	38|32|39|40|38|35	222	37	1270	DHX9_HUMAN
LMNA	NP_001367.2	DYNC1H1	7|2|0|0|3|8	20	3.33	6	0|0|0|0|3|0|2|6|3|0|4|4|0|0|0|0|4|0	0.01	0.02	0.01	0.02	0.01	-17.71	0.83	0.35	NP_003461.2|NP_060700.2|NP_003760.1|	7|2|0|0|3|8	20	3.33	4646	DYHC1_HUMAN
LMNA	NP_001395.1	EEF1G	3|2|0|0|0|2	7	1.17	6	7|8|4|10|8|4|3|3|3|3|3|3|7|4|3|10|6|6	0	0	0	0	0	-36.83	0.14	0.72	NP_001120676.1|NP_002086.1|NP_001161054.1|NP_006752.1|NP_001177921.1|NP_005504.2|NP_003760.1|NP_065700.1|NP_001029366.1|	3|2|0|0|0|2	7	1.17	437	EF1G_HUMAN
LMNA	NP_001408.2	EIF4B	3|5|0|2|0|4	14	2.33	6	0|0|0|0|0|0|18|21|29|29|35|19|0|0|0|0|0|0	0	0	0	0	0	-111.84	0.09	0.72	NP_003461.2|NP_065134.1|NP_060628.2|NP_006752.1|NP_005021.2|NP_002361.1|	3|4|0|2|0|4	13	2.17	611	IF4B_HUMAN
LMNA	NP_001410.2	ELAVL1	5|0|4|6|3|2	20	3.33	6	5|7|6|8|8|6|2|0|0|0|0|0|6|8|5|10|8|7	0	0	0	0	0	-35.53	0.41	0.62	NP_003277.1|NP_001041666.1|NP_061915.2|NP_001104262.1|NP_001188474.1|NP_036614.1|NP_060244.2|NP_001261.2|NP_689706.2|NP_009123.1|NP_001193929.1|NP_001136040.1|NP_006816.2|NP_112200.2|NP_689926.1|NP_005862.1|NP_001008389.1|NP_001019820.1|NP_001073141.1|NP_001171748.1|NP_001243334.1|NP_001243350.1|NP_001254507.1|NP_001254523.1|NP_002202.2|NP_003135.2|NP_004883.3|NP_005504.2|NP_005561.1|NP_055428.1|…	5|0|4|5|3|2	19	3.17	326	ELAV1_HUMAN
LMNA	NP_001427.2	FBL	10|10|12|10|12|10	64	10.67	6	9|7|11|13|12|8|6|4|2|2|3|5|8|8|10|13|13|7	0	0	0	0	0	-29.13	0.89	0.64	NP_003277.1|NP_036473.2|NP_060791.3|NP_061915.2|NP_036614.1|NP_065147.1|NP_001015877.1|NP_958357.1|NP_001244118.1|NP_056444.3|NP_060354.4|NP_002255.3|NP_065700.1|NP_001073886.1|NP_002361.1|	8|7|9|8|9|8	49	8.17	321	FBRL_HUMAN
LMNA	NP_001460.1	XRCC6	20|20|21|20|20|22	123	20.5	6	0|0|0|0|0|0|9|9|9|8|7|11|0|0|0|0|0|0	0.06	0.14	0.07	0.14	0.07	-4.33	2.32	0.29	NP_065764.1|NP_001104490.1|NP_000242.1|NP_001121901.1|NP_003394.1|NP_039269.2|NP_665906.1|NP_001184188.1|NP_001027451.1|NP_001161413.1|NP_006345.1|	19|18|18|18|17|20	110	18.33	609	XRCC6_HUMAN
LMNA	NP_001511.2	GTF3C1	5|3|2|8|7|7	32	5.33	6	0|3|3|5|3|3|7|9|5|10|10|7|0|3|0|10|3|0	0	0	0	0	0	-32.62	0.6	0.61	NP_036336.2|NP_001104490.1|NP_001121901.1|	5|3|2|8|7|7	32	5.33	2109	TF3C1_HUMAN
LMNA	NP_001518.3	HDAC2	6|6|0|8|4|6	30	5	6	0|0|0|3|0|0|6|6|3|4|5|4|0|0|0|2|2|0	0	0	0	0	0	-20.58	1.07	0.42	NP_001077383.1|NP_060533.2|NP_001035248.1|NP_001035889.1|NP_001059.2|NP_067064.2|NP_079033.4|NP_056372.1|NP_001254523.1|NP_004955.2|NP_001121901.1|NP_002255.3|NP_003394.1|NP_665906.1|NP_001071168.2|NP_003760.1|NP_734466.1|	5|5|0|6|4|5	25	4.17	488	HDAC2_HUMAN
LMNA	NP_001609.2	PARP1	48|43|53|48|52|52	296	49.33	6	22|22|11|32|25|15|23|25|27|31|24|24|21|24|17|31|22|18	0	0	0	0	0	-39.82	1.73	0.64	NP_003277.1|NP_001041666.1|NP_001035248.1|NP_001059.2|NP_000048.1|NP_009123.1|NP_001186226.1|NP_001254523.1|NP_002087.2|NP_004955.2|NP_005180.1|NP_006288.2|NP_001121901.1|NP_001231931.1|NP_004662.2|NP_039269.2|NP_665906.1|NP_001161413.1|NP_003060.2|	37|31|35|35|38|37	213	35.5	1014	PARP1_HUMAN
LMNA	NP_001611.1	AHNAK	23|14|15|20|16|14	102	17	6	0|0|0|0|0|0|241|248|369|348|332|251|0|0|0|0|0|0	0	0	0	0	0	#NAME?	0.06	0.72	NP_001193929.1|	22|11|14|17|15|12	91	15.17	5890	AHNK_HUMAN
LMNA	NP_001736.1	CAMLG	5|4|6|6|6|6	33	5.5	6	0|0|0|0|0|0|0|0|0|0|0|0|0|0|0|0|0|0	1	1	1	1	1	6.29	55	0		5|4|5|5|5|6	30	5	296	CAMLG_HUMAN
LMNA	NP_001960.2	EIF5	3|2|0|2|2|4	13	2.17	6	0|0|0|0|0|0|23|21|25|24|25|20|0|0|0|0|0|0	0	0	0	0	0	-102.38	0.09	0.72	NP_006752.1|NP_056372.1|	3|2|0|2|2|4	13	2.17	431	IF5_HUMAN
LMNA	NP_002086.1	GTF2E2	9|8|5|6|6|10	44	7.33	6	0|0|0|0|0|0|3|3|0|0|0|2|0|0|0|0|0|0	0.96	0.98	0.96	0.98	0.96	0.36	5.5	0	NP_002087.2|NP_005504.2|	8|8|4|6|6|9	41	6.83	291	T2EB_HUMAN
LMNA	NP_002087.2	GTF2F1	5|2|0|0|3|2	12	2	6	0|0|0|0|0|0|0|0|0|0|0|0|0|0|0|0|0|0	0.98	1	0.98	1	0.98	-1.8	20	0	NP_002257.1|NP_005504.2|NP_078805.3|NP_001252.1|NP_003760.1|	4|2|0|0|3|2	11	1.83	517	T2FA_HUMAN
LMNA	NP_002119.1	HMGB1	2|0|0|3|3|3	11	1.83	6	0|0|0|0|0|0|0|0|0|0|0|0|0|0|0|0|0|0	0.99	0.99	0.99	0.99	0.99	-1.83	18.33	0	NP_665906.1|NP_001139241.1|NP_001161413.1|	2|0|0|3|2|3	10	1.67	215	HMGB1_HUMAN
LMNA	NP_002128.1	HNRNPA2B1	17|16|20|23|22|16	114	19	6	4|7|7|16|19|6|16|16|19|18|19|14|7|8|13|16|17|7	0	0	0	0	0	-41.61	1.06	0.65	NP_003277.1|NP_001015877.1|NP_001193929.1|NP_006752.1|NP_775741.1|NP_003504.2|NP_001252.1|NP_003760.1|NP_001027565.1|	10|10|15|14|14|10	73	12.17	341	ROA2_HUMAN
LMNA	NP_002131.2	HNRNPK	20|17|27|22|25|23	134	22.33	6	20|18|20|20|22|18|20|19|24|22|21|19|18|19|14|18|18|18	0	0	0	0	0	-52.78	1.04	0.67	NP_003277.1|NP_000108.1|NP_036336.2|NP_001104490.1|NP_002119.1|NP_056444.3|NP_067640.2|NP_001121901.1|NP_001252.1|NP_001027565.1|NP_002361.1|	16|15|18|19|20|16	104	17.33	464	HNRPK_HUMAN
LMNA	NP_002147.2	HSPD1	9|2|7|6|7|4	35	5.83	6	16|16|14|24|28|12|0|2|0|0|0|0|13|15|12|18|18|12	0	0	0	0	0	-80.8	0.29	0.72	NP_002202.2|NP_004955.2|NP_149073.1|NP_001193942.1|NP_001252.1|NP_001243763.1|	9|2|6|6|7|4	34	5.67	573	CH60_HUMAN
LMNA	NP_002202.2	ITGB1	7|5|8|6|9|5	40	6.67	6	0|0|0|0|0|0|0|0|0|0|0|0|0|0|0|0|0|0	1	1	1	1	1	7.97	66.67	0		6|5|6|5|6|4	32	5.33	798	ITB1_HUMAN
LMNA	NP_002256.2	KPNB1	15|9|5|13|10|13	65	10.83	6	0|0|0|2|0|0|18|16|15|17|17|19|0|0|0|0|0|0	0	0	0	0	0	-58.8	0.64	0.67	NP_005115.2|NP_009103.2|NP_057404.2|NP_060700.2|NP_689775.2|NP_000373.1|NP_001180286.1|NP_001157935.1|NP_065134.1|NP_006752.1|NP_005862.1|NP_001162023.1|NP_001254523.1|NP_002257.1|NP_008909.1|NP_055484.3|NP_055950.1|NP_056046.1|NP_116231.2|NP_001092885.1|NP_002255.3|NP_002258.2|NP_060197.4|NP_060221.2|NP_612142.2|NP_002254.2|NP_056169.1|NP_002259.1|	12|8|5|11|8|11	55	9.17	876	IMB1_HUMAN
LMNA	NP_002257.1	KPNA2	2|0|2|2|2|2	10	1.67	6	0|0|0|0|0|0|0|0|0|0|0|0|0|0|0|0|0|0	0.94	0.94	0.94	0.94	0.94	-1.78	16.67	0.01	NP_056444.3|NP_001186509.1|NP_002255.3|NP_002258.2|NP_001252.1|NP_788276.1|NP_002259.1|	2|0|2|2|2|2	10	1.67	529	IMA1_HUMAN
LMNA	NP_002287.2	LBR	55|62|51|71|83|50	372	62	6	0|0|0|2|2|0|13|15|16|17|16|13|0|0|2|3|2|0	1	1	1	1	1	13.09	4.13	0	NP_001104262.1|NP_001120793.1|NP_055186.2|	25|24|24|27|28|23	151	25.17	615	LBR_HUMAN
LMNA	NP_002406.1	MIF	3|3|3|3|3|3	18	3	6	3|0|0|4|3|0|0|0|0|0|0|0|0|0|0|3|4|0	0	0	0	0	0	-7.02	1.06	0.41	NP_006546.1|	2|2|2|3|3|2	14	2.33	115	MIF_HUMAN
LMNA	NP_002430.3	MSH3	7|3|4|5|5|6	30	5	6	0|0|0|0|0|0|0|0|0|0|0|0|0|0|0|0|0|0	1	1	1	1	1	4.58	50	0	NP_115820.2|NP_000242.1|NP_001121901.1|	7|3|3|5|4|5	27	4.5	1137	MSH3_HUMAN
LMNA	NP_002558.1	PEBP1	3|2|0|0|0|2	7	1.17	6	0|0|0|0|0|0|0|0|0|0|0|0|0|0|0|0|0|0	0.96	0.99	0.95	0.99	0.96	-1.84	11.67	0		3|2|0|0|0|2	7	1.17	187	PEBP1_HUMAN
LMNA	NP_002625.1	PHB	2|0|0|0|0|0	2	0.33	6	4|7|5|9|9|7|0|0|0|0|0|0|5|4|4|7|7|3	0	0	0	0	0	-33.89	0.04	0.72	NP_003565.4|NP_002818.1|NP_006752.1|NP_002087.2|NP_003135.2|NP_004955.2|NP_005561.1|NP_775741.1|	2|0|0|0|0|0	2	0.33	272	PHB_HUMAN
LMNA	NP_002626.1	SLC25A3	6|5|3|7|5|6	32	5.33	6	6|5|4|10|9|3|3|3|0|0|0|2|7|4|3|9|8|3	0	0	0	0	0	-27.39	0.65	0.61	NP_002818.1|NP_000373.1|NP_001019820.1|NP_057190.2|NP_005054.3|	6|5|3|7|5|6	32	5.33	361	MPCP_HUMAN
LMNA	NP_002678.2	PNN	7|4|7|8|7|6	39	6.5	6	0|0|0|0|0|0|16|17|19|17|16|19|0|0|0|0|0|0	0	0	0	0	0	-63.17	0.38	0.68	NP_002361.1|	7|4|7|8|7|6	39	6.5	717	PININ_HUMAN
LMNA	NP_002705.2	PPP1R10	8|2|5|6|6|10	37	6.17	6	0|0|0|0|0|0|16|18|16|19|17|17|0|0|0|0|0|0	0	0	0	0	0	-68.48	0.36	0.68		8|2|4|6|5|10	35	5.83	940	PP1RA_HUMAN
LMNA	NP_002818.1	PTPN1	13|13|12|14|13|17	82	13.67	6	2|4|4|7|6|2|5|4|0|5|3|3|3|2|0|7|2|0	0.35	0.87	0.35	0.87	0.35	-4.36	2.41	0.11	NP_001120676.1|NP_002202.2|NP_057250.1|	11|12|10|13|11|13	70	11.67	435	PTN1_HUMAN
LMNA	NP_002825.3	PTPN11	6|0|0|3|2|3	14	2.33	6	12|11|8|16|17|7|12|10|9|13|11|12|11|11|7|15|14|11	0	0	0	0	0	-64.36	0.16	0.72	NP_055953.3|NP_620147.1|NP_078805.3|	6|0|0|3|2|3	14	2.33	593	PTN11_HUMAN
LMNA	NP_002874.1	RANGAP1	14|13|9|12|13|12	73	12.17	6	2|3|0|3|2|0|30|29|45|38|42|31|0|0|0|0|0|0	0	0	0	0	0	-127.7	0.34	0.71	NP_005115.2|NP_000525.1|NP_001104490.1|NP_065134.1|NP_001243334.1|NP_001254523.1|NP_005756.2|NP_067640.2|NP_612142.2|	13|12|9|11|11|12	68	11.33	587	RAGP1_HUMAN
LMNA	NP_002878.2	RARS	6|0|4|5|6|5	26	4.33	6	2|2|0|7|7|2|27|25|22|24|22|29|3|2|0|2|4|3	0	0	0	0	0	-110.6	0.17	0.72		6|0|4|5|6|5	26	4.33	660	SYRC_HUMAN
LMNA	NP_002895.3	NELFE	10|7|8|8|10|8	51	8.5	6	0|0|0|0|0|0|9|9|9|9|7|8|0|0|0|0|0|0	0	0	0	0	0	-21.24	1	0.58	NP_004772.1|NP_001074012.1|	10|7|8|8|10|8	51	8.5	380	NELFE_HUMAN
LMNA	NP_002936.1	RPA1	16|17|17|18|21|19	108	18	6	0|0|0|0|0|0|11|14|10|10|10|13|0|0|0|0|0|0	0	0	0	0	0	-18.02	1.59	0.52	NP_003461.2|NP_001059.2|NP_000048.1|NP_001193929.1|NP_001136040.1|NP_036601.2|NP_060598.3|NP_001019820.1|NP_002202.2|NP_002430.3|NP_004883.3|NP_006288.2|NP_006658.1|NP_006775.1|NP_115820.2|NP_000242.1|NP_005564.1|NP_039269.2|NP_001139241.1|NP_060549.4|NP_005906.2|NP_001093869.1|NP_056175.3|	13|14|14|14|18|15	88	14.67	616	RFA1_HUMAN
LMNA	NP_002941.1	RPN1	10|2|7|11|4|11	45	7.5	6	2|6|7|10|7|5|0|0|0|0|0|0|4|3|4|8|3|4	0	0	0	0	0	-25.6	1.05	0.51	NP_001258625.1|NP_001019820.1|NP_003135.2|NP_064583.2|NP_849193.1|NP_001252.1|	10|2|7|10|3|11	43	7.17	607	RPN1_HUMAN
LMNA	NP_002943.2	RPS2	4|2|2|3|2|4	17	2.83	6	6|5|4|9|5|3|4|3|2|3|3|3|4|5|3|7|5|3	0	0	0	0	0	-21.5	0.46	0.72	NP_001129951.1|NP_060598.3|NP_001248321.1|NP_064550.3|NP_003060.2|NP_001035754.1|NP_002361.1|	4|2|2|3|2|4	17	2.83	293	RS2_HUMAN
LMNA	NP_003070.3	SMARCE1	3|3|3|3|3|2	17	2.83	6	0|0|0|0|0|0|0|0|3|2|2|0|0|0|0|0|0|0	0.24	0.24	0.24	0.24	0.24	-2.43	2.43	0.22	NP_002119.1|NP_004955.2|NP_060758.2|NP_001121901.1|	3|2|3|3|3|2	16	2.67	411	SMCE1_HUMAN
LMNA	NP_003081.2	SNRPA1	8|7|12|10|12|9	58	9.67	6	0|0|0|0|0|0|11|10|15|14|13|11|0|0|0|0|0|0	0	0	0	0	0	-35.65	0.78	0.64	NP_060628.2|NP_073210.1|NP_036601.2|NP_005862.1|NP_003901.2|NP_056444.3|NP_689647.2|NP_057736.4|NP_056975.1|NP_777591.2|	7|7|10|8|8|9	49	8.17	255	RU2A_HUMAN
LMNA	NP_003125.3	SRP14	4|0|3|5|4|4	20	3.33	6	5|7|3|5|8|4|0|0|0|0|0|0|6|5|5|5|8|5	0	0	0	0	0	-28.76	0.51	0.58	NP_001015877.1|NP_001244118.1|	4|0|3|5|4|4	20	3.33	136	SRP14_HUMAN
LMNA	NP_003133.1	SSB	4|3|2|2|2|3	16	2.67	6	0|0|0|0|0|0|7|7|2|3|3|5|0|0|0|0|0|0	0	0	0	0	0	-14.91	0.59	0.52	NP_665906.1|	4|3|2|2|2|3	16	2.67	408	LA_HUMAN
LMNA	NP_003135.2	SSR1	4|3|0|2|2|0	11	1.83	6	0|0|0|0|0|0|0|0|0|0|0|0|0|0|0|0|0|0	0.98	1	0.98	1	0.98	-1.8	18.33	0	NP_005561.1|NP_110382.3|NP_110416.1|	3|3|0|2|2|0	10	1.67	286	SSRA_HUMAN
LMNA	NP_003137.1	SSRP1	4|4|3|4|2|8	25	4.17	6	0|0|0|0|0|0|3|2|0|0|0|2|0|0|0|0|0|0	0.64	0.97	0.65	0.97	0.65	-2.42	3.57	0.05	NP_055953.3|NP_001261.2|NP_009123.1|NP_620147.1|NP_002119.1|NP_001121901.1|NP_005906.2|NP_001161413.1|	4|4|3|4|2|8	25	4.17	709	SSRP1_HUMAN
LMNA	NP_003147.2	STIM1	15|10|10|11|12|14	72	12	6	0|0|0|0|0|0|0|0|0|0|0|0|0|0|0|0|0|0	1	1	1	1	1	15.91	120	0	NP_004883.3|	14|9|10|9|10|12	64	10.67	685	STIM1_HUMAN
LMNA	NP_003189.2	ELOA	10|5|4|8|8|5	40	6.67	6	0|0|0|0|0|0|6|7|4|9|5|3|0|0|0|0|0|0	0	0	0	0	0	-15.68	1.18	0.44	NP_620147.1|NP_006752.1|	9|5|4|7|6|5	36	6	798	ELOA1_HUMAN
LMNA	NP_003325.2	UBA1	4|3|2|2|3|2	16	2.67	6	14|17|11|23|21|12|3|2|0|3|3|3|16|17|10|19|19|11	0	0	0	0	0	-77.92	0.14	0.72	NP_055484.3|NP_057105.2|	4|3|2|2|3|2	16	2.67	1058	UBA1_HUMAN
LMNA	NP_003356.2	UQCRC1	5|3|6|6|4|4	28	4.67	6	11|13|9|18|14|8|0|0|2|0|0|0|13|13|7|12|12|5	0	0	0	0	0	-51.06	0.34	0.72	NP_003565.4|NP_001258625.1|NP_005561.1|NP_775741.1|	5|3|6|6|4|4	28	4.67	480	QCR1_HUMAN
LMNA	NP_003375.1	VRK1	2|0|0|2|2|3	9	1.5	6	0|0|0|0|0|0|0|0|0|0|0|0|0|0|0|0|0|0	0.96	0.99	0.95	0.99	0.96	-1.84	15	0		2|0|0|2|2|3	9	1.5	396	VRK1_HUMAN
LMNA	NP_003461.2	USP7	45|39|49|48|48|46	275	45.83	6	0|0|0|0|0|0|13|13|11|11|12|13|0|0|0|0|0|0	1	1	1	1	1	8.67	3.77	0	NP_057404.2|NP_658983.3|NP_001092108.1|NP_005180.1|NP_006493.1|NP_009166.2|NP_001121901.1|NP_002255.3|NP_078888.4|NP_001139241.1|NP_064550.3|NP_065700.1|NP_005906.2|NP_001231509.1|	36|32|36|37|38|38	217	36.17	1102	UBP7_HUMAN
LMNA	NP_003478.1	TAF15	4|4|0|7|6|0	21	3.5	6	0|0|0|0|0|0|5|4|0|7|4|0|0|0|0|0|0|0	0.02	0.04	0.02	0.04	0.02	-14.58	1.05	0.33		4|2|0|6|6|0	18	3	589	RBP56_HUMAN
LMNA	NP_003565.4	VAPA	8|6|6|11|9|6	46	7.67	6	3|5|2|3|2|0|0|0|0|4|0|2|3|0|0|3|2|0	0.37	0.79	0.39	0.81	0.39	-4.98	2.19	0.1	NP_057479.2|NP_060533.2|NP_060855.2|NP_004729.1|NP_006816.2|NP_001073141.1|NP_055865.1|NP_775741.1|NP_849193.1|NP_003092.4|NP_001091081.1|NP_001139554.1|NP_001184188.1|	5|4|4|7|5|5	30	5	294	VAPA_HUMAN
LMNA	NP_003595.1	IRS4	5|3|5|0|4|7	24	4	6	13|9|8|16|17|8|25|33|32|39|35|31|17|12|8|13|18|11	0	0	0	0	0	-144.94	0.12	0.72	NP_000108.1|NP_006752.1|NP_055186.2|NP_001243763.1|	5|3|4|0|4|7	23	3.83	1257	IRS4_HUMAN
LMNA	NP_003615.2	RANBP3	12|12|6|7|8|13	58	9.67	6	0|0|0|0|0|0|12|15|11|10|11|15|0|0|0|0|0|0	0	0	0	0	0	-37.72	0.78	0.64	NP_001104490.1|	9|10|5|5|6|10	45	7.5	562	RANB3_HUMAN
LMNA	NP_003633.1	HAT1	9|7|5|7|6|6	40	6.67	6	0|0|0|0|0|0|6|6|5|6|8|5|0|0|0|0|0|0	0	0	0	0	0	-15.28	1.11	0.5		8|6|5|6|5|6	36	6	419	HAT1_HUMAN
LMNA	NP_003698.1	RUVBL1	17|16|16|17|17|16	99	16.5	6	0|0|0|0|0|0|23|22|30|29|26|24|0|0|0|0|0|0	0	0	0	0	0	-70.33	0.64	0.7	NP_005862.1|NP_004955.2|NP_002097.1|NP_001121901.1|NP_002255.3|NP_003394.1|NP_001252.1|NP_003060.2|NP_001231509.1|	15|14|14|15|14|14	86	14.33	456	RUVB1_HUMAN
LMNA	NP_003744.1	EIF3D	7|4|4|4|3|3	25	4.17	6	4|4|0|10|10|4|4|3|3|6|3|3|4|4|3|7|6|4	0	0	0	0	0	-23.37	0.58	0.58		7|2|3|4|3|3	22	3.67	548	EIF3D_HUMAN
LMNA	NP_003746.2	EIF3G	5|3|0|0|0|3	11	1.83	6	0|0|0|0|0|0|9|12|10|11|11|11|0|0|0|0|0|0	0	0	0	0	0	-47.28	0.17	0.66		4|3|0|0|0|3	10	1.67	320	EIF3G_HUMAN
LMNA	NP_003791.3	RNGTT	4|3|2|0|4|4	17	2.83	6	0|0|0|0|0|0|0|0|0|0|0|0|0|0|0|0|0|0	1	1	1	1	1	-1.84	28.33	0		4|3|2|0|4|3	16	2.67	597	MCE1_HUMAN
LMNA	NP_003866.1	GMPS	14|8|6|5|8|10	51	8.5	6	23|22|5|23|27|11|11|11|7|8|6|11|21|24|12|24|26|15	0	0	0	0	0	-90.85	0.35	0.72	NP_003461.2|	13|8|6|5|8|10	50	8.33	693	GUAA_HUMAN
LMNA	NP_003897.2	MCM3AP	31|23|26|32|32|30	174	29	6	0|0|0|0|0|0|0|0|2|0|0|2|0|0|0|0|0|0	1	1	1	1	1	17.64	43.5	0	NP_078805.3|	25|18|20|25|25|23	136	22.67	1980	GANP_HUMAN
LMNA	NP_003901.2	BUD31	3|0|0|3|2|0	8	1.33	6	0|0|0|0|0|0|0|0|0|0|0|0|0|0|0|0|0|0	0.97	0.99	0.97	0.99	0.97	-1.84	13.33	0		3|0|0|3|2|0	8	1.33	144	BUD31_HUMAN
LMNA	NP_003960.1	UBE2M	2|0|0|0|0|0	2	0.33	6	0|0|0|0|0|0|3|2|2|2|2|3|0|0|0|0|0|0	0	0	0	0	0	-10.55	0.14	0.43	NP_004883.3|	2|0|0|0|0|0	2	0.33	183	UBC12_HUMAN
LMNA	NP_003963.1	BTAF1	3|0|0|0|2|0	5	0.83	6	0|0|0|0|0|0|0|0|2|0|2|2|0|0|0|0|0|0	0.15	0.34	0.15	0.33	0.15	-4.89	0.83	0.25	NP_001231509.1|	3|0|0|0|2|0	5	0.83	1849	BTAF1_HUMAN
LMNA	NP_004119.1	GTF2F2	12|9|12|12|12|13	70	11.67	6	0|0|0|0|0|0|7|6|8|10|9|8|0|0|0|0|0|0	0	0	0	0	0	-16.48	1.46	0.51	NP_001104490.1|NP_002087.2|NP_005504.2|NP_004448.2|NP_665906.1|	9|7|9|11|9|11	56	9.33	249	T2FB_HUMAN
LMNA	NP_004172.2	UCHL1	2|0|0|0|2|2	6	1	6	6|6|6|10|11|5|0|0|0|0|0|0|7|7|5|6|8|4	0	0	0	0	0	-36.16	0.12	0.72		2|0|0|0|2|2	6	1	223	UCHL1_HUMAN
LMNA	NP_004232.2	JMJD1C	23|7|4|7|8|15	64	10.67	6	0|0|0|0|0|0|6|10|5|6|6|6|0|0|0|0|0|0	0.35	1	0.35	1	0.35	-18.82	1.64	0.11		20|7|4|7|8|15	61	10.17	2303	JHD2C_HUMAN
LMNA	NP_004387.1	DDX5	21|20|23|29|24|24	141	23.5	6	14|15|16|21|21|17|17|15|18|19|20|19|12|15|15|19|17|14	0	0	0	0	0	-42.21	1.18	0.65	NP_005907.3|NP_036473.2|NP_004955.2|NP_054722.2|NP_001121901.1|NP_003394.1|NP_001252.1|NP_001243763.1|NP_001027565.1|NP_056175.3|NP_057250.1|	16|16|17|21|19|18	107	17.83	614	DDX5_HUMAN
LMNA	NP_004389.2	DDX10	18|11|13|17|16|18	93	15.5	6	0|0|0|0|0|0|25|27|27|28|28|27|0|0|0|0|0|0	0	0	0	0	0	-86.01	0.57	0.7	NP_001244118.1|	18|11|12|17|15|17	90	15	875	DDX10_HUMAN
LMNA	NP_004450.3	BPTF	9|0|16|21|15|6	67	11.17	6	0|0|0|0|0|0|36|33|25|36|32|33|0|0|0|0|0|0	0	0	0	0	0	-144.96	0.34	0.71	NP_001036004.1|NP_003060.2|	8|0|15|20|14|6	63	10.5	2903	BPTF_HUMAN
LMNA	NP_004468.1	FRG1	2|2|0|0|0|3	7	1.17	6	0|0|0|0|0|0|0|0|0|0|0|0|0|0|0|0|0|0	0.96	0.99	0.95	0.99	0.96	-1.84	11.67	0		2|2|0|0|0|3	7	1.17	258	FRG1_HUMAN
LMNA	NP_004490.2	HNRNPAB	2|0|2|2|2|0	8	1.33	6	0|0|0|3|3|0|0|2|2|0|0|0|0|0|0|0|2|0	0	0	0	0	0	-9.05	0.67	0.37	NP_059106.2|NP_665906.1|	2|0|2|2|2|0	8	1.33	285	ROAA_HUMAN
LMNA	NP_004689.1	PRPF3	10|7|11|17|15|10	70	11.67	6	0|0|0|0|0|0|15|13|17|19|18|17|0|0|0|0|0|0	0	0	0	0	0	-52.27	0.71	0.66	NP_009123.1|NP_036601.2|NP_005862.1|NP_001230575.1|NP_056444.3|NP_001243763.1|	10|7|11|13|12|10	63	10.5	683	PRPF3_HUMAN
LMNA	NP_004732.2	NOLC1	2|0|5|5|5|5	22	3.67	6	0|0|0|0|0|0|7|7|7|8|11|7|0|0|0|0|0|0	0	0	0	0	0	-34.65	0.47	0.62	NP_001104490.1|NP_006752.1|NP_001244118.1|NP_004955.2|	2|0|5|5|5|5	22	3.67	699	NOLC1_HUMAN
LMNA	NP_004765.2	MED1	5|2|3|6|5|2	23	3.83	6	0|0|0|0|0|0|17|19|22|18|19|19|0|0|0|0|0|0	0	0	0	0	0	-76.46	0.2	0.72	NP_036614.1|NP_001252.1|NP_001231509.1|	5|2|3|6|5|2	23	3.83	1581	MED1_HUMAN
LMNA	NP_004773.1	SNAP29	2|0|2|0|2|2	8	1.33	6	0|0|0|0|0|0|10|10|11|11|13|10|0|0|0|0|0|0	0	0	0	0	0	-48.01	0.12	0.72	NP_001231595.1|	2|0|2|0|2|2	8	1.33	258	SNP29_HUMAN
LMNA	NP_004777.1	TXNL1	8|3|3|5|5|7	31	5.17	6	3|0|0|0|3|0|8|12|6|6|8|9|2|0|0|3|4|0	0	0	0	0	0	-27.4	0.63	0.6	NP_003461.2|NP_009166.2|	8|3|2|5|4|7	29	4.83	289	TXNL1_HUMAN
LMNA	NP_004883.3	SEC22B	6|2|6|8|7|6	35	5.83	6	0|0|0|0|0|0|0|0|0|0|0|0|0|0|0|0|0|0	1	1	1	1	1	2.73	58.33	0	NP_005756.2|NP_006288.2|NP_057540.1|	6|2|6|8|7|6	35	5.83	215	SC22B_HUMAN
LMNA	NP_004896.1	PRDX6	2|2|0|0|0|2	6	1	6	4|0|0|3|2|0|2|6|2|3|3|4|3|3|0|5|0|0	0	0	0	0	0	-18.49	0.24	0.72	NP_006752.1|	2|2|0|0|0|2	6	1	224	PRDX6_HUMAN
LMNA	NP_004955.2	HDAC1	5|4|3|5|5|4	26	4.33	6	0|0|0|0|0|0|0|0|0|0|0|0|0|0|0|0|0|0	1	1	1	1	1	4.61	43.33	0	NP_001121901.1|NP_002255.3|NP_002258.2|NP_003394.1|NP_001071168.2|NP_006582.1|NP_734466.1|NP_005906.2|NP_002259.1|	2|4|3|2|5|2	18	3	482	HDAC1_HUMAN
LMNA	NP_004981.2	MARS	2|0|0|0|0|3	5	0.83	6	0|0|0|5|4|0|5|5|3|6|3|4|0|0|0|3|3|0	0	0	0	0	0	-21.44	0.17	0.56	NP_001252.1|	2|0|0|0|0|3	5	0.83	900	SYMC_HUMAN
LMNA	NP_005021.2	PLK1	2|0|0|0|2|0	4	0.67	6	0|0|0|0|0|0|0|0|0|0|0|0|0|0|0|0|0|0	0.63	0.94	0.63	0.94	0.63	-1.81	6.67	0.05	NP_115820.2|NP_004194.3|NP_001184188.1|	2|0|0|0|2|0	4	0.67	603	PLK1_HUMAN
LMNA	NP_005057.1	SFPQ	6|4|7|9|8|7	41	6.83	6	3|11|0|0|4|3|16|18|16|19|15|14|0|0|3|0|0|0	0	0	0	0	0	-58.87	0.42	0.68	NP_003277.1|NP_001059.2|NP_001036214.1|NP_001230575.1|NP_004955.2|NP_000280.1|	5|3|5|6|6|6	31	5.17	707	SFPQ_HUMAN
LMNA	NP_005076.3	NUP214	22|18|24|17|20|26	127	21.17	6	0|0|0|0|0|0|33|38|46|45|42|37|0|0|0|0|0|0	0	0	0	0	0	-126.04	0.53	0.71	NP_001180286.1|NP_065134.1|NP_612142.2|	20|17|22|16|18|25	118	19.67	2090	NU214_HUMAN
LMNA	NP_005110.2	THRAP3	15|12|12|19|13|17	88	14.67	6	0|0|0|0|0|0|30|30|31|35|31|32|0|0|0|0|0|0	0	0	0	0	0	-102.11	0.47	0.71	NP_001035889.1|NP_036601.2|NP_002361.1|	11|10|8|13|8|13	63	10.5	955	TR150_HUMAN
LMNA	NP_005115.2	NUP153	93|76|115|112|120|95	611	101.83	6	0|0|0|3|0|0|30|29|42|40|41|32|0|0|0|2|0|0	1	1	1	1	1	-19.74	2.86	0	NP_009103.2|NP_057404.2|NP_060700.2|NP_689775.2|NP_001180286.1|NP_001157935.1|NP_065134.1|NP_001803.2|NP_001162023.1|NP_001254523.1|NP_002257.1|NP_055484.3|NP_055950.1|NP_056046.1|NP_067640.2|NP_116231.2|NP_001244119.1|NP_001092885.1|NP_002255.3|NP_002258.2|NP_060197.4|NP_060221.2|NP_612142.2|NP_002254.2|NP_056169.1|NP_002259.1|	54|42|60|63|62|52	333	55.5	1475	NU153_HUMAN
LMNA	NP_005137.1	SART1	3|5|9|7|6|8	38	6.33	6	0|0|0|0|0|0|14|11|11|12|12|14|0|0|0|0|0|0	0	0	0	0	0	-44.67	0.51	0.65	NP_036601.2|NP_001230575.1|NP_004883.3|NP_056444.3|NP_000242.1|NP_057736.4|	3|5|8|7|6|8	37	6.17	800	SNUT1_HUMAN
LMNA	NP_005180.1	CBX2	4|3|5|4|6|4	26	4.33	6	0|0|0|0|0|0|0|0|0|0|0|0|0|0|0|0|0|0	1	1	1	1	1	4.55	43.33	0	NP_003504.2|	4|3|5|4|6|4	26	4.33	532	CBX2_HUMAN
LMNA	NP_005198.1	CRKL	21|18|19|22|19|18	117	19.5	6	25|24|12|29|27|19|20|18|14|16|17|16|23|24|20|30|28|22	0	0	0	0	0	-72.45	0.72	0.7	NP_003461.2|NP_002202.2|NP_003394.1|NP_001027565.1|	14|14|15|17|15|14	89	14.83	303	CRKL_HUMAN
LMNA	NP_005325.2	HCFC1	15|12|15|17|17|16	92	15.33	6	2|2|3|2|2|2|30|29|30|31|35|30|3|2|3|2|2|2	0	0	0	0	0	-99.36	0.5	0.71	NP_001171825.1|NP_004955.2|NP_003394.1|	14|12|15|15|15|15	86	14.33	2035	HCFC1_HUMAN
LMNA	NP_005372.2	NCL	25|27|42|44|48|24	210	35	6	2|0|7|13|12|4|25|21|37|38|39|24|0|0|10|12|12|3	0	0	0	0	0	-74.91	1.14	0.67	NP_003277.1|NP_001120793.1|NP_003461.2|NP_065147.1|NP_001104490.1|NP_001180286.1|NP_002087.2|NP_003394.1|NP_665906.1|NP_065700.1|NP_003161.2|NP_055423.1|	24|23|32|36|37|22	174	29	710	NUCL_HUMAN
LMNA	NP_005383.3	PHF2	5|0|5|6|6|5	27	4.5	6	0|0|0|0|0|0|0|0|0|0|0|0|0|0|0|0|0|0	1	1	1	1	1	-1.84	45	0		5|0|5|6|5|5	26	4.33	1096	PHF2_HUMAN
LMNA	NP_005446.2	ZRANB2	7|5|2|2|2|5	23	3.83	6	0|0|0|0|0|0|2|3|0|0|0|2|0|0|0|0|0|0	0.78	0.93	0.78	0.93	0.78	-2.47	3.29	0.02	NP_958357.1|NP_056377.1|	5|4|2|2|2|4	19	3.17	320	ZRAB2_HUMAN
LMNA	NP_005474.2	CHAF1A	8|3|9|9|8|9	46	7.67	6	0|0|0|0|0|0|12|9|7|9|7|10|0|0|0|0|0|0	0	0	0	0	0	-30.79	0.85	0.6	NP_000048.1|NP_006752.1|NP_056444.3|NP_001139241.1|	8|2|9|9|8|8	44	7.33	956	CAF1A_HUMAN
LMNA	NP_005504.2	GTF2E1	4|3|3|2|2|3	17	2.83	6	0|0|0|0|0|0|0|0|0|0|0|0|0|0|0|0|0|0	0.99	1	0.99	1	0.99	2.7	28.33	0		4|3|3|2|2|3	17	2.83	439	T2EA_HUMAN
LMNA	NP_005561.1	LMAN1	14|13|16|16|17|16	92	15.33	6	0|0|0|0|0|0|0|0|0|0|0|0|0|0|0|0|0|0	1	1	1	1	1	20.5	153.33	0	NP_110382.3|NP_001193942.1|	10|11|10|11|12|11	65	10.83	510	LMAN1_HUMAN
LMNA	NP_005633.2	TAF7	6|3|3|4|3|6	25	4.17	6	0|0|0|0|0|0|9|6|5|3|8|6|0|0|0|0|0|0	0	0	0	0	0	-19.38	0.68	0.55	NP_001161054.1|NP_620147.1|NP_003394.1|NP_001252.1|NP_001231509.1|	6|3|3|3|3|5	23	3.83	349	TAF7_HUMAN
LMNA	NP_005641.1	TCF20	5|5|2|6|6|4	28	4.67	6	0|0|0|0|0|0|7|9|11|13|7|8|0|0|0|0|0|0	0	0	0	0	0	-34.02	0.51	0.63	NP_109590.3|NP_004955.2|	4|3|2|6|6|4	25	4.17	1960	TCF20_HUMAN
LMNA	NP_005678.3	FARSB	5|0|0|0|3|2	10	1.67	6	20|18|12|19|22|17|0|3|0|2|0|0|18|16|17|19|20|15	0	0	0	0	0	-87.46	0.08	0.72	NP_001104490.1|	5|0|0|0|3|2	10	1.67	589	SYFB_HUMAN
LMNA	NP_005753.1	TRIM28	21|18|22|22|20|23	126	21	6	0|2|0|8|4|4|25|27|27|29|25|27|2|3|3|11|5|3	0	0	0	0	0	-70.49	0.79	0.69	NP_001041666.1|NP_000108.1|NP_001120793.1|NP_064520.2|NP_001035889.1|NP_004955.2|NP_001121901.1|NP_001070671.1|NP_001252.1|NP_001229971.1|	21|18|18|21|20|21	119	19.83	835	TIF1B_HUMAN
LMNA	NP_005756.2	ATP6AP2	12|12|13|11|8|14	70	11.67	6	0|0|0|0|0|0|0|0|0|0|0|0|0|0|0|0|0|0	1	1	1	1	1	12.85	116.67	0	NP_065698.1|NP_689677.1|NP_776186.2|NP_001278.1|NP_057190.2|	11|10|11|11|8|11	62	10.33	350	RENR_HUMAN
LMNA	NP_005769.1	RBM5	3|3|5|5|4|5	25	4.17	6	0|0|0|0|0|0|0|0|0|0|0|0|0|0|0|0|0|0	1	1	1	1	1	4.55	41.67	0	NP_775741.1|	2|2|5|5|3|4	21	3.5	815	RBM5_HUMAN
LMNA	NP_005773.3	ALYREF	6|6|4|4|7|5	32	5.33	6	0|0|0|0|2|0|4|2|3|3|3|2|0|0|0|4|3|0	0.02	0.04	0.02	0.04	0.02	-7.31	1.6	0.32	NP_001107590.1|NP_001188474.1|NP_065700.1|NP_002361.1|	5|4|3|3|5|4	24	4	264	THOC4_HUMAN
LMNA	NP_005774.2	TXNDC9	4|0|2|3|3|2	14	2.33	6	0|0|0|0|0|0|6|7|7|6|7|7|0|0|0|0|0|0	0	0	0	0	0	-29.53	0.35	0.6		4|0|2|3|3|2	14	2.33	226	TXND9_HUMAN
LMNA	NP_005830.2	SRRM1	2|0|0|2|2|0	6	1	6	0|0|0|0|0|0|6|6|3|3|5|6|0|0|0|0|0|0	0	0	0	0	0	-21.38	0.21	0.57	NP_055095.2|NP_001059.2|NP_009123.1|NP_001036214.1|NP_002087.2|NP_005504.2|NP_001093869.1|NP_002361.1|	2|0|0|2|2|0	6	1	904	SRRM1_HUMAN
LMNA	NP_005859.1	BET1	3|0|3|2|3|3	14	2.33	6	0|0|0|2|0|0|0|0|0|0|0|0|0|0|0|0|0|0	0.82	0.82	0.81	0.81	0.82	-2.73	7	0.02	NP_001231595.1|	2|0|2|2|2|2	10	1.67	118	BET1_HUMAN
LMNA	NP_005860.2	CWC27	6|0|2|4|5|4	21	3.5	6	0|0|0|0|0|0|0|0|0|0|2|0|0|0|0|0|0|0	0.95	0.98	0.95	0.98	0.95	-2.72	10.5	0.01	NP_054722.2|NP_665906.1|NP_056175.3|	6|0|2|4|5|4	21	3.5	472	CWC27_HUMAN
LMNA	NP_005862.1	SMNDC1	4|3|2|4|4|3	20	3.33	6	0|0|0|0|0|0|0|0|0|0|0|0|0|0|0|0|2|0	0.91	0.91	0.91	0.91	0.91	0.5	10	0.01	NP_001119575.1|NP_116204.3|NP_788276.1|NP_001035754.1|	3|3|2|4|3|3	18	3	238	SPF30_HUMAN
LMNA	NP_005900.2	MAP1B	4|0|0|0|0|2	6	1	6	0|0|0|0|0|0|54|60|49|51|57|56|0|0|0|0|0|0	0	0	0	0	0	-243.69	0.02	0.72	NP_001035889.1|NP_002361.1|	4|0|0|0|0|2	6	1	2468	MAP1B_HUMAN
LMNA	NP_005905.2	MCM4	15|13|13|15|18|17	91	15.17	6	0|0|0|0|0|0|10|9|12|12|15|13|0|0|0|0|0|0	0	0	0	0	0	-24.2	1.28	0.58	NP_009123.1|NP_060628.2|NP_002258.2|NP_001184188.1|NP_005906.2|NP_002259.1|	13|13|12|14|16|16	84	14	863	MCM4_HUMAN
LMNA	NP_005917.2	MFAP1	9|10|13|12|13|10	67	11.17	6	0|0|0|0|0|0|7|6|9|8|9|8|0|0|0|0|0|0	0	0	0	0	0	-15.93	1.43	0.5	NP_004932.1|NP_054722.2|NP_775741.1|	8|10|10|10|11|9	58	9.67	439	MFAP1_HUMAN
LMNA	NP_005947.3	MTHFD1	3|0|0|0|0|0	3	0.5	6	16|14|9|23|21|12|0|0|0|0|0|0|14|12|16|25|19|14	0	0	0	0	0	-88.92	0.03	0.72	NP_002617.3|NP_055428.1|NP_004448.2|NP_001136120.1|	3|0|0|0|0|0	3	0.5	935	C1TC_HUMAN
LMNA	NP_005959.2	HNRNPM	26|13|22|31|27|26	145	24.17	6	21|23|21|26|27|26|20|18|15|19|16|17|21|22|12|28|25|25	0	0	0	0	0	-78.19	0.92	0.68	NP_003277.1|NP_009123.1|NP_001193929.1|NP_036601.2|NP_001254507.1|NP_003135.2|NP_060979.2|NP_001121901.1|NP_005564.1|NP_001027565.1|NP_002361.1|	23|12|20|28|24|24	131	21.83	730	HNRPM_HUMAN
LMNA	NP_005964.3	PRCC	3|0|3|2|3|4	15	2.5	6	0|0|0|0|0|0|2|3|3|2|2|0|0|0|0|0|0|0	0.03	0.06	0.03	0.06	0.03	-9.05	1.25	0.31	NP_036614.1|NP_055152.1|	3|0|3|2|3|3	14	2.33	491	PRCC_HUMAN
LMNA	NP_006017.1	H1FX	2|0|0|2|0|3	7	1.17	6	0|0|0|0|0|0|0|0|0|0|0|0|0|0|0|0|0|0	0.96	0.99	0.95	0.99	0.96	-1.83	11.67	0	NP_065700.1|	2|0|0|2|0|2	6	1	213	H1X_HUMAN
LMNA	NP_006058.1	EMC8	3|5|4|4|4|4	24	4	6	0|0|0|0|0|0|0|0|0|0|0|0|0|0|0|0|0|0	1	1	1	1	1	4.55	40	0	NP_775741.1|	3|4|3|3|4|3	20	3.33	210	EMC8_HUMAN
LMNA	NP_006080.1	SCML2	24|26|38|41|42|31	202	33.67	6	0|0|0|0|0|0|22|23|28|28|25|25|0|0|0|0|0|0	0	0	0	0	0	-55.28	1.34	0.65	NP_065700.1|	18|20|26|27|29|23	143	23.83	700	SCML2_HUMAN
LMNA	NP_006089.1	RACK1	7|7|7|5|9|7	42	7	6	5|4|3|8|7|2|3|2|0|2|0|4|7|5|3|7|5|3	0	0	0	0	0	-17.07	1.08	0.52	NP_073210.1|NP_002202.2|NP_056444.3|NP_004662.2|NP_001243763.1|NP_065700.1|NP_001027565.1|NP_001161413.1|	7|6|6|4|7|7	37	6.17	317	RACK1_HUMAN
LMNA	NP_006136.1	DNAJB1	3|0|0|0|0|0	3	0.5	6	0|0|0|0|0|0|8|10|8|7|8|10|0|0|0|0|0|0	0	0	0	0	0	-37.63	0.06	0.65	NP_055428.1|NP_003783.1|	3|0|0|0|0|0	3	0.5	340	DNJB1_HUMAN
LMNA	NP_006181.1	ORC2	28|27|25|27|25|27	159	26.5	6	0|0|0|0|0|0|19|21|19|22|22|17|0|0|0|0|0|0	0	0	0	0	0	-35.68	1.32	0.65	NP_690852.1|NP_665906.1|NP_001184188.1|NP_064550.3|NP_005906.2|	20|18|17|19|18|20	112	18.67	577	ORC2_HUMAN
LMNA	NP_006188.3	PCM1	12|3|3|3|4|9	34	5.67	6	0|0|0|3|0|0|58|57|71|63|77|63|0|0|0|0|0|0	0	0	0	0	0	-275.16	0.09	0.72	NP_001104490.1|NP_005021.2|NP_060823.3|NP_061817.1|	11|2|2|2|3|7	27	4.5	2024	PCM1_HUMAN
LMNA	NP_006288.2	XRCC1	3|0|2|3|2|3	13	2.17	6	0|0|0|0|0|0|0|0|0|0|0|0|0|0|0|0|0|0	0.99	0.99	0.99	0.99	0.99	-1.8	21.67	0	NP_006398.1|NP_009166.2|NP_039269.2|	3|0|2|3|2|3	13	2.17	633	XRCC1_HUMAN
LMNA	NP_006311.2	PGRMC2	13|17|14|14|12|17	87	14.5	6	0|0|0|0|0|0|5|5|6|6|6|6|0|0|0|0|0|0	0.63	0.87	0.63	0.87	0.63	-4.36	2.56	0.05	NP_056046.1|NP_612142.2|	7|9|8|9|7|8	48	8	247	PGRC2_HUMAN
LMNA	NP_006315.1	CFDP1	6|4|4|5|4|8	31	5.17	6	0|0|0|0|0|0|4|4|2|3|2|5|0|0|0|0|0|0	0.05	0.13	0.05	0.13	0.05	-7.34	1.55	0.3		5|4|4|5|4|6	28	4.67	299	CFDP1_HUMAN
LMNA	NP_006316.1	RAN	9|9|7|9|8|8	50	8.33	6	7|8|4|8|8|3|9|9|9|10|10|8|6|6|3|8|7|2	0	0	0	0	0	-23.57	0.91	0.61	NP_005115.2|NP_001035248.1|NP_065134.1|NP_002257.1|NP_003375.1|NP_006288.2|NP_009166.2|NP_001123952.1|NP_002255.3|NP_002361.1|	6|6|5|6|6|6	35	5.83	216	RAN_HUMAN
LMNA	NP_006378.3	CHERP	8|4|9|15|11|10	57	9.5	6	0|0|0|5|2|0|20|21|26|27|24|18|0|0|0|2|0|0	0	0	0	0	0	-85.96	0.42	0.69	NP_004932.1|NP_001036066.1|	8|4|8|13|10|8	51	8.5	916	CHERP_HUMAN
LMNA	NP_006398.1	ARL6IP5	3|2|3|4|4|3	19	3.17	6	0|0|0|0|0|0|0|0|0|0|0|0|0|0|0|0|0|0	1	1	1	1	1	2.7	31.67	0		3|2|3|4|4|3	19	3.17	188	PRAF3_HUMAN
LMNA	NP_006416.3	SLU7	12|11|14|13|14|10	74	12.33	6	0|0|0|0|0|0|10|8|7|13|10|11|0|0|0|0|0|0	0	0	0	0	0	-21.52	1.25	0.57	NP_060248.2|NP_054722.2|	11|11|12|12|13|9	68	11.33	586	SLU7_HUMAN
LMNA	NP_006436.3	PRPF8	5|3|0|2|0|3	13	2.17	6	0|0|0|0|0|0|56|47|49|57|55|49|0|0|0|0|0|0	0	0	0	0	0	-233.13	0.04	0.72	NP_056513.2|NP_009123.1|NP_001015877.1|NP_036601.2|NP_001230575.1|NP_005769.1|NP_056444.3|NP_057736.4|NP_001027565.1|NP_056975.1|NP_002259.1|NP_002361.1|	5|3|0|2|0|3	13	2.17	2335	PRP8_HUMAN
LMNA	NP_006456.1	ARID3B	7|6|10|11|8|8	50	8.33	6	0|0|0|0|0|0|3|4|4|5|5|3|0|0|0|0|0|0	0.22	0.44	0.21	0.44	0.22	-6.83	2.08	0.23	NP_001252.1|	7|6|10|11|7|8	49	8.17	560	ARI3B_HUMAN
LMNA	NP_006493.1	POLH	3|0|0|3|2|4	12	2	6	0|0|0|0|0|0|0|0|0|0|0|0|0|0|0|0|0|0	0.99	1	0.99	1	0.99	-1.83	20	0	NP_064550.3|	3|0|0|3|2|4	12	2	713	POLH_HUMAN
LMNA	NP_006518.1	SLBP	2|0|0|0|0|0	2	0.33	6	0|0|0|0|0|0|0|0|0|0|0|0|0|0|0|0|0|0	0.31	0.94	0.31	0.94	0.31	-1.84	3.33	0.14		2|0|0|0|0|0	2	0.33	270	SLBP_HUMAN
LMNA	NP_006546.1	YKT6	12|11|11|13|13|12	72	12	6	0|0|0|0|0|0|5|6|4|3|3|5|0|0|0|0|0|0	0.68	0.77	0.67	0.77	0.68	-1.29	2.77	0.03	NP_001231595.1|NP_002558.1|	10|9|10|12|12|10	63	10.5	198	YKT6_HUMAN
LMNA	NP_006576.2	CCT8	30|26|35|34|32|39	196	32.67	6	0|0|3|5|3|4|55|54|73|62|70|56|0|2|2|4|0|4	0	0	0	0	0	-193.3	0.53	0.71	NP_004955.2|NP_001252.1|NP_001161413.1|NP_002259.1|	27|23|25|30|28|28	161	26.83	548	TCPQ_HUMAN
LMNA	NP_006591.1	NUDC	5|5|2|2|2|4	20	3.33	6	7|9|4|10|7|5|17|15|20|19|21|20|5|8|5|8|5|5	0	0	0	0	0	-75	0.18	0.72	NP_005021.2|NP_037520.1|NP_690852.1|	5|5|2|2|2|4	20	3.33	331	NUDC_HUMAN
LMNA	NP_006592.3	PTGES3	3|0|0|0|0|2	5	0.83	6	2|0|0|3|0|2|2|0|0|0|0|0|2|0|2|4|3|0	0	0	0	0	0	-12.02	0.31	0.41		3|0|0|0|0|2	5	0.83	160	TEBP_HUMAN
LMNA	NP_006635.2	HSPH1	3|0|0|0|0|0	3	0.5	6	4|5|0|7|6|2|11|9|10|13|12|12|6|6|0|5|4|0	0	0	0	0	0	-49.47	0.04	0.72	NP_817092.1|NP_061915.2|NP_003461.2|	3|0|0|0|0|0	3	0.5	858	HS105_HUMAN
LMNA	NP_006653.2	SRCAP	9|4|4|7|6|7	37	6.17	6	0|0|0|0|0|0|10|7|8|6|8|10|0|0|0|0|0|0	0	0	0	0	0	-25.26	0.76	0.59	NP_149073.1|NP_002097.1|NP_001252.1|	9|4|4|7|6|7	37	6.17	3230	SRCAP_HUMAN
LMNA	NP_006658.1	PGRMC1	5|4|6|5|4|6	30	5	6	0|0|0|0|0|0|0|0|0|0|0|0|0|0|0|0|0|0	1	1	1	1	1	6.3	50	0	NP_055567.2|	5|4|6|5|4|5	29	4.83	195	PGRC1_HUMAN
LMNA	NP_006702.1	RNPS1	4|4|4|5|5|5	27	4.5	6	2|0|0|4|2|2|4|4|4|8|5|4|2|2|0|3|2|0	0	0	0	0	0	-12.59	0.93	0.51	NP_003461.2|NP_001074012.1|NP_036601.2|NP_054722.2|NP_056444.3|NP_056175.3|NP_002361.1|	3|4|3|4|4|3	21	3.5	305	RNPS1_HUMAN
LMNA	NP_006704.3	SUB1	4|4|3|6|3|4	24	4	6	0|0|0|0|0|0|2|2|3|3|3|2|0|0|0|0|0|0	0.06	0.15	0.06	0.15	0.06	-5.81	1.6	0.29	NP_001104490.1|NP_060598.3|NP_056372.1|NP_002255.3|	4|3|3|6|3|3	22	3.67	127	TCP4_HUMAN
LMNA	NP_006744.2	SURF6	2|0|0|0|0|0	2	0.33	6	0|0|0|0|0|0|5|4|5|3|3|6|0|0|0|0|0|0	0	0	0	0	0	-19.24	0.08	0.56		2|0|0|0|0|0	2	0.33	361	SURF6_HUMAN
LMNA	NP_006775.1	WDR3	5|7|3|5|4|6	30	5	6	0|0|0|0|0|0|0|0|0|0|0|0|0|0|0|0|0|0	1	1	1	1	1	4.54	50	0		5|6|2|5|4|6	28	4.67	943	WDR3_HUMAN
LMNA	NP_006784.1	PRDX3	5|4|3|5|4|3	24	4	6	9|9|9|16|13|8|3|3|2|0|2|3|13|8|11|14|9|9	0	0	0	0	0	-46.15	0.32	0.72	NP_002617.3|	4|3|2|4|3|3	19	3.17	256	PRDX3_HUMAN
LMNA	NP_006799.1	SEC61B	2|0|0|0|2|2	6	1	6	2|0|2|3|3|2|0|0|0|0|0|0|2|0|2|3|3|0	0	0	0	0	0	-12	0.38	0.43	NP_001019820.1|NP_003135.2|	2|0|0|0|2|2	6	1	96	SC61B_HUMAN
LMNA	NP_006816.2	CKAP4	4|0|5|8|8|0	25	4.17	6	0|0|0|0|0|0|0|0|0|0|2|0|0|0|0|0|0|0	0.98	1	0.98	1	0.98	-2.71	12.5	0	NP_001177921.1|NP_005756.2|NP_775741.1|	4|0|5|7|8|0	24	4	602	CKAP4_HUMAN
LMNA	NP_006817.1	YWHAQ	2|0|0|0|0|3	5	0.83	6	5|6|0|5|3|4|3|3|0|0|0|3|7|7|0|7|8|3	0	0	0	0	0	-29.49	0.12	0.72	NP_002617.3|NP_000108.1|NP_006752.1|NP_005564.1|NP_002361.1|	2|0|0|0|0|3	5	0.83	245	1433T_HUMAN
LMNA	NP_006833.2	SF3B2	18|17|20|24|22|21	122	20.33	6	0|0|0|0|0|0|36|32|40|42|35|39|0|0|0|0|0|0	0	0	0	0	0	-114.5	0.54	0.71	NP_000048.1|NP_658983.3|NP_005862.1|NP_001036066.1|NP_008909.1|NP_001121901.1|NP_003760.1|NP_002361.1|	18|17|18|22|20|19	114	19	895	SF3B2_HUMAN
LMNA	NP_008909.1	RNF113A	2|3|2|2|2|6	17	2.83	6	0|0|0|0|0|0|0|0|0|0|0|0|0|0|0|0|0|0	0.98	1	0.98	1	0.98	2.7	28.33	0		2|3|2|2|2|6	17	2.83	343	R113A_HUMAN
LMNA	NP_008938.2	CPSF6	2|3|4|6|4|4	23	3.83	6	0|0|0|0|0|0|6|7|9|7|7|6|0|0|0|0|0|0	0	0	0	0	0	-24.94	0.55	0.59	NP_065134.1|	2|3|4|6|4|4	23	3.83	551	CPSF6_HUMAN
LMNA	NP_008941.2	DDX52	3|0|0|0|0|0	3	0.5	6	0|0|2|6|0|0|0|0|2|0|0|0|0|0|0|3|0|0	0	0.01	0	0.01	0	-9.52	0.23	0.37	NP_001248321.1|	3|0|0|0|0|0	3	0.5	599	DDX52_HUMAN
LMNA	NP_009103.2	NUP50	41|29|49|45|46|48	258	43	6	0|0|0|0|0|0|14|13|16|12|11|14|0|0|0|0|0|0	1	1	1	1	1	-7.38	3.22	0	NP_060700.2|NP_689775.2|NP_065134.1|NP_001254507.1|NP_002257.1|NP_003791.3|NP_056046.1|NP_060758.2|NP_115820.2|NP_002255.3|NP_002258.2|NP_612142.2|NP_002254.2|NP_002259.1|	25|19|26|25|26|30	151	25.17	468	NUP50_HUMAN
LMNA	NP_009123.1	SUPT16H	7|6|8|14|7|11	53	8.83	6	0|0|0|0|0|0|0|2|2|0|2|4|0|0|0|0|0|0	0.98	1	0.98	1	0.98	0.75	5.3	0	NP_620147.1|NP_036601.2|NP_002119.1|NP_000242.1|NP_001121901.1|NP_003504.2|NP_001252.1|	7|6|8|14|7|11	53	8.83	1047	SP16H_HUMAN
LMNA	NP_009129.1	PLPBP	3|0|0|3|2|0	8	1.33	6	14|11|7|9|13|9|0|0|0|0|0|0|13|11|7|11|12|8	0	0	0	0	0	-54.7	0.11	0.72	NP_036336.2|NP_006752.1|	3|0|0|3|2|0	8	1.33	275	PLPHP_HUMAN
LMNA	NP_009145.1	SEC63	12|9|8|15|13|9	66	11	6	0|0|0|0|0|0|0|0|0|0|0|0|0|0|0|0|0|0	1	1	1	1	1	12.79	110	0	NP_002259.1|	11|8|6|11|9|7	52	8.67	760	SEC63_HUMAN
LMNA	NP_009166.2	XPOT	3|4|0|0|3|5	15	2.5	6	0|0|0|0|0|0|0|0|0|0|0|0|0|0|0|0|0|0	1	1	1	1	1	-1.84	25	0		3|4|0|0|3|5	15	2.5	962	XPOT_HUMAN
LMNA	NP_009191.1	LYPLA2	4|3|2|4|5|2	20	3.33	6	0|0|0|2|0|0|7|6|8|8|9|7|0|0|0|0|0|0	0	0	0	0	0	-27.06	0.44	0.61		4|3|2|4|5|2	20	3.33	231	LYPA2_HUMAN
LMNA	NP_009202.1	STK38	5|4|4|5|6|5	29	4.83	6	0|0|0|0|0|0|9|11|10|9|9|8|0|0|0|0|0|0	0	0	0	0	0	-29.94	0.52	0.64	NP_002361.1|	5|4|3|5|6|5	28	4.67	465	STK38_HUMAN
LMNA	NP_009205.3	ACOT7	4|3|2|3|4|3	19	3.17	6	4|3|4|5|5|3|0|0|0|0|0|0|5|3|3|6|10|0	0	0	0	0	0	-20.2	0.54	0.57		4|3|2|3|4|3	19	3.17	370	BACH_HUMAN
LMNA	NP_009207.2	CBX3	6|5|8|7|7|9	42	7	6	0|0|0|3|0|0|6|3|9|4|4|6|2|0|0|0|0|0	0	0	0	0	0	-12.86	1.31	0.44	NP_002287.2|NP_001104262.1|NP_001120793.1|NP_001035248.1|NP_060248.2|NP_006752.1|NP_001121901.1|NP_001002843.1|NP_001243763.1|	4|4|5|5|5|6	29	4.83	183	CBX3_HUMAN
LMNA	NP_009330.1	STAT1	3|0|0|3|3|3	12	2	6	0|0|0|0|0|0|20|20|20|21|25|20|0|0|0|0|0|0	0	0	0	0	0	-93.37	0.1	0.72	NP_004955.2|NP_001123356.1|NP_001193942.1|NP_002255.3|NP_057250.1|	3|0|0|3|3|3	12	2	750	STAT1_HUMAN
LMNA	NP_031398.2	DDX42	28|27|31|32|34|34	186	31	6	0|0|0|0|0|0|24|21|26|28|29|22|0|0|0|0|0|0	0	0	0	0	0	-50.35	1.24	0.67		24|23|27|26|29|28	157	26.17	938	DDX42_HUMAN
LMNA	NP_031401.1	TARDBP	4|4|5|5|6|3	27	4.5	6	8|5|4|6|5|4|4|4|5|5|3|4|6|4|5|5|6|4	0	0	0	0	0	-18.66	0.75	0.55	NP_003277.1|NP_076950.1|NP_001193929.1|NP_060598.3|NP_002257.1|NP_006017.1|NP_060549.4|NP_001027565.1|NP_056175.3|	4|4|5|5|6|3	27	4.5	414	TADBP_HUMAN
LMNA	NP_036205.1	CCT5	5|0|0|0|0|3	8	1.33	6	9|9|3|15|11|3|4|3|2|2|3|2|8|8|4|14|8|7	0	0	0	0	0	-48.72	0.12	0.72	NP_003135.2|NP_004955.2|NP_001252.1|NP_001161413.1|	5|0|0|0|0|2	7	1.17	541	TCPE_HUMAN
LMNA	NP_036243.1	AHSA1	4|2|0|2|2|4	14	2.33	6	8|6|3|10|6|5|7|9|7|4|4|7|9|6|5|10|8|6	0	0	0	0	0	-39.8	0.26	0.72	NP_005907.3|NP_001041666.1|NP_005021.2|NP_056444.3|NP_001244119.1|NP_006582.1|NP_002259.1|	4|2|0|2|2|4	14	2.33	338	AHSA1_HUMAN
LMNA	NP_036244.2	TPX2	54|51|55|56|53|56	325	54.17	6	0|3|5|7|4|4|35|33|30|31|29|32|0|0|2|7|4|3	0	0	0	0	0	-39.85	1.71	0.65	NP_055095.2|NP_149073.1|NP_002255.3|NP_001243763.1|	39|38|38|41|37|41	234	39	747	TPX2_HUMAN
LMNA	NP_036252.1	CD2AP	19|15|14|14|14|19	95	15.83	6	0|0|0|0|0|0|59|57|51|59|55|55|0|0|0|0|0|0	0	0	0	0	0	-199.52	0.28	0.71	NP_001119575.1|NP_005756.2|NP_004569.2|	18|15|13|14|13|18	91	15.17	639	CD2AP_HUMAN
LMNA	NP_036313.3	FKBP8	4|2|4|2|2|3	17	2.83	6	0|2|3|4|4|2|0|0|0|0|0|0|2|0|0|5|4|2	0	0	0	0	0	-11.57	0.77	0.46	NP_057479.2|NP_001258625.1|NP_003135.2|NP_005756.2|NP_006658.1|	4|2|4|2|2|3	17	2.83	413	FKBP8_HUMAN
LMNA	NP_036336.2	GTF3C4	7|7|6|7|9|6	42	7	6	0|0|0|0|0|0|4|4|0|3|3|4|0|0|0|0|0|0	0.28	0.61	0.28	0.61	0.28	-3.38	2.33	0.21	NP_057562.3|NP_001121901.1|NP_065700.1|	6|7|6|7|9|6	41	6.83	822	TF3C4_HUMAN
LMNA	NP_036377.1	SNW1	15|8|20|19|20|13	95	15.83	6	0|0|0|0|0|0|16|11|17|17|17|10|0|0|0|0|0|0	0	0	0	0	0	-42.68	1.08	0.63	NP_056110.2|NP_060533.2|NP_000048.1|NP_067064.2|NP_004932.1|NP_005860.2|NP_001249.1|NP_036601.2|NP_001036066.1|NP_001119575.1|NP_002257.1|NP_003375.1|NP_003901.2|NP_005021.2|NP_054722.2|NP_060544.2|NP_078805.3|NP_690852.1|NP_000242.1|NP_001121901.1|NP_002255.3|NP_115612.4|NP_057736.4|NP_001252.1|NP_001184188.1|NP_001243763.1|NP_064550.3|NP_056175.3|NP_056975.1|NP_000280.1|NP_002361.1|	13|7|17|16|16|12	81	13.5	536	SNW1_HUMAN
LMNA	NP_036443.1	KIN	2|0|0|0|2|2	6	1	6	0|0|0|2|0|0|0|0|0|0|0|0|0|0|0|4|0|0	0.18	0.18	0.18	0.18	0.18	-4.46	1	0.25		2|0|0|0|2|2	6	1	393	KIN17_HUMAN
LMNA	NP_036473.2	GTPBP4	14|14|11|13|13|15	80	13.33	6	0|2|0|0|0|0|9|6|0|0|0|8|0|0|0|0|0|0	0.56	0.64	0.56	0.65	0.56	-1.87	3.2	0.07	NP_060791.3|NP_065147.1|NP_001171748.1|NP_001244118.1|NP_006775.1|NP_060354.4|NP_065700.1|	14|14|11|12|12|15	78	13	634	NOG1_HUMAN
LMNA	NP_036524.1	PEF1	3|2|3|3|3|2	16	2.67	6	7|7|5|7|10|4|0|0|0|0|2|0|7|6|5|6|9|4	0	0	0	0	0	-28.45	0.34	0.72	NP_778235.1|	3|2|2|3|3|2	15	2.5	284	PEF1_HUMAN
LMNA	NP_036601.2	PRPF6	2|0|0|5|4|3	14	2.33	6	0|0|0|0|0|0|0|0|0|0|0|2|0|0|0|0|0|0	0.9	0.96	0.9	0.96	0.9	-2.72	7	0.01	NP_006342.2|NP_001230575.1|NP_056444.3|	2|0|0|5|4|3	14	2.33	941	PRP6_HUMAN
LMNA	NP_036614.1	ZNF281	12|8|9|13|11|7	60	10	6	0|0|0|0|0|0|3|7|3|3|4|3|0|0|0|0|0|0	0.78	0.94	0.77	0.94	0.78	-4.88	2.61	0.02	NP_958357.1|	11|8|9|12|11|7	58	9.67	895	ZN281_HUMAN
LMNA	NP_037392.1	SAP30BP	12|12|10|10|9|15	68	11.33	6	0|0|0|0|0|0|9|13|10|11|12|13|0|0|0|0|0|0	0	0	0	0	0	-28.4	1	0.61	NP_001104490.1|NP_004932.1|	8|9|8|9|8|11	53	8.83	308	S30BP_HUMAN
LMNA	NP_037417.1	GNL2	33|31|28|28|32|28	180	30	6	0|0|0|0|0|0|24|25|26|26|26|24|0|0|0|0|0|0	0	0	0	0	0	-49.49	1.19	0.67	NP_001244118.1|	25|24|20|20|23|23	135	22.5	731	NOG2_HUMAN
LMNA	NP_037451.1	UBIAD1	2|0|0|0|0|0	2	0.33	6	0|0|0|0|0|0|0|0|0|0|0|0|0|0|0|0|0|0	0.31	0.94	0.31	0.94	0.31	-1.83	3.33	0.14	NP_003092.4|	2|0|0|0|0|0	2	0.33	338	UBIA1_HUMAN
LMNA	NP_037520.1	PREB	4|2|3|4|4|4	21	3.5	6	0|0|0|0|0|0|0|0|0|0|0|0|0|0|0|0|0|0	1	1	1	1	1	2.7	35	0		4|2|3|4|4|4	21	3.5	417	PREB_HUMAN
LMNA	NP_054722.2	DHX38	6|0|4|6|3|4	23	3.83	6	0|0|0|0|0|0|0|0|0|0|0|0|0|0|0|0|0|0	1	1	1	1	1	-1.83	38.33	0	NP_056175.3|	6|0|4|6|3|4	23	3.83	1227	PRP16_HUMAN
LMNA	NP_054733.2	SNRNP200	2|0|0|3|0|0	5	0.83	6	0|0|0|0|0|0|23|16|10|10|6|14|0|0|0|0|0|0	0	0	0	0	0	-57.91	0.06	0.72	NP_001059.2|NP_000048.1|NP_001015877.1|NP_036601.2|NP_005862.1|NP_001099009.1|NP_001230575.1|NP_005769.1|NP_008909.1|NP_056444.3|NP_057736.4|NP_002361.1|	2|0|0|2|0|0	4	0.67	2136	U520_HUMAN
LMNA	NP_054828.2	ATAD2	4|0|0|0|0|3	7	1.17	6	0|0|0|0|0|0|0|0|0|0|0|0|0|0|0|0|0|0	0.66	1	0.66	1	0.66	-1.84	11.67	0.03		4|0|0|0|0|3	7	1.17	1390	ATAD2_HUMAN
LMNA	NP_054878.5	SETD2	5|0|4|4|4|4	21	3.5	6	0|0|0|2|0|0|5|3|4|3|3|5|0|0|0|0|0|0	0	0	0	0	0	-17.06	0.91	0.45	NP_065700.1|	5|0|4|4|4|4	21	3.5	2564	SETD2_HUMAN
LMNA	NP_055082.1	C11orf58	5|4|3|2|3|6	23	3.83	6	0|0|0|0|0|0|3|2|2|0|2|3|0|0|0|0|0|0	0.25	0.47	0.24	0.47	0.25	-5.54	1.92	0.22		3|3|3|2|3|3	17	2.83	183	SMAP_HUMAN
LMNA	NP_055095.2	DNAJC8	4|3|3|8|7|4	29	4.83	6	0|0|0|0|0|0|2|2|0|4|5|0|0|0|0|0|0|0	0.41	0.69	0.41	0.68	0.41	-4.42	2.23	0.09	NP_775741.1|NP_665906.1|	3|3|2|6|6|3	23	3.83	253	DNJC8_HUMAN
LMNA	NP_055134.2	LEMD3	83|67|97|86|88|85	506	84.33	6	0|0|0|0|0|0|3|0|0|0|3|0|0|0|0|0|0|0	1	1	1	1	1	28.44	84.33	0	NP_056046.1|NP_612142.2|	41|36|47|52|47|43	266	44.33	911	MAN1_HUMAN
LMNA	NP_055160.2	ZNF318	20|11|14|15|19|16	95	15.83	6	0|0|0|0|0|0|38|43|29|40|36|39|0|0|0|0|0|0	0	0	0	0	0	-129.52	0.42	0.71		19|11|14|15|17|16	92	15.33	2279	ZN318_HUMAN
LMNA	NP_055181.3	GNL3	8|9|6|9|7|14	53	8.83	6	5|5|5|4|5|5|6|6|5|5|3|7|5|5|5|7|6|6	0.01	0.02	0.01	0.02	0.01	-15.01	1.39	0.36	NP_065147.1|	7|8|5|8|7|12	47	7.83	549	GNL3_HUMAN
LMNA	NP_055186.2	AKAP8L	2|0|0|2|4|0	8	1.33	6	0|0|0|0|0|0|0|0|0|0|0|0|0|0|0|0|0|0	0.96	1	0.96	1	0.96	-1.84	13.33	0		2|0|0|2|4|0	8	1.33	646	AKP8L_HUMAN
LMNA	NP_055412.2	DNTTIP2	22|22|20|24|19|18	125	20.83	6	0|0|0|0|0|0|8|6|5|7|5|9|0|0|0|0|0|0	0.99	1	0.99	1	0.99	0.03	3.12	0	NP_001171825.1|	18|19|17|19|17|16	106	17.67	756	TDIF2_HUMAN
LMNA	NP_055428.1	FAF2	4|0|3|3|4|5	19	3.17	6	0|0|0|0|0|0|0|0|0|0|0|0|0|0|0|0|0|0	1	1	1	1	1	-1.77	31.67	0	NP_057105.2|NP_853553.1|NP_000242.1|NP_001123952.1|NP_006582.1|NP_001229971.1|NP_056377.1|	3|0|3|3|3|4	16	2.67	445	FAF2_HUMAN
LMNA	NP_055456.2	MDC1	43|39|54|57|55|49	297	49.5	6	0|0|0|0|0|0|50|47|61|57|55|47|0|0|0|0|0|0	0	0	0	0	0	-132.7	0.94	0.71	NP_001035889.1|NP_001803.2|NP_001186226.1|NP_003135.2|NP_853553.1|NP_003760.1|NP_057250.1|NP_003161.2|	40|37|44|46|46|43	256	42.67	2089	MDC1_HUMAN
LMNA	NP_055484.3	NUP93	2|0|5|3|4|3	17	2.83	6	0|0|0|0|0|0|0|0|0|0|0|0|0|0|0|0|0|0	1	1	1	1	1	-1.81	28.33	0	NP_055950.1|NP_612142.2|NP_056169.1|	2|0|5|3|4|3	17	2.83	819	NUP93_HUMAN
LMNA	NP_055521.1	SART3	12|7|9|17|13|12	70	11.67	6	0|0|0|0|0|0|23|23|24|25|32|19|0|0|0|0|0|0	0	0	0	0	0	-84.63	0.48	0.69	NP_002257.1|NP_004468.1|NP_056046.1|NP_056444.3|NP_001252.1|NP_060549.4|NP_057136.2|	11|7|9|16|13|11	67	11.17	963	SART3_HUMAN
LMNA	NP_055567.2	SPCS2	5|5|6|6|5|4	31	5.17	6	0|0|0|0|0|0|0|0|0|0|0|0|0|0|0|0|0|0	1	1	1	1	1	6.29	51.67	0		5|5|5|6|4|4	29	4.83	226	SPCS2_HUMAN
LMNA	NP_055569.1	PTDSS1	3|3|0|2|0|3	11	1.83	6	0|0|0|0|0|0|0|0|0|0|0|0|0|0|0|0|0|0	0.99	0.99	0.99	0.99	0.99	-1.84	18.33	0		3|3|0|2|0|3	11	1.83	473	PTSS1_HUMAN
LMNA	NP_055644.2	DDX46	67|62|66|60|64|70	389	64.83	6	0|0|0|0|0|0|65|64|68|68|67|68|0|0|0|0|0|0	0	0	0	0	0	-149.59	0.97	0.71		51|49|42|48|46|52	288	48	1031	DDX46_HUMAN
LMNA	NP_055706.1	PDAP1	6|0|2|3|5|4	20	3.33	6	0|0|0|0|0|0|6|6|5|7|4|5|0|0|0|0|0|0	0	0	0	0	0	-24.37	0.61	0.53		6|0|2|3|4|4	19	3.17	181	HAP28_HUMAN
LMNA	NP_055816.2	SPEN	28|10|24|28|22|18	130	21.67	6	0|0|0|0|0|0|97|91|92|99|93|90|0|0|0|0|0|0	0	0	0	0	0	-375.32	0.23	0.72	NP_004955.2|	28|9|23|25|21|18	124	20.67	3664	MINT_HUMAN
LMNA	NP_055832.3	USP33	3|2|0|2|4|3	14	2.33	6	0|0|0|0|0|0|0|0|0|0|0|0|0|0|0|0|0|0	0.99	1	0.99	1	0.99	-1.84	23.33	0		3|2|0|2|4|3	14	2.33	942	UBP33_HUMAN
LMNA	NP_055850.1	ZHX3	4|0|0|2|0|4	10	1.67	6	0|0|0|0|0|0|7|8|4|4|5|6|0|0|0|0|0|0	0	0	0	0	0	-25.11	0.29	0.56		4|0|0|2|0|4	10	1.67	956	ZHX3_HUMAN
LMNA	NP_055860.1	WAPL	24|13|9|15|12|24	97	16.17	6	0|0|0|0|0|0|18|18|10|13|13|17|0|0|0|0|0|0	0	0	0	0	0	-41.63	1.09	0.6	NP_001036214.1|NP_001093869.1|NP_055847.1|	18|12|8|14|11|20	83	13.83	1190	WAPL_HUMAN
LMNA	NP_055865.1	CMTR1	6|3|0|9|5|4	27	4.5	6	0|0|0|0|0|0|0|0|0|0|0|0|0|0|0|0|0|0	1	1	1	1	1	-1.84	45	0		6|3|0|9|4|4	26	4.33	835	CMTR1_HUMAN
LMNA	NP_055871.1	RRP1B	2|0|0|4|2|4	12	2	6	0|0|2|4|3|3|0|0|0|2|0|0|0|0|0|0|0|0	0.01	0.02	0.01	0.02	0.01	-10.53	0.86	0.33	NP_001120793.1|NP_065134.1|NP_006017.1|	2|0|0|3|2|3	10	1.67	758	RRP1B_HUMAN
LMNA	NP_055929.1	ANKLE2	7|2|2|5|2|8	26	4.33	6	0|0|0|0|0|0|2|0|0|0|0|0|0|0|0|0|0|0	0.98	1	0.98	1	0.98	0.48	13	0		7|2|2|5|2|8	26	4.33	938	ANKL2_HUMAN
LMNA	NP_055940.3	CIC	2|0|0|3|0|0	5	0.83	6	0|0|0|0|0|0|2|4|2|4|2|4|0|0|0|0|0|0	0	0	0	0	0	-13.37	0.28	0.45	NP_005021.2|	2|0|0|3|0|0	5	0.83	1608	CIC_HUMAN
LMNA	NP_055950.1	NUP205	8|2|5|9|8|7	39	6.5	6	0|0|0|0|0|0|0|0|0|0|0|0|0|0|0|0|0|0	1	1	1	1	1	2.71	65	0	NP_612142.2|NP_006345.1|	7|2|5|9|8|7	38	6.33	2012	NU205_HUMAN
LMNA	NP_055953.3	RTF1	6|4|2|2|5|7	26	4.33	6	0|0|0|0|0|0|2|3|0|0|0|2|0|0|0|0|0|0	0.83	0.93	0.83	0.93	0.83	-2.43	3.71	0.02	NP_001261.2|NP_001104490.1|NP_009123.1|NP_620147.1|NP_078805.3|	6|4|2|2|4|6	24	4	710	RTF1_HUMAN
LMNA	NP_055968.1	PHF3	3|0|3|5|3|5	19	3.17	6	0|0|0|0|0|0|25|21|18|21|21|19|0|0|0|0|0|0	0	0	0	0	0	-92.68	0.15	0.72	NP_001104490.1|	3|0|3|4|3|5	18	3	2039	PHF3_HUMAN
LMNA	NP_056018.2	RPRD2	12|4|7|8|9|6	46	7.67	6	0|0|0|0|0|0|24|24|26|31|24|27|0|0|0|0|0|0	0	0	0	0	0	-100.33	0.29	0.7	NP_001104490.1|NP_620147.1|	11|3|7|8|9|6	44	7.33	1461	RPRD2_HUMAN
LMNA	NP_056046.1	NUP160	10|4|8|9|7|9	47	7.83	6	0|0|0|0|0|0|0|0|0|0|0|0|0|0|0|0|0|0	1	1	1	1	1	6.3	78.33	0	NP_001244119.1|	10|4|8|9|7|9	47	7.83	1436	NU160_HUMAN
LMNA	NP_056075.1	SIN3B	38|31|33|32|31|34	199	33.17	6	0|0|0|0|0|0|32|35|32|34|32|32|0|0|0|0|0|0	0	0	0	0	0	-72.15	1.01	0.69	NP_001035889.1|NP_004955.2|	32|26|27|27|28|30	170	28.33	1162	SIN3B_HUMAN
LMNA	NP_056110.2	SMCHD1	9|8|14|11|15|10	67	11.17	6	0|0|0|0|0|0|3|3|4|3|2|0|0|0|0|0|0|0	0.99	1	0.99	1	0.99	0.75	4.47	0		9|8|12|11|15|10	65	10.83	2005	SMHD1_HUMAN
LMNA	NP_056154.1	ADNP	32|24|27|28|25|32	168	28	6	0|0|0|0|0|0|41|39|38|37|39|37|0|0|0|0|0|0	0	0	0	0	0	-104.99	0.73	0.71	NP_958357.1|NP_004955.2|NP_001128145.1|NP_002255.3|	28|21|20|24|23|29	145	24.17	1102	ADNP_HUMAN
LMNA	NP_056156.2	NCAPH	3|0|5|5|7|5	25	4.17	6	0|0|0|0|0|0|14|18|17|15|21|16|0|0|0|0|0|0	0	0	0	0	0	-74.77	0.25	0.68	NP_002097.1|NP_005564.1|NP_001243763.1|	3|0|5|5|7|5	25	4.17	741	CND2_HUMAN
LMNA	NP_056157.1	PPWD1	2|0|0|2|0|2	6	1	6	0|0|0|0|0|0|0|0|0|0|0|0|0|0|0|0|0|0	0.94	0.94	0.94	0.94	0.94	-1.84	10	0.01		2|0|0|2|0|2	6	1	646	PPWD1_HUMAN
LMNA	NP_056199.2	NIPBL	5|0|4|6|7|4	26	4.33	6	0|0|0|0|0|0|7|3|3|0|0|0|0|0|0|0|0|0	0.3	0.45	0.29	0.45	0.3	-9.32	2	0.21		5|0|4|6|7|4	26	4.33	2697	NIPBL_HUMAN
LMNA	NP_056261.4	AHCTF1	116|107|132|130|140|121	746	124.33	6	0|0|0|0|0|0|62|63|52|54|42|60|0|0|0|0|0|0	0.26	0.77	0.26	0.78	0.26	-43.65	2.24	0.22	NP_060700.2|NP_004729.1|NP_065134.1|NP_055428.1|NP_056046.1|NP_612142.2|	79|72|87|94|93|82	507	84.5	2275	ELYS_HUMAN
LMNA	NP_056306.1	PNISR	4|3|5|6|3|5	26	4.33	6	0|0|0|0|0|0|4|6|9|7|8|5|0|0|0|0|0|0	0	0	0	0	0	-20.73	0.67	0.57		4|3|5|5|3|4	24	4	805	PNISR_HUMAN
LMNA	NP_056381.1	FAM169A	47|33|52|51|58|52	293	48.83	6	0|0|0|0|0|0|0|0|0|0|0|0|0|0|0|0|0|0	1	1	1	1	1	49.86	488.33	0		27|21|25|31|30|28	162	27	670	F169A_HUMAN
LMNA	NP_056405.2	GPATCH4	7|2|4|6|4|3	26	4.33	6	0|0|0|0|0|0|2|4|2|3|3|2|0|0|0|0|0|0	0.12	0.27	0.12	0.27	0.12	-7.92	1.62	0.26		6|2|4|6|4|3	25	4.17	375	GPTC4_HUMAN
LMNA	NP_056444.3	PRPF31	2|3|0|2|2|0	9	1.5	6	0|0|0|0|0|0|0|0|0|0|0|0|0|0|0|0|0|0	0.96	0.99	0.96	0.99	0.96	-1.82	15	0	NP_002255.3|NP_001027565.1|	2|3|0|2|2|0	9	1.5	499	PRP31_HUMAN
LMNA	NP_056467.2	C10orf12	2|0|0|3|6|4	15	2.5	6	0|0|0|0|0|0|0|0|0|2|0|0|0|0|0|0|0|0	0.9	0.98	0.9	0.98	0.9	-2.72	7.5	0.01	NP_002258.2|NP_065700.1|NP_001161413.1|NP_002259.1|	2|0|0|2|6|3	13	2.17	1247	LCOR_HUMAN
LMNA	NP_056474.2	RSL1D1	7|3|6|7|8|8	39	6.5	6	2|3|0|7|5|4|6|4|4|5|6|4|0|2|0|5|8|3	0	0	0	0	0	-19.37	1.05	0.51	NP_004932.1|NP_006017.1|NP_065700.1|	7|3|6|7|8|8	39	6.5	490	RL1D1_HUMAN
LMNA	NP_056513.2	GPKOW	13|8|12|9|5|15	62	10.33	6	0|0|0|0|0|0|2|3|6|7|4|2|0|0|0|0|0|0	0.92	1	0.92	1	0.92	-8.29	2.58	0.01	NP_054722.2|	12|8|9|8|5|12	54	9	476	GPKOW_HUMAN
LMNA	NP_056997.1	TXNDC12	6|0|2|4|3|2	17	2.83	6	15|13|5|9|9|5|0|0|0|0|0|0|11|11|5|8|12|7	0	0	0	0	0	-52.48	0.24	0.72		6|0|2|4|3|2	17	2.83	172	TXD12_HUMAN
LMNA	NP_057018.1	NOP58	4|2|3|6|4|3	22	3.67	6	5|5|3|6|6|2|3|2|3|3|2|3|4|2|0|7|4|2	0	0	0	0	0	-18.8	0.67	0.53	NP_036473.2|NP_065147.1|NP_001171748.1|NP_001244118.1|NP_002255.3|	4|2|3|6|4|3	22	3.67	529	NOP58_HUMAN
LMNA	NP_057105.2	UBE2J1	5|4|0|0|0|2	11	1.83	6	0|0|0|0|0|0|0|0|0|0|0|0|0|0|0|0|0|0	0.98	1	0.98	1	0.98	-1.83	18.33	0	NP_853553.1|	4|4|0|0|0|2	10	1.67	318	UB2J1_HUMAN
LMNA	NP_057113.1	DHRS7	3|2|2|0|2|3	12	2	6	0|0|0|0|0|0|0|0|0|0|0|0|0|0|0|0|0|0	0.97	0.99	0.97	0.99	0.97	-1.84	20	0		3|2|2|0|2|3	12	2	339	DHRS7_HUMAN
LMNA	NP_057279.2	KIF20B	6|4|4|5|5|9	33	5.5	6	0|0|0|0|0|0|16|16|14|10|7|15|0|0|0|0|0|0	0	0	0	0	0	-44.98	0.42	0.66	NP_001243334.1|NP_060544.2|NP_932343.1|NP_004448.2|NP_065700.1|	6|3|4|5|4|9	31	5.17	1780	KI20B_HUMAN
LMNA	NP_057291.1	CPSF3	6|7|3|8|6|7	37	6.17	6	0|0|0|0|0|0|18|20|17|19|19|18|0|0|0|0|0|0	0	0	0	0	0	-71.05	0.33	0.69	NP_078805.3|NP_001121901.1|	6|6|3|7|5|7	34	5.67	684	CPSF3_HUMAN
LMNA	NP_057306.2	DDX41	2|0|3|3|3|3	14	2.33	6	0|0|0|0|0|0|0|0|3|3|3|0|0|0|0|0|0|0	0.1	0.1	0.1	0.1	0.1	-6.97	1.56	0.28		2|0|3|2|3|3	13	2.17	622	DDX41_HUMAN
LMNA	NP_057371.2	HP1BP3	18|15|28|28|29|21	139	23.17	6	0|0|0|0|0|0|13|9|13|14|10|11|0|0|0|0|0|0	0.06	0.11	0.06	0.11	0.06	-20.79	1.99	0.29	NP_001128145.1|NP_005564.1|	15|13|21|22|21|17	109	18.17	553	HP1B3_HUMAN
LMNA	NP_057417.3	SRRM2	13|0|3|2|5|5	28	4.67	6	2|0|2|3|5|0|37|32|34|32|30|38|0|0|0|5|2|0	0	0	0	0	0	-150.87	0.14	0.71	NP_055095.2|NP_055953.3|NP_076950.1|NP_001036214.1|NP_006752.1|NP_036601.2|NP_001036066.1|NP_078805.3|NP_149073.1|NP_064550.3|NP_005906.2|NP_001161413.1|NP_002361.1|	13|0|3|2|4|5	27	4.5	2752	SRRM2_HUMAN
LMNA	NP_057479.2	HACD3	10|11|6|9|9|10	55	9.17	6	0|0|0|2|0|0|3|2|0|2|2|3|2|2|0|3|6|0	0.81	0.91	0.81	0.91	0.81	-3.93	2.89	0.02	NP_001106849.1|NP_004729.1|NP_055428.1|NP_001001323.1|	7|8|5|7|7|8	42	7	362	HACD3_HUMAN
LMNA	NP_057487.2	CWC15	3|0|4|5|4|3	19	3.17	6	0|0|0|0|0|0|6|5|4|3|5|5|0|0|0|0|0|0	0	0	0	0	0	-20.71	0.68	0.51	NP_002361.1|	3|0|4|5|3|3	18	3	229	CWC15_HUMAN
LMNA	NP_057558.3	CCDC174	2|0|0|0|0|4	6	1	6	0|0|0|0|0|0|0|0|0|0|0|0|0|0|0|0|0|0	0.65	1	0.65	1	0.65	-1.84	10	0.04		2|0|0|0|0|3	5	0.83	467	CC174_HUMAN
LMNA	NP_057562.3	ZC3HC1	2|0|0|0|0|2	4	0.67	6	0|0|0|0|0|0|0|0|0|0|0|0|0|0|0|3|0|0	0.34	0.51	0.34	0.51	0.34	-3.44	1.33	0.11		2|0|0|0|0|2	4	0.67	502	NIPA_HUMAN
LMNA	NP_510868.1	BCCIP	3|2|3|2|4|5	19	3.17	6	0|0|0|4|2|0|0|0|0|0|0|0|0|0|0|3|0|0	0.28	0.47	0.28	0.47	0.28	-3.45	2.11	0.21	NP_000108.1|NP_065147.1|	3|2|3|2|4|4	18	3	314	BCCIP_HUMAN
LMNA	NP_057688.2	KDM3B	19|6|7|10|11|12	65	10.83	6	0|0|0|0|0|0|23|28|20|26|25|24|0|0|0|0|0|0	0	0	0	0	0	-87.32	0.45	0.69	NP_116126.3|	19|5|7|10|11|12	64	10.67	1761	KDM3B_HUMAN
LMNA	NP_057698.2	TDP2	6|3|0|3|3|6	21	3.5	6	0|0|0|0|0|0|0|0|0|0|0|0|0|0|0|0|0|0	1	1	1	1	1	-1.84	35	0		5|3|0|3|3|5	19	3.17	362	TYDP2_HUMAN
LMNA	NP_057733.2	ESF1	17|12|14|18|17|15	93	15.5	6	0|0|0|0|0|0|17|15|13|15|18|13|0|0|0|0|0|0	0	0	0	0	0	-37.66	1.02	0.65		16|12|12|16|16|15	87	14.5	851	ESF1_HUMAN
LMNA	NP_058431.2	CRK	16|16|16|18|12|17	95	15.83	6	0|0|0|0|0|0|18|18|20|20|19|16|0|0|0|0|0|0	0	0	0	0	0	-50.16	0.86	0.67	NP_056467.2|NP_001243198.1|NP_003791.3|NP_001153682.1|NP_039269.2|	12|13|11|13|12|12	73	12.17	304	CRK_HUMAN
LMNA	NP_058633.2	POLA1	4|7|5|7|11|6	40	6.67	6	0|0|0|0|0|0|10|9|12|6|12|8|0|0|0|0|0|0	0	0	0	0	0	-30.61	0.7	0.6	NP_006582.1|	4|7|5|7|10|6	39	6.5	1462	DPOLA_HUMAN
LMNA	NP_060082.2	ZCCHC8	17|11|19|15|14|13	89	14.83	6	0|0|0|0|0|0|11|12|9|10|13|11|0|0|0|0|0|0	0	0	0	0	0	-24.19	1.35	0.54	NP_658983.3|NP_056175.3|	17|9|17|14|13|12	82	13.67	707	ZCHC8_HUMAN
LMNA	NP_060117.3	FTSJ3	9|7|5|7|8|8	44	7.33	6	0|0|0|5|0|0|10|11|9|12|12|11|0|0|0|0|0|0	0	0	0	0	0	-33.78	0.68	0.64	NP_060791.3|NP_065147.1|NP_004932.1|NP_060598.3|NP_001171748.1|NP_001244118.1|NP_001128145.1|NP_065700.1|	9|7|5|7|8|8	44	7.33	847	SPB1_HUMAN
LMNA	NP_060228.3	ALKBH5	4|0|2|3|0|3	12	2	6	0|0|0|0|0|0|0|0|0|0|0|0|0|0|0|0|0|0	0.99	1	0.99	1	0.99	-1.84	20	0		4|0|2|3|0|3	12	2	394	ALKB5_HUMAN
LMNA	NP_060240.3	ELOVL2	2|0|0|0|0|0	2	0.33	6	0|0|0|0|0|0|0|0|0|0|0|0|0|0|0|0|0|0	0.31	0.94	0.31	0.94	0.31	-1.84	3.33	0.14		2|0|0|0|0|0	2	0.33	296	ELOV2_HUMAN
LMNA	NP_060244.2	CDKAL1	16|12|11|13|15|14	81	13.5	6	0|0|0|0|0|0|4|3|2|2|0|2|0|0|0|0|0|0	1	1	1	1	1	5.06	6.23	0	NP_055428.1|	14|10|11|13|14|14	76	12.67	579	CDKAL_HUMAN
LMNA	NP_060255.3	SPDL1	3|0|0|0|0|2	5	0.83	6	0|0|0|0|0|0|4|8|4|4|5|7|0|0|0|0|0|0	0	0	0	0	0	-23.62	0.16	0.58	NP_078888.4|	3|0|0|0|0|2	5	0.83	605	SPDLY_HUMAN
LMNA	NP_060288.3	WRAP73	3|2|0|0|0|4	9	1.5	6	4|6|0|6|6|5|0|0|0|0|0|0|4|4|0|9|5|4	0	0	0	0	0	-27.3	0.24	0.59		3|2|0|0|0|4	9	1.5	460	WRP73_HUMAN
LMNA	NP_060354.4	PINX1	4|2|0|0|2|6	14	2.33	6	0|0|0|0|0|0|0|0|0|0|0|0|0|0|0|0|0|0	0.98	1	0.98	1	0.98	-1.84	23.33	0		4|2|0|0|2|5	13	2.17	328	PINX1_HUMAN
LMNA	NP_060391.2	NPLOC4	7|4|4|6|7|6	34	5.67	6	0|0|0|0|0|0|6|6|6|6|9|9|0|0|0|0|0|0	0	0	0	0	0	-20.7	0.81	0.57	NP_055428.1|NP_056377.1|	7|3|4|6|6|5	31	5.17	608	NPL4_HUMAN
LMNA	NP_060404.3	PHIP	2|0|0|0|0|4	6	1	6	0|0|0|0|0|0|0|0|0|0|0|0|0|0|0|0|0|0	0.65	1	0.65	1	0.65	-1.84	10	0.04	NP_056377.1|	2|0|0|0|0|4	6	1	1821	PHIP_HUMAN
LMNA	NP_060493.3	YEATS2	11|7|11|13|11|8	61	10.17	6	0|0|0|0|0|0|29|23|22|28|24|27|0|0|0|0|0|0	0	0	0	0	0	-89.58	0.4	0.7	NP_006345.1|	11|7|11|12|11|8	60	10	1422	YETS2_HUMAN
LMNA	NP_060495.2	GPATCH1	13|11|13|14|15|13	79	13.17	6	0|0|0|0|0|0|21|19|19|22|20|15|0|0|0|0|0|0	0	0	0	0	0	-55.32	0.68	0.68	NP_060544.2|	13|11|11|13|14|12	74	12.33	931	GPTC1_HUMAN
LMNA	NP_060504.1	WDR70	20|18|16|20|20|22	116	19.33	6	0|0|0|0|0|0|10|14|5|12|10|9|0|0|0|0|0|0	0	0	0	0	0	-13.66	1.93	0.4		17|16|13|17|18|17	98	16.33	654	WDR70_HUMAN
LMNA	NP_060517.1	RBM22	2|2|3|2|2|3	14	2.33	6	0|0|0|0|0|0|0|0|0|0|0|0|0|0|0|0|0|0	0.97	0.99	0.97	0.99	0.97	2.7	23.33	0	NP_002361.1|	2|2|3|2|2|3	14	2.33	420	RBM22_HUMAN
LMNA	NP_060533.2	HELLS	18|13|16|17|17|16	97	16.17	6	0|0|0|0|0|0|2|0|0|0|0|0|0|0|0|0|0|0	1	1	1	1	1	8.63	48.5	0	NP_004955.2|NP_001121901.1|NP_001161413.1|	17|13|15|16|16|16	93	15.5	838	HELLS_HUMAN
LMNA	NP_060544.2	YJU2	2|2|0|4|5|3	16	2.67	6	0|0|0|0|0|0|0|0|0|0|0|0|0|0|0|0|0|0	1	1	1	1	1	-1.83	26.67	0	NP_057736.4|	2|2|0|4|5|3	16	2.67	323	YJU2_HUMAN
LMNA	NP_060579.3	MTPAP	2|0|0|3|3|3	11	1.83	6	0|2|0|0|3|2|0|0|0|0|0|0|0|3|0|2|3|2	0	0	0	0	0	-11.29	0.73	0.38		2|0|0|3|3|3	11	1.83	582	PAPD1_HUMAN
LMNA	NP_060596.2	TMEM33	2|0|0|2|0|2	6	1	6	0|0|0|0|0|0|0|0|0|0|0|0|0|0|0|2|2|0	0.32	0.32	0.32	0.32	0.32	-3.95	1.5	0.14		2|0|0|2|0|2	6	1	247	TMM33_HUMAN
LMNA	NP_060598.3	TSR1	4|2|0|4|0|0	10	1.67	6	0|0|0|0|0|0|0|0|0|0|0|0|0|0|0|0|0|0	0.98	1	0.98	1	0.98	-1.81	16.67	0	NP_005862.1|NP_085056.2|NP_065700.1|	4|2|0|4|0|0	10	1.67	804	TSR1_HUMAN
LMNA	NP_060672.2	MACO1	5|2|4|5|6|3	25	4.17	6	0|0|0|0|0|0|0|0|0|0|0|2|0|0|0|0|0|0	0.97	0.98	0.97	0.98	0.97	0.5	12.5	0	NP_001177921.1|	5|2|4|5|6|3	25	4.17	664	MACOI_HUMAN
LMNA	NP_060700.2	NUP133	47|47|62|60|60|52	328	54.67	6	0|0|0|0|0|0|19|14|15|17|11|15|0|0|0|0|0|0	1	1	1	1	1	9.07	3.6	0	NP_065134.1|NP_056046.1|NP_067640.2|NP_001244119.1|NP_054766.1|	36|37|43|45|44|38	243	40.5	1156	NU133_HUMAN
LMNA	NP_060716.2	CCDC25	3|0|0|0|0|3	6	1	6	0|0|0|0|0|0|3|4|3|0|2|5|0|0|0|0|0|0	0	0	0	0	0	-12.78	0.35	0.42		3|0|0|0|0|3	6	1	208	CCD25_HUMAN
LMNA	NP_060758.2	PHF10	4|2|3|5|4|4	22	3.67	6	0|0|0|0|0|0|0|0|0|0|0|0|0|0|0|0|0|0	1	1	1	1	1	2.7	36.67	0		4|2|3|5|4|4	22	3.67	498	PHF10_HUMAN
LMNA	NP_060791.3	BRIX1	6|5|3|7|6|10	37	6.17	6	0|0|0|3|0|0|0|0|0|0|0|0|2|0|0|4|5|3	0.41	0.95	0.41	0.95	0.41	-7.1	2.18	0.09	NP_065147.1|NP_001244118.1|	5|5|3|6|5|9	33	5.5	353	BRX1_HUMAN
LMNA	NP_060855.2	LSG1	27|26|30|36|30|29	178	29.67	6	0|0|0|0|0|0|8|4|10|11|9|6|0|0|0|0|0|0	1	1	1	1	1	5.62	3.71	0	NP_004729.1|	21|21|22|24|21|22	131	21.83	658	LSG1_HUMAN
LMNA	NP_060937.1	USE1	4|3|3|7|7|4	28	4.67	6	0|0|0|0|0|0|0|0|0|0|0|0|0|0|0|0|0|0	1	1	1	1	1	4.55	46.67	0	NP_057190.2|	4|3|3|7|7|4	28	4.67	259	USE1_HUMAN
LMNA	NP_060979.2	LRRC59	12|12|14|15|16|15	84	14	6	0|0|0|0|0|0|0|0|0|0|0|0|0|0|0|0|0|0	1	1	1	1	1	18.96	140	0	NP_001161413.1|	10|9|11|12|10|12	64	10.67	307	LRC59_HUMAN
LMNA	NP_061029.2	GPALPP1	4|3|0|3|2|4	16	2.67	6	0|0|0|0|0|0|0|0|0|0|0|0|0|0|0|0|0|0	1	1	1	1	1	-1.84	26.67	0		4|3|0|3|2|4	16	2.67	340	GPAM1_HUMAN
LMNA	NP_061862.1	RBM27	12|8|3|5|4|10	42	7	6	0|0|0|0|0|0|9|8|4|6|7|9|0|0|0|0|0|0	0	0	0	0	0	-23.37	0.98	0.49	NP_006342.2|	11|7|2|4|4|9	37	6.17	1060	RBM27_HUMAN
LMNA	NP_061915.2	PUS7	5|0|2|0|0|5	12	2	6	0|0|0|2|0|0|0|0|0|0|0|0|0|0|0|0|0|0	0.85	0.96	0.85	0.96	0.85	-2.74	6	0.02		4|0|2|0|0|5	11	1.83	661	PUS7_HUMAN
LMNA	NP_062535.2	YLPM1	2|0|0|2|0|0	4	0.67	6	0|0|0|0|0|0|46|36|34|39|35|42|0|0|0|0|0|0	0	0	0	0	0	-172.63	0.02	0.72		2|0|0|2|0|0	4	0.67	2146	YLPM1_HUMAN
LMNA	NP_064520.2	WRNIP1	21|19|27|23|21|22	133	22.17	6	0|0|0|0|0|0|6|4|3|5|3|5|0|0|0|0|0|0	1	1	1	1	1	8.05	5.12	0	NP_065134.1|NP_064550.3|	16|16|18|18|17|16	101	16.83	665	WRIP1_HUMAN
LMNA	NP_064551.3	MCCC1	49|49|63|48|62|54	325	54.17	6	110|94|50|118|133|70|42|36|51|41|47|43|107|93|86|116|142|78	0	0	0	0	0	-385.11	0.45	0.72		26|24|35|34|36|29	184	30.67	725	MCCA_HUMAN
LMNA	NP_064581.2	XAB2	17|17|21|27|25|20	127	21.17	6	0|0|0|0|0|0|31|30|25|30|26|26|0|0|0|0|0|0	0	0	0	0	0	-77.52	0.76	0.69	NP_004932.1|NP_056444.3|NP_060544.2|NP_057736.4|NP_056975.1|NP_002361.1|	16|17|21|24|24|18	120	20	855	SYF1_HUMAN
LMNA	NP_064583.2	CCDC47	18|17|27|21|23|22	128	21.33	6	0|0|0|0|0|0|0|0|0|0|0|0|0|0|0|0|0|0	1	1	1	1	1	26.47	213.33	0	NP_085056.2|	13|13|16|14|15|17	88	14.67	483	CCD47_HUMAN
LMNA	NP_064709.2	CIAPIN1	3|0|0|0|0|2	5	0.83	6	0|0|0|0|0|0|8|8|6|9|10|9|0|0|0|0|0|0	0	0	0	0	0	-36.89	0.1	0.64	NP_000242.1|	3|0|0|0|0|2	5	0.83	312	CPIN1_HUMAN
LMNA	NP_065090.1	PCNP	6|7|9|7|7|9	45	7.5	6	0|0|0|0|0|0|8|6|7|8|9|8|0|0|0|0|0|0	0	0	0	0	0	-19.79	0.98	0.56	NP_775741.1|	4|5|7|6|7|6	35	5.83	178	PCNP_HUMAN
LMNA	NP_065118.2	REXO4	8|5|8|12|8|8	49	8.17	6	0|0|0|0|0|0|4|3|0|3|0|4|0|0|0|0|0|0	0.79	0.99	0.79	0.99	0.79	-2.51	3.5	0.02		7|4|6|9|6|7	39	6.5	422	REXO4_HUMAN
LMNA	NP_065134.1	NUP107	29|25|30|35|31|28	178	29.67	6	0|0|0|0|0|0|0|0|0|2|0|3|0|0|0|0|0|0	1	1	1	1	1	12.82	35.6	0	NP_001162023.1|NP_001254523.1|NP_055484.3|NP_055950.1|NP_056046.1|NP_067640.2|NP_116231.2|NP_001092885.1|NP_060197.4|NP_060221.2|NP_612142.2|NP_056169.1|NP_002214.2|NP_002259.1|	26|21|25|30|28|25	155	25.83	925	NU107_HUMAN
LMNA	NP_065143.2	ATP13A1	2|0|0|0|0|0	2	0.33	6	0|0|0|0|0|0|0|0|0|0|0|0|0|0|0|0|0|0	0.31	0.94	0.31	0.94	0.31	-1.84	3.33	0.14		2|0|0|0|0|0	2	0.33	1204	AT131_HUMAN
LMNA	NP_065698.1	JPH1	10|6|7|8|8|7	46	7.67	6	0|0|0|0|0|0|0|0|0|0|0|0|0|0|0|0|0|0	1	1	1	1	1	9.62	76.67	0	NP_001123356.1|	10|6|7|8|7|6	44	7.33	661	JPH1_HUMAN
LMNA	NP_065747.1	KIAA1143	2|2|4|2|3|0	13	2.17	6	0|0|0|0|0|0|0|0|3|2|3|0|0|0|0|0|0|0	0.19	0.36	0.19	0.36	0.19	-6.24	1.62	0.25	NP_775741.1|	2|2|3|2|3|0	12	2	154	K1143_HUMAN
LMNA	NP_065764.1	ZNF512B	17|8|18|22|15|14	94	15.67	6	0|0|0|0|0|0|4|4|3|5|2|2|0|0|0|0|0|0	1	1	1	1	1	-1.83	4.7	0	NP_055929.1|NP_001104490.1|NP_001243334.1|NP_004955.2|NP_001139241.1|	16|7|16|19|12|13	83	13.83	892	Z512B_HUMAN
LMNA	NP_065974.1	ZDBF2	2|0|0|0|0|0	2	0.33	6	0|0|0|0|0|0|7|7|3|4|5|8|0|0|0|0|0|0	0	0	0	0	0	-25.1	0.06	0.61	NP_004729.1|	2|0|0|0|0|0	2	0.33	2354	ZDBF2_HUMAN
LMNA	NP_066272.1	PDLIM1	3|2|2|3|3|3	16	2.67	6	0|0|0|0|0|0|13|9|10|13|9|9|0|0|0|0|0|0	0	0	0	0	0	-39.72	0.25	0.72		3|2|2|3|3|3	16	2.67	329	PDLI1_HUMAN
LMNA	NP_067064.2	WIZ	12|2|7|17|13|7	58	9.67	6	0|0|0|0|0|0|0|2|2|5|5|3|0|0|0|0|0|0	0.99	1	0.99	1	0.99	-8.47	3.41	0	NP_958357.1|NP_079033.4|NP_056444.3|NP_001121901.1|NP_001071168.2|	12|2|7|16|12|7	56	9.33	794	WIZ_HUMAN
LMNA	NP_067640.2	SENP2	5|4|4|8|6|6	33	5.5	6	0|0|0|0|0|0|0|0|0|0|0|0|0|0|0|0|0|0	1	1	1	1	1	6.29	55	0		4|3|3|7|5|5	27	4.5	589	SENP2_HUMAN
LMNA	NP_068799.2	ZNF148	8|6|7|10|10|9	50	8.33	6	0|0|0|0|0|0|5|5|5|5|4|4|0|0|0|0|0|0	0.02	0.03	0.02	0.02	0.02	-9.13	1.79	0.33	NP_004955.2|NP_001231509.1|	7|6|6|9|9|8	45	7.5	794	ZN148_HUMAN
LMNA	NP_071401.3	RBM26	8|4|8|6|7|8	41	6.83	6	0|0|0|0|0|0|13|12|8|13|7|13|0|0|0|0|0|0	0	0	0	0	0	-36.68	0.62	0.64	NP_001231595.1|	8|3|8|6|7|8	40	6.67	980	RBM26_HUMAN
LMNA	NP_071760.2	DNAJC1	9|6|6|9|9|11	50	8.33	6	0|0|0|0|0|0|0|0|0|0|0|0|0|0|0|0|0|0	1	1	1	1	1	9.61	83.33	0	NP_001229971.1|	8|6|5|8|8|9	44	7.33	554	DNJC1_HUMAN
LMNA	NP_071900.2	NSD1	5|0|4|5|4|0	18	3	6	0|0|0|0|0|0|4|5|6|6|3|0|0|0|0|0|0|0	0	0	0	0	0	-17.72	0.75	0.45		5|0|3|5|4|0	17	2.83	2696	NSD1_HUMAN
LMNA	NP_073210.1	ESS2	6|5|3|3|5|4	26	4.33	6	0|0|0|0|0|0|0|0|0|0|0|2|0|0|0|0|0|0	0.97	0.98	0.97	0.98	0.97	1.47	13	0	NP_001036066.1|NP_788276.1|	6|5|3|3|5|4	26	4.33	476	ESS2_HUMAN
LMNA	NP_073568.2	NUCKS1	5|6|6|4|8|5	34	5.67	6	0|0|0|0|0|0|5|6|5|6|5|3|0|0|0|0|0|0	0	0	0	0	0	-13.2	1.13	0.45		3|4|5|3|5|5	25	4.17	243	NUCKS_HUMAN
LMNA	NP_073572.2	ACBD3	3|0|0|0|0|2	5	0.83	6	0|0|0|0|0|0|0|2|2|0|0|2|0|0|0|0|0|0	0.15	0.34	0.15	0.34	0.15	-4.86	0.83	0.25	NP_005504.2|NP_612142.2|	3|0|0|0|0|2	5	0.83	528	GCP60_HUMAN
LMNA	NP_076424.1	DDRGK1	8|4|7|9|8|8	44	7.33	6	0|0|0|0|0|0|0|0|0|0|0|0|0|0|0|0|0|0	1	1	1	1	1	6.29	73.33	0	NP_788276.1|	6|4|6|6|6|5	33	5.5	314	DDRGK_HUMAN
LMNA	NP_076943.1	TRIR	8|9|10|11|11|13	62	10.33	6	0|0|0|0|0|0|8|6|6|6|8|7|0|0|0|0|0|0	0	0	0	0	0	-13.86	1.51	0.43	NP_001177921.1|NP_775741.1|	7|8|8|10|9|8	50	8.33	176	TRIR_HUMAN
LMNA	NP_078805.3	CDC73	2|0|0|2|2|2	8	1.33	6	0|0|0|0|0|0|0|0|0|0|0|0|0|0|0|0|0|0	0.94	0.94	0.94	0.94	0.94	-1.83	13.33	0.01	NP_001252.1|NP_001243763.1|	2|0|0|2|2|2	8	1.33	531	CDC73_HUMAN
LMNA	NP_078895.2	FN3KRP	6|2|0|4|3|0	15	2.5	6	10|8|6|15|12|7|0|0|0|0|0|0|9|7|6|10|12|3	0	0	0	0	0	-50.25	0.22	0.66		6|2|0|4|3|0	15	2.5	309	KT3K_HUMAN
LMNA	NP_079048.3	ZMYM1	3|2|0|2|0|3	10	1.67	6	0|0|0|0|0|0|9|8|4|3|4|8|0|0|0|0|0|0	0	0	0	0	0	-26.59	0.28	0.6		3|2|0|2|0|3	10	1.67	1142	ZMYM1_HUMAN
LMNA	NP_079133.3	ATAD5	6|2|0|3|6|6	23	3.83	6	0|0|0|0|0|0|3|7|6|7|6|5|0|0|0|0|0|0	0	0	0	0	0	-25.11	0.68	0.53		6|2|0|3|6|6	23	3.83	1844	ATAD5_HUMAN
LMNA	NP_109590.3	RAI1	11|4|3|9|8|13	48	8	6	0|0|0|0|0|0|2|0|0|0|0|0|0|0|0|0|0|0	1	1	1	1	1	1.46	24	0		11|4|3|9|8|13	48	8	1906	RAI1_HUMAN
LMNA	NP_110382.3	TMX1	8|7|5|7|6|7	40	6.67	6	0|0|0|0|0|0|0|0|0|0|0|0|0|0|0|0|0|0	1	1	1	1	1	7.97	66.67	0		7|6|5|6|5|6	35	5.83	280	TMX1_HUMAN
LMNA	NP_110395.1	ILKAP	4|0|0|0|0|2	6	1	6	0|0|0|0|0|0|0|0|0|0|0|0|0|0|0|0|0|0	0.65	1	0.65	1	0.65	-1.84	10	0.04	NP_001252.1|	4|0|0|0|0|2	6	1	392	ILKAP_HUMAN
LMNA	NP_112200.2	VMP1	2|2|0|2|0|2	8	1.33	6	0|0|0|0|0|0|0|0|0|0|0|0|0|0|0|2|0|0	0.62	0.62	0.62	0.62	0.62	-2.73	4	0.07	NP_055428.1|	2|2|0|2|0|2	8	1.33	406	VMP1_HUMAN
LMNA	NP_114432.2	BRIP1	35|27|23|26|30|32	173	28.83	6	0|0|0|0|0|0|17|25|3|11|11|16|0|0|0|0|0|0	0	0	0	0	0	-17.8	2.08	0.43	NP_004729.1|NP_000048.1|	34|27|23|25|28|31	168	28	1249	FANCJ_HUMAN
LMNA	NP_115553.2	PHAX	9|9|6|8|7|12	51	8.5	6	0|0|0|0|0|0|8|7|4|4|4|7|0|0|0|0|0|0	0	0.01	0	0.01	0	-12.65	1.5	0.37	NP_002255.3|	9|8|6|7|6|11	47	7.83	394	PHAX_HUMAN
LMNA	NP_620305.1	SON	7|4|5|9|4|7	36	6	6	0|0|0|0|0|0|36|31|44|34|37|40|0|0|0|0|0|0	0	0	0	0	0	-148.23	0.16	0.72	NP_036601.2|NP_003901.2|NP_001128145.1|NP_002361.1|	7|4|5|9|4|7	36	6	2426	SON_HUMAN
LMNA	NP_115784.1	BAZ1B	59|51|81|84|80|64	419	69.83	6	0|0|0|0|0|0|47|41|53|63|57|49|0|0|0|0|0|0	0	0	0	0	0	-109.52	1.35	0.69	NP_001059.2|NP_009123.1|	48|43|53|61|59|49	313	52.17	1483	BAZ1B_HUMAN
LMNA	NP_115820.2	SLX4	5|0|4|6|5|7	27	4.5	6	0|0|0|0|0|0|0|0|0|0|0|0|0|0|0|0|0|0	1	1	1	1	1	-1.81	45	0	NP_000242.1|NP_002255.3|NP_056169.1|	4|0|4|5|5|7	25	4.17	1834	SLX4_HUMAN
LMNA	NP_116126.3	LMNB2	46|44|55|61|58|45	309	51.5	6	0|0|0|0|0|0|0|0|0|0|0|0|0|0|0|0|0|0	1	1	1	1	1	65.71	515	0		33|32|37|41|39|33	215	35.83	620	LMNB2_HUMAN
LMNA	NP_116147.1	PHF5A	3|0|2|2|2|0	9	1.5	6	2|2|3|3|3|3|0|0|0|0|0|0|2|3|3|4|2|3	0	0	0	0	0	-14.11	0.47	0.46	NP_004932.1|NP_056444.3|	3|0|2|2|2|0	9	1.5	110	PHF5A_HUMAN
LMNA	NP_116204.3	NFATC2IP	3|0|0|0|0|0	3	0.5	6	0|0|0|0|0|0|0|0|0|0|0|0|0|0|0|0|0|0	0.33	0.99	0.33	0.99	0.33	-1.84	5	0.12		3|0|0|0|0|0	3	0.5	419	NF2IP_HUMAN
LMNA	NP_116231.2	TMEM209	8|6|7|10|11|12	54	9	6	0|0|0|0|0|0|0|0|0|0|0|0|0|0|0|0|0|0	1	1	1	1	1	9.6	90	0		8|6|6|8|8|11	47	7.83	561	TM209_HUMAN
LMNA	NP_149073.1	SARNP	3|0|0|2|0|2	7	1.17	6	0|0|0|0|0|0|0|0|0|0|0|0|0|0|0|0|0|0	0.96	0.99	0.95	0.99	0.96	-1.84	11.67	0		3|0|0|2|0|2	7	1.17	210	SARNP_HUMAN
LMNA	NP_443108.1	NACC1	4|4|2|5|4|4	23	3.83	6	0|0|0|0|0|0|5|5|2|3|3|6|0|0|0|0|0|0	0	0	0	0	0	-12.8	0.96	0.46	NP_001254523.1|NP_067640.2|NP_002258.2|NP_002259.1|	4|4|2|3|4|4	21	3.5	527	NACC1_HUMAN
LMNA	NP_443157.1	LENG8	8|7|6|13|7|9	50	8.33	6	0|0|0|0|0|0|8|8|5|8|7|11|0|0|0|0|0|0	0	0	0	0	0	-20.41	1.06	0.51		8|7|6|9|7|9	46	7.67	800	LENG8_HUMAN
LMNA	NP_002619.1	PFN2	4|3|0|2|2|2	13	2.17	6	9|9|10|10|10|4|0|0|0|0|0|0|10|10|5|10|10|6	0	0	0	0	0	-44.3	0.22	0.72		4|3|0|2|2|2	13	2.17	140	PROF2_HUMAN
LMNA	NP_478070.1	FAM207A	6|3|4|3|3|4	23	3.83	6	0|0|0|0|0|0|5|4|2|0|2|4|0|0|0|0|0|0	0.02	0.06	0.02	0.06	0.02	-7.05	1.35	0.32		6|3|4|3|3|4	23	3.83	230	F207A_HUMAN
LMNA	NP_612510.1	TECR	4|7|3|5|0|7	26	4.33	6	3|4|0|2|2|0|2|2|0|0|2|2|6|4|2|5|7|2	0	0	0	0	0	-21.42	0.9	0.46	NP_001019820.1|NP_003135.2|	4|6|3|5|0|6	24	4	308	TECR_HUMAN
LMNA	NP_624311.1	PPIL4	22|24|24|29|26|23	148	24.67	6	0|2|0|0|0|0|11|9|7|5|4|6|0|0|0|0|0|0	1	1	1	1	1	3.88	3.52	0	NP_003461.2|NP_775741.1|	18|19|17|21|20|17	112	18.67	492	PPIL4_HUMAN
LMNA	NP_644810.1	WDR36	18|13|13|13|11|15	83	13.83	6	0|0|0|0|0|0|18|18|15|15|13|17|0|0|0|0|0|0	0	0	0	0	0	-42.43	0.86	0.65	NP_001244118.1|NP_001248321.1|NP_006775.1|	17|13|12|13|10|14	79	13.17	951	WDR36_HUMAN
LMNA	NP_653171.1	JPT2	5|5|4|5|6|4	29	4.83	6	4|4|2|5|6|4|7|5|6|7|5|6|4|3|0|8|2|4	0	0	0	0	0	-19.46	0.72	0.57		5|5|4|5|6|4	29	4.83	190	JUPI2_HUMAN
LMNA	NP_653324.1	ZMAT2	8|7|5|7|7|7	41	6.83	6	0|0|0|0|0|0|4|0|0|2|4|4|0|0|0|0|0|0	0.5	0.65	0.49	0.64	0.5	-2.5	2.93	0.08	NP_116204.3|	6|5|5|5|5|6	32	5.33	199	ZMAT2_HUMAN
LMNA	NP_658983.3	RBM11	4|6|5|7|6|5	33	5.5	6	0|0|0|0|0|0|0|2|0|0|0|0|0|0|0|0|0|0	0.98	0.99	0.98	0.99	0.98	2.35	16.5	0	NP_060628.2|NP_056175.3|	3|5|4|6|5|4	27	4.5	281	RBM11_HUMAN
LMNA	NP_689531.2	C12orf45	6|5|5|5|5|8	34	5.67	6	0|0|0|0|0|0|3|4|3|3|4|6|0|0|0|0|0|0	0.01	0.03	0.01	0.03	0.01	-7.65	1.48	0.34	NP_002255.3|	6|5|5|5|5|7	33	5.5	185	CL045_HUMAN
LMNA	NP_689647.2	CWF19L2	5|0|2|5|2|5	19	3.17	6	0|0|0|0|0|0|0|0|0|0|0|0|0|0|0|0|0|0	1	1	1	1	1	-1.84	31.67	0		5|0|2|5|2|5	19	3.17	894	C19L2_HUMAN
LMNA	NP_689677.1	TMEM199	5|6|6|6|7|5	35	5.83	6	0|0|0|0|0|0|0|0|0|0|0|0|0|0|0|0|0|0	1	1	1	1	1	7.97	58.33	0		4|5|5|6|6|4	30	5	208	TM199_HUMAN
LMNA	NP_689706.2	ZNF362	8|5|7|10|10|8	48	8	6	0|0|0|0|0|0|2|0|0|0|0|2|0|0|0|0|0|0	1	1	1	1	1	2.1	12	0		8|5|5|8|8|8	42	7	420	ZN362_HUMAN
LMNA	NP_689759.2	SRFBP1	2|0|0|0|0|2	4	0.67	6	0|0|0|0|0|0|2|2|0|0|0|2|0|0|0|0|0|0	0.08	0.12	0.08	0.12	0.08	-4.88	0.67	0.28	NP_056467.2|	2|0|0|0|0|2	4	0.67	429	SRFB1_HUMAN
LMNA	NP_689775.2	CDCA2	16|9|15|13|13|17	83	13.83	6	0|0|0|0|0|0|4|5|3|3|4|2|0|0|0|0|0|0	1	1	1	1	1	-1.16	3.95	0		15|9|13|13|12|14	76	12.67	1023	CDCA2_HUMAN
LMNA	NP_689821.3	SDE2	2|0|0|0|0|0	2	0.33	6	0|0|0|0|0|0|0|0|0|0|0|0|0|0|0|0|0|0	0.31	0.94	0.31	0.94	0.31	-1.84	3.33	0.14		2|0|0|0|0|0	2	0.33	451	SDE2_HUMAN
LMNA	NP_689926.1	STT3A	4|0|3|5|6|4	22	3.67	6	0|0|0|0|0|0|0|0|0|0|0|0|0|0|0|2|0|0	0.95	0.98	0.95	0.98	0.95	-2.73	11	0.01	NP_055428.1|	3|0|2|3|5|3	16	2.67	705	STT3A_HUMAN
LMNA	NP_689948.1	ZBTB9	6|5|4|6|6|6	33	5.5	6	0|0|0|0|0|0|6|4|6|8|7|4|0|0|0|0|0|0	0	0	0	0	0	-16.29	0.94	0.53	NP_005504.2|NP_005906.2|	5|3|4|5|4|4	25	4.17	473	ZBTB9_HUMAN
LMNA	NP_690852.1	LRWD1	2|0|2|2|0|2	8	1.33	6	0|0|0|0|0|0|0|0|0|0|0|0|0|0|0|0|0|0	0.94	0.94	0.94	0.94	0.94	-1.84	13.33	0.01	NP_001184188.1|	2|0|2|2|0|2	8	1.33	647	LRWD1_HUMAN
LMNA	NP_757386.2	SUGP1	25|23|23|27|25|29	152	25.33	6	0|0|0|0|0|0|20|15|20|23|18|17|0|0|0|0|0|0	0	0	0	0	0	-34.46	1.35	0.64	NP_006342.2|NP_001027553.1|	22|19|19|23|22|22	127	21.17	645	SUGP1_HUMAN
LMNA	NP_775741.1	MMGT1	2|0|0|0|2|2	6	1	6	0|0|0|0|0|0|0|0|0|0|0|0|0|0|0|0|0|0	0.94	0.94	0.94	0.94	0.94	-1.83	10	0.01	NP_039269.2|	2|0|0|0|2|2	6	1	131	MMGT1_HUMAN
LMNA	NP_776186.2	RABL3	6|6|9|10|9|7	47	7.83	6	0|0|0|0|0|0|0|0|0|0|0|0|0|0|0|0|0|0	1	1	1	1	1	9.6	78.33	0		6|4|6|7|7|6	36	6	236	RABL3_HUMAN
LMNA	NP_789782.1	CHMP4B	4|2|3|3|4|3	19	3.17	6	0|0|0|0|0|0|3|5|4|4|3|4|0|0|0|0|0|0	0	0	0	0	0	-12.23	0.83	0.47	NP_001019820.1|NP_932343.1|NP_004662.2|NP_001029366.1|	4|2|3|3|4|3	19	3.17	224	CHM4B_HUMAN
LMNA	NP_817092.1	PPM1G	3|0|0|0|3|0	6	1	6	0|0|0|2|0|0|0|0|0|0|0|0|0|0|0|2|0|0	0.37	0.56	0.37	0.56	0.37	-3.94	1.5	0.1	NP_003461.2|	3|0|0|0|3|0	6	1	546	PPM1G_HUMAN
LMNA	NP_848927.2	MTDH	20|14|15|11|12|21	93	15.5	6	0|0|0|0|0|0|9|10|8|8|6|12|0|0|0|0|0|0	0.02	0.04	0.02	0.04	0.02	-16.6	1.75	0.33		18|13|15|11|12|18	87	14.5	582	LYRIC_HUMAN
LMNA	NP_848934.1	GPAT4	2|2|2|2|2|2	12	2	6	0|0|0|0|0|0|0|0|0|0|0|0|0|0|0|0|0|0	0.94	0.94	0.94	0.94	0.94	2.7	20	0.01		2|2|2|2|2|2	12	2	456	GPAT4_HUMAN
LMNA	NP_849193.1	STT3B	8|11|8|11|9|8	55	9.17	6	0|0|0|0|0|0|0|0|0|0|0|0|0|0|0|0|0|0	1	1	1	1	1	12.8	91.67	0	NP_853553.1|	8|9|7|10|8|8	50	8.33	826	STT3B_HUMAN
LMNA	NP_853553.1	AUP1	7|2|7|7|8|5	36	6	6	0|0|0|0|0|0|0|0|0|0|0|0|0|0|0|0|0|0	1	1	1	1	1	2.7	60	0	NP_006406.1|	5|2|6|7|7|4	31	5.17	410	AUP1_HUMAN
LMNA	NP_919223.1	HNRNPA3	11|10|8|10|9|10	58	9.67	6	5|8|4|10|10|4|8|8|5|6|5|7|6|6|9|11|14|7	0	0	0	0	0	-26.31	0.94	0.62	NP_003277.1|NP_001015877.1|NP_001193929.1|NP_006752.1|NP_085056.2|NP_001027565.1|	6|5|5|7|4|5	32	5.33	378	ROA3_HUMAN
LMNA	NP_932343.1	C1orf52	3|0|0|0|0|2	5	0.83	6	0|0|0|0|0|0|0|0|0|0|0|0|0|0|0|0|0|0	0.64	0.99	0.64	0.99	0.64	-1.84	8.33	0.04		3|0|0|0|0|2	5	0.83	182	CA052_HUMAN
LMNA	NP_958357.1	ZNF644	2|0|0|0|3|3	8	1.33	6	0|0|0|0|0|0|0|0|2|0|0|0|0|0|0|0|0|0	0.75	0.82	0.75	0.81	0.75	-2.74	4	0.02	NP_079033.4|	2|0|0|0|2|3	7	1.17	1327	ZN644_HUMAN
LMNA	NP_976033.1	RP9	4|0|0|3|3|3	13	2.17	6	0|0|0|0|0|0|0|0|0|0|0|0|0|0|0|0|0|0	0.99	1	0.99	1	0.99	-1.84	21.67	0		3|0|0|2|2|2	9	1.5	221	RP9_HUMAN
LMNA	P00761	P00761	12|9|8|9|8|11	57	9.5	6	31|31|17|28|29|23|7|6|6|5|5|6|26|28|19|25|27|17	0	0	0	0	0	-101.66	0.33	0.72		4|4|4|3|4|4	23	3.83	231	TRYP_PIG
LMNA	Streptavidin	Streptavidin	35|39|35|41|40|36	226	37.67	6	75|70|40|123|108|52|26|26|29|29|26|25|74|62|50|121|119|53	0	0	0	0	0	-342.84	0.36	0.72		5|5|6|7|6|5	34	5.67	827
LMNA	BGAL_ECOLI	lacZ	10|6|2|10|4|9	41	6.83	6	0|0|0|0|0|0|5|6|2|7|5|4|0|0|0|0|0|0	0.01	0.01	0.01	0.01	0.01	-16.17	1.41	0.34		10|5|2|9|2|9	37	6.17	1024	BGAL_ECOLI
LMNA	AP_000199.1	AP_000199.1	16|11|13|10|14|20	84	14	6	19|18|7|21|19|12|12|9|10|8|9|15|18|19|11|14|20|15	0	0	0	0	0	-57.32	0.72	0.67		9|6|7|7|8|11	48	8	496	E1B55_ADE05
LMNA	NP_000217.2	KRT9	18|6|30|26|12|10	102	17	6	27|31|29|37|39|8|0|0|0|2|3|4|29|23|23|58|50|25	0	0	0	0	0	-157.05	0.42	0.71	NP_002361.1|	16|6|19|20|12|10	83	13.83	623	K1C9_HUMAN
LMNA	NP_000412.3	KRT10	7|0|26|10|5|17	65	10.83	6	43|35|37|29|47|18|0|0|4|2|0|0|34|19|24|49|49|34	0	0	0	0	0	-193.57	0.25	0.71	NP_002361.1|	6|0|20|8|4|15	53	8.83	584	K1C10_HUMAN
LMNA	A2A4G1	A2A4G1	3|0|0|0|0|0	3	0.5	6	0|0|0|11|0|0|0|0|0|0|0|0|0|0|0|0|0|0	0.03	0.09	0.03	0.09	0.03	-7.89	0.27	0.31		3|0|0|0|0|0	3	0.5	456
LMNA	NP_000240.1	MLH1	5|3|3|0|2|3	16	2.67	6	0|0|0|0|0|0|2|5|0|0|2|0|0|0|0|0|0|0	0.24	0.47	0.24	0.48	0.24	-6.77	1.78	0.22	NP_000525.1|NP_000048.1|NP_006816.2|NP_002257.1|NP_002430.3|NP_006493.1|NP_000242.1|	5|3|2|0|2|2	14	2.33	756	MLH1_HUMAN
LMNA	NP_000242.1	MSH2	17|15|13|19|20|16	100	16.67	6	0|0|0|0|0|0|0|0|0|0|0|0|0|0|0|0|0|0	1	1	1	1	1	20.49	166.67	0	NP_001121901.1|NP_001252.1|	17|15|11|19|19|16	97	16.17	934	MSH2_HUMAN
LMNA	NP_000273.2	PCCA	58|52|75|70|74|56	385	64.17	6	102|95|93|153|157|88|48|41|62|48|56|48|118|114|103|149|151|99	0	0	0	0	0	-454.95	0.46	0.72		34|30|40|44|45|32	225	37.5	728	PCCA_HUMAN
LMNA	NP_000373.1	ALDH3A2	13|16|21|20|20|13	103	17.17	6	0|0|0|0|0|0|8|6|7|8|5|7|0|0|0|0|0|0	0.91	0.96	0.91	0.96	0.91	-6.94	2.51	0.01	NP_001036214.1|NP_055428.1|	12|14|18|17|17|11	89	14.83	485	AL3A2_HUMAN
LMNA	NP_000525.1	PMS1	7|2|0|0|0|6	15	2.5	6	0|0|0|0|0|0|4|4|0|0|0|3|0|0|0|0|0|0	0.37	0.64	0.38	0.65	0.38	-8.34	1.36	0.1	NP_002257.1|NP_000242.1|NP_001252.1|NP_005906.2|	7|2|0|0|0|6	15	2.5	932	PMS1_HUMAN
LMNA	NP_000628.2	GSR	12|8|8|13|9|9	59	9.83	6	20|19|15|21|19|14|7|7|6|6|6|6|17|19|19|19|23|14	0	0	0	0	0	-64.98	0.49	0.72		10|6|7|9|7|8	47	7.83	522	GSHR_HUMAN
LMNA	NP_000692.2	ATP1A1	2|0|2|5|0|0	9	1.5	6	7|7|7|13|10|7|0|0|0|0|0|0|6|8|9|13|10|6	0	0	0	0	0	-46.51	0.14	0.72	NP_005561.1|NP_085056.2|NP_001252.1|NP_001001323.1|	2|0|2|5|0|0	9	1.5	1023	AT1A1_HUMAN
LMNA	NP_000810.1	GART	14|10|11|7|12|14	68	11.33	6	17|18|13|25|22|14|18|19|19|19|20|19|20|17|12|27|27|13	0	0	0	0	0	-81.16	0.48	0.72	NP_001104490.1|NP_002257.1|	13|10|11|6|11|13	64	10.67	1010	PUR2_HUMAN
LMNA	NP_000958.1	RPL3	6|7|4|5|5|7	34	5.67	6	5|4|4|9|7|5|4|4|3|3|2|4|7|3|3|6|6|5	0	0	0	0	0	-19.44	0.85	0.55	NP_005862.1|NP_002361.1|	6|6|4|5|4|6	31	5.17	403	RL3_HUMAN
LMNA	NP_000968.2	RPL13	5|2|3|2|3|6	21	3.5	6	6|6|6|8|10|5|2|2|0|0|0|0|7|6|4|5|5|5	0	0	0	0	0	-25.65	0.49	0.59	NP_001035754.1|NP_002361.1|	5|2|3|2|3|5	20	3.33	211	RL13_HUMAN
LMNA	NP_000996.2	RPS3	13|7|9|8|8|11	56	9.33	6	13|13|6|13|12|8|7|9|2|3|3|9|11|12|11|12|15|11	0	0	0	0	0	-38.32	0.72	0.64	NP_006752.1|NP_060598.3|NP_788276.1|NP_002361.1|NP_005054.3|	13|7|8|8|8|10	54	9	243	RS3_HUMAN
LMNA	NP_000997.1	RPS3A	4|0|0|0|2|4	10	1.67	6	0|0|0|11|5|0|13|13|12|12|14|11|0|2|0|5|3|0	0	0	0	0	0	-55.4	0.13	0.72	NP_817092.1|NP_060598.3|NP_001244118.1|NP_060354.4|NP_116045.2|NP_065700.1|	4|0|0|0|2|4	10	1.67	264	RS3A_HUMAN
LMNA	NP_000998.1	RPS4X	6|4|2|5|6|7	30	5	6	9|8|7|13|15|8|3|0|0|0|0|3|6|12|8|13|14|7	0	0	0	0	0	-48.98	0.39	0.72	NP_060791.3|NP_001077383.1|NP_065147.1|NP_060598.3|NP_001252.1|NP_001243763.1|NP_734466.1|	6|4|2|5|6|6	29	4.83	263	RS4X_HUMAN
LMNA	NP_001001937.1	ATP5F1A	12|9|14|12|15|14	76	12.67	6	20|14|13|19|20|15|5|4|4|4|6|4|16|16|18|19|21|15	0	0	0	0	0	-60.04	0.65	0.68	NP_006752.1|NP_001177921.1|NP_005561.1|NP_001027451.1|NP_001706.2|	12|9|13|12|15|14	75	12.5	553	ATPA_HUMAN
LMNA	NP_057269.1	JPT1	2|0|0|0|0|3	5	0.83	6	0|0|0|0|0|0|3|5|4|0|2|4|0|0|0|0|0|0	0	0	0	0	0	-13.44	0.28	0.45	NP_002257.1|	2|0|0|0|0|3	5	0.83	154	JUPI1_HUMAN
LMNA	NP_001005464.1	HIST2H3A	3|3|3|4|2|3	18	3	6	4|4|6|4|5|6|3|2|2|3|3|3|5|4|4|4|4|4	0	0	0	0	0	-16.75	0.6	0.54	NP_001041666.1|NP_001104262.1|NP_001120793.1|NP_036336.2|NP_055412.2|	3|3|3|4|2|3	18	3	136	H32_HUMAN
LMNA	NP_001005849.1	SUMO2	3|3|0|0|0|3	9	1.5	6	0|0|0|0|0|0|2|3|0|2|3|3|0|0|0|0|0|0	0.01	0.01	0.02	0.02	0.02	-8.98	0.69	0.34	NP_001035248.1|NP_001059.2|NP_001129951.1|NP_001261.2|NP_004690.1|NP_001171313.1|NP_000048.1|NP_001104490.1|NP_009123.1|NP_067064.2|NP_001157935.1|NP_060248.2|NP_958357.1|NP_001036214.1|NP_001193929.1|NP_065134.1|NP_001161054.1|NP_001136040.1|NP_060628.2|NP_620147.1|NP_001803.2|NP_006752.1|NP_065779.1|NP_036601.2|NP_060598.3|NP_006342.2|NP_001019820.1|NP_001092108.1|NP_001099009.1|NP_001157289.1|…	2|2|0|0|0|2	6	1	71	SUMO2_HUMAN
LMNA	NP_001015877.1	PHF6	6|2|5|6|6|4	29	4.83	6	0|0|0|0|0|0|0|0|2|0|0|0|0|0|0|0|0|0	0.98	0.98	0.98	0.98	0.98	0.52	14.5	0	NP_004955.2|NP_002097.1|NP_002361.1|NP_056377.1|	5|2|5|6|6|4	28	4.67	365	PHF6_HUMAN
LMNA	NP_001018079.1	SERBP1	12|8|8|10|11|8	57	9.5	6	15|21|9|18|16|11|32|32|27|31|28|31|16|17|11|16|15|11	0	0	0	0	0	-106.57	0.31	0.72	NP_060598.3|NP_057250.1|	10|7|7|8|8|7	47	7.83	393	PAIRB_HUMAN
LMNA	NP_001019397.1	ARF1	6|7|4|3|3|6	29	4.83	6	0|0|0|0|0|0|2|3|2|2|4|3|0|0|0|2|0|0	0.15	0.27	0.15	0.27	0.15	-6.43	1.81	0.25	NP_001136120.1|	6|6|4|3|3|6	28	4.67	181	ARF1_HUMAN
LMNA	NP_001019770.1	HIST2H2BF	10|13|15|15|13|12	78	13	6	11|8|8|10|0|11|8|7|9|7|0|10|8|11|8|9|10|9	0	0	0	0	0	-23.9	1.24	0.58		6|6|7|7|7|7	40	6.67	126	H2B2F_HUMAN
LMNA	NP_003518.2	HIST1H2BO	10|12|15|14|12|11	74	12.33	6	10|7|7|11|13|0|7|7|9|7|8|0|8|11|9|10|9|8	0	0	0	0	0	-24.49	1.16	0.59		6|6|7|6|6|6	37	6.17	126	H2B1O_HUMAN
LMNA	NP_001020278.1	ADAR	11|5|10|13|13|11	63	10.5	6	24|27|26|38|35|18|26|20|20|22|16|22|25|27|22|34|25|21	0	0	0	0	0	-119.53	0.34	0.72	NP_775741.1|	11|5|9|12|12|11	60	10	931	DSRAD_HUMAN
LMNA	NP_001032409.2	CYFIP2	2|0|0|0|0|0	2	0.33	6	0|0|0|0|0|0|0|0|0|0|0|0|0|0|0|0|0|0	0.31	0.94	0.31	0.94	0.31	-1.84	3.33	0.14	NP_055423.1|	2|0|0|0|0|0	2	0.33	1253	CYFP2_HUMAN
LMNA	NP_001034554.1	SRSF5	2|0|2|2|2|3	11	1.83	6	0|0|0|3|3|0|0|0|0|0|0|0|0|0|0|2|2|0	0.02	0.05	0.02	0.05	0.02	-7.78	1.1	0.32	NP_036601.2|NP_000242.1|NP_002361.1|	2|0|2|2|2|3	11	1.83	272	SRSF5_HUMAN
LMNA	NP_001035248.1	H2AFY	9|6|8|7|7|7	44	7.33	6	0|0|0|0|0|0|4|0|2|2|2|2|0|0|0|0|0|0	0.87	0.97	0.88	0.97	0.88	-0.09	3.67	0.01	NP_060248.2|NP_001171825.1|NP_004955.2|NP_003504.2|	7|5|6|5|6|5	34	5.67	371	H2AY_HUMAN
LMNA	NP_001035807.1	HIST2H2AA4	7|0|0|11|11|5	34	5.67	6	3|4|0|4|4|3|4|4|6|5|6|5|3|2|3|3|4|4	0.02	0.03	0.02	0.03	0.02	-22.13	1.13	0.32		6|0|0|7|6|5	24	4	130	H2A2A_HUMAN
LMNA	NP_002097.1	H2AFZ	4|3|6|6|6|4	29	4.83	6	0|0|0|0|0|0|0|0|0|0|0|0|0|0|0|0|0|0	1	1	1	1	1	4.55	48.33	0	NP_001231509.1|	4|3|5|5|5|4	26	4.33	128	H2AZ_HUMAN
LMNA	NP_001035889.1	NSD2	12|7|10|17|16|14	76	12.67	6	0|0|0|0|0|0|6|4|4|3|0|4|0|0|0|0|0|0	1	1	1	1	1	-3.69	3.62	0	NP_004955.2|NP_056175.3|	11|7|8|14|14|13	67	11.17	1365	NSD2_HUMAN
LMNA	NP_001070908.1	BCLAF1	19|16|26|28|26|21	136	22.67	6	0|0|2|4|4|0|30|30|29|30|26|26|0|0|0|2|2|0	0	0	0	0	0	-81.42	0.8	0.69	NP_000108.1|NP_001261.2|NP_003760.1|NP_065700.1|	17|13|20|22|20|17	109	18.17	869	BCLF1_HUMAN
LMNA	NP_001070910.1	HNRNPC	7|5|6|8|6|6	38	6.33	6	0|0|0|4|0|0|4|4|8|6|5|5|0|0|0|4|0|0	0	0	0	0	0	-12.89	1.19	0.48	NP_004729.1|NP_001015877.1|NP_006752.1|NP_002257.1|NP_002258.2|NP_002259.1|NP_002361.1|	7|5|6|7|6|6	37	6.17	306	HNRPC_HUMAN
LMNA	NP_001073341.1	CUL4B	4|3|0|2|0|2	11	1.83	6	0|0|0|0|0|0|6|9|3|2|3|6|0|0|0|0|0|0	0	0	0	0	0	-21.29	0.38	0.54	NP_001193929.1|NP_001186189.1|NP_001244118.1|NP_002257.1|NP_004955.2|NP_060404.3|NP_002255.3|NP_001243804.1|NP_003504.2|NP_001027565.1|NP_001161413.1|NP_002259.1|NP_056377.1|	4|3|0|2|0|2	11	1.83	895	CUL4B_HUMAN
LMNA	NP_001091674.1	HNRNPF	13|9|14|12|13|11	72	12	6	14|12|9|15|17|11|7|8|8|11|9|8|14|15|11|10|14|11	0	0	0	0	0	-41.62	0.81	0.66	NP_003461.2|NP_001193929.1|NP_001027565.1|NP_003783.1|NP_002361.1|	10|7|9|8|8|7	49	8.17	415	HNRPF_HUMAN
LMNA	NP_001244222.1	HNRNPH1	7|7|12|13|13|8	60	10	6	8|9|10|14|10|8|0|0|3|8|6|4|9|9|6|13|11|8	0	0	0	0	0	-31.13	0.9	0.62	NP_001078956.1|NP_003461.2|NP_006546.1|NP_001193929.1|NP_002257.1|NP_006658.1|NP_001121901.1|NP_001028675.1|NP_001252.1|NP_001027565.1|NP_057604.1|NP_002361.1|	6|5|8|9|8|6	42	7	449	HNRH1_HUMAN
LMNA	NP_001092.1	ACTB	11|12|17|15|12|11	78	13	6	23|25|21|25|27|14|11|12|10|10|10|9|20|24|18|19|22|24	0	0	0	0	0	-76.54	0.53	0.72	NP_000108.1|NP_002361.1|	11|10|13|12|11|11	68	11.33	375	ACTB_HUMAN
LMNA	NP_001091.1	ACTA1	9|0|11|0|9|0	29	4.83	6	14|13|0|17|16|8|7|8|7|6|6|6|13|14|0|12|15|0	0	0	0	0	0	-65.85	0.33	0.67	NP_004955.2|	9|0|10|0|9|0	28	4.67	377	ACTS_HUMAN
LMNA	NP_001122383.1	PCBP2	13|10|12|11|13|12	71	11.83	6	17|17|7|15|16|9|13|11|18|15|14|14|16|13|9|12|15|6	0	0	0	0	0	-46.2	0.72	0.72	NP_001015877.1|NP_665906.1|NP_001252.1|	10|7|10|10|11|10	58	9.67	365	PCBP2_HUMAN
LMNA	NP_006187.2	PCBP1	10|9|7|9|9|11	55	9.17	6	14|12|6|14|17|8|14|12|16|15|15|14|14|9|6|13|16|7	0	0	0	0	0	-48.25	0.59	0.72	NP_658983.3|NP_006752.1|NP_006493.1|NP_001121901.1|NP_665906.1|NP_000280.1|	8|6|6|7|8|10	45	7.5	356	PCBP1_HUMAN
LMNA	NP_001096616.1	GIGYF2	6|2|2|3|4|2	19	3.17	6	0|0|0|0|0|0|51|52|59|59|63|56|0|0|0|0|0|0	0	0	0	0	0	-243.24	0.06	0.72	NP_036601.2|NP_001243763.1|	6|2|2|3|4|2	19	3.17	1299	GGYF2_HUMAN
LMNA	NP_001104026.1	FLNA	91|91|72|84|84|89	511	85.17	6	12|9|10|17|12|9|196|197|225|222|228|204|5|5|12|21|16|15	0	0	0	0	0	-703.53	0.4	0.72	NP_002202.2|NP_001444.2|	69|73|56|68|67|71	404	67.33	2647	FLNA_HUMAN
LMNA	NP_001106207.1	TASOR	18|12|14|23|21|21	109	18.17	6	0|0|0|0|0|0|31|26|27|26|22|26|0|0|0|0|0|0	0	0	0	0	0	-81.1	0.69	0.69		17|10|13|22|20|19	101	16.83	1512	TASOR_HUMAN
LMNA	NP_001121689.1	PSIP1	16|14|21|19|20|18	108	18	6	0|0|0|2|0|0|10|9|8|7|7|11|0|0|0|0|0|0	0.03	0.07	0.03	0.07	0.03	-11.82	2.08	0.31	NP_009123.1|NP_665906.1|	14|11|17|17|17|15	91	15.17	530	PSIP1_HUMAN
LMNA	NP_001001520.1	HDGFL2	15|16|10|10|11|14	76	12.67	6	0|0|0|0|0|0|10|10|7|9|10|10|0|0|0|0|0|0	0	0	0	0	0	-19.78	1.36	0.52	NP_775741.1|	12|12|9|9|10|12	64	10.67	671	HDGR2_HUMAN
LMNA	NP_001119522.1	HDGF	5|4|5|9|9|3	35	5.83	6	4|3|0|6|7|0|2|4|4|3|4|3|4|2|0|7|2|2	0	0	0	0	0	-16	1.09	0.42	NP_003277.1|NP_000108.1|NP_060791.3|NP_003137.1|NP_005446.2|NP_001035248.1|NP_009123.1|NP_001015877.1|NP_076950.1|NP_006816.2|NP_060598.3|NP_002257.1|NP_003135.2|NP_004955.2|NP_006017.1|NP_060979.2|	4|3|5|7|7|3	29	4.83	256	HDGF_HUMAN
LMNA	NP_001121901.1	SMARCAD1	5|2|3|5|4|6	25	4.17	6	0|0|0|0|0|0|0|0|0|0|0|0|0|0|0|0|0|0	1	1	1	1	1	2.72	41.67	0	NP_003394.1|NP_005564.1|	5|2|3|5|4|6	25	4.17	1028	SMRCD_HUMAN
LMNA	NP_001122316.1	SMARCA4	4|0|0|3|0|2	9	1.5	6	0|0|0|0|0|0|10|7|10|10|5|9|0|0|0|0|0|0	0	0	0	0	0	-37.54	0.18	0.64	NP_060248.2|NP_002119.1|NP_002257.1|NP_004955.2|NP_060758.2|NP_001121901.1|NP_002255.3|NP_005564.1|NP_003060.2|	4|0|0|3|0|2	9	1.5	1647	SMCA4_HUMAN
LMNA	NP_001123356.1	TEX264	11|10|9|9|12|10	61	10.17	6	0|0|0|0|0|0|0|0|0|0|0|0|0|0|0|0|0|0	1	1	1	1	1	14.36	101.67	0	NP_001124437.1|	9|8|6|6|8|7	44	7.33	313	TX264_HUMAN
LMNA	NP_001123952.1	VRK2	26|27|33|30|31|30	177	29.5	6	0|0|0|0|0|0|0|0|0|0|0|0|0|0|0|0|0|0	1	1	1	1	1	39.69	295	0		19|17|21|22|21|20	120	20	508	VRK2_HUMAN
LMNA	NP_001124396.2	TMEM201	13|12|10|13|13|14	75	12.5	6	0|0|0|0|0|0|0|0|0|0|0|0|0|0|0|0|0|0	1	1	1	1	1	15.91	125	0	NP_612142.2|	11|10|9|12|11|11	64	10.67	666	TM201_HUMAN
LMNA	NP_001124437.1	SUN1	29|30|34|32|33|35	193	32.17	6	0|0|0|0|0|0|0|0|0|0|0|0|0|0|0|0|0|0	1	1	1	1	1	44.06	321.67	0		22|26|25|26|25|26	150	25	785	SUN1_HUMAN
LMNA	NP_001127836.1	MAP4	4|2|0|0|0|2	8	1.33	6	0|0|0|7|4|5|36|43|44|41|41|40|0|0|0|0|4|0	0	0	0	0	0	-182.35	0.03	0.72		4|2|0|0|0|2	8	1.33	1135	MAP4_HUMAN
LMNA	NP_000347.2	TCOF1	17|14|19|20|22|16	108	18	6	2|0|4|5|3|3|31|31|29|29|28|35|0|2|3|5|0|0	0	0	0	0	0	-93.53	0.59	0.7	NP_003277.1|NP_004883.3|	15|13|18|18|18|16	98	16.33	1411	TCOF_HUMAN
LMNA	NP_001129166.1	VDAC3	5|6|7|7|9|5	39	6.5	6	6|6|3|12|9|4|3|4|4|4|4|4|6|5|4|10|7|5	0	0	0	0	0	-23.93	0.78	0.59	NP_003565.4|NP_065147.1|NP_004729.1|NP_001008389.1|NP_003135.2|NP_055428.1|NP_110382.3|NP_149073.1|NP_001027553.1|	5|6|5|6|7|4	33	5.5	284	VDAC3_HUMAN
LMNA	NP_001131145.1	ILF3	8|3|5|12|8|5	41	6.83	6	2|2|10|16|19|3|14|16|16|14|13|11|0|0|11|23|18|0	0	0	0	0	0	-68.76	0.38	0.68	NP_002818.1|NP_003135.2|NP_005769.1|NP_006658.1|NP_008909.1|NP_055567.2|NP_060979.2|NP_001121901.1|NP_003394.1|NP_005564.1|NP_612142.2|NP_065700.1|NP_001027565.1|NP_694540.3|NP_002361.1|	8|3|5|10|8|5	39	6.5	706	ILF3_HUMAN
LMNA	NP_001137232.1	EIF5A	5|4|2|2|3|5	21	3.5	6	7|7|2|4|5|0|7|8|3|5|3|7|6|7|0|5|6|5	0	0	0	0	0	-25.66	0.49	0.6	NP_003565.4|	4|4|2|2|3|4	19	3.17	184	IF5A1_HUMAN
LMNA	NP_001137298.1	MAPRE2	2|0|0|2|3|2	9	1.5	6	0|0|0|0|0|0|10|10|8|11|11|9|0|0|0|0|0|0	0	0	0	0	0	-43.57	0.15	0.72	NP_001243763.1|NP_005906.2|	2|0|0|2|3|2	9	1.5	284	MARE2_HUMAN
LMNA	NP_001138880.1	NONO	29|28|41|29|34|35	196	32.67	6	11|16|9|13|15|7|30|26|38|30|33|31|4|4|8|12|8|5	0	0	0	0	0	-71.27	1.04	0.68	NP_003277.1|NP_000525.1|NP_060700.2|NP_004955.2|NP_001121901.1|	19|16|19|23|21|20	118	19.67	471	NONO_HUMAN
LMNA	NP_001138916.1	SCAF4	2|0|0|0|0|2	4	0.67	6	0|0|0|0|0|0|5|5|4|9|5|6|0|0|0|0|0|0	0	0	0	0	0	-25.1	0.12	0.6	NP_004729.1|	2|0|0|0|0|2	4	0.67	1132	SFR15_HUMAN
LMNA	NP_001139019.1	RBM17	9|8|7|7|9|6	46	7.67	6	0|0|0|0|0|0|11|12|12|15|12|13|0|0|0|0|0|0	0	0	0	0	0	-38.39	0.61	0.65	NP_775741.1|	9|7|7|7|8|5	43	7.17	401	SPF45_HUMAN
LMNA	NP_001143.2	SLC25A5	15|13|15|16|16|18	93	15.5	6	14|15|9|15|17|12|13|13|12|12|12|13|14|13|11|15|15|14	0	0	0	0	0	-36.07	1.02	0.65	NP_002361.1|	12|11|12|13|12|14	74	12.33	298	ADT2_HUMAN
LMNA	NP_001627.2	SLC25A6	13|11|13|13|14|16	80	13.33	6	12|13|0|13|15|10|11|11|10|11|10|11|12|11|9|13|13|11	0	0	0	0	0	-31.93	1.01	0.63	NP_006752.1|	11|10|10|11|11|13	66	11	298	ADT3_HUMAN
LMNA	NP_001153682.1	SLC25A13	8|5|5|11|10|6	45	7.5	6	0|0|0|0|0|0|0|0|0|0|0|0|0|0|0|0|0|0	1	1	1	1	1	7.97	75	0		8|5|5|11|10|6	45	7.5	676	CMC2_HUMAN
LMNA	NP_001155.1	APBB1	2|0|0|0|0|0	2	0.33	6	0|0|0|0|0|0|3|2|0|2|0|0|0|0|0|0|0|0	0.03	0.08	0.03	0.08	0.03	-5.51	0.29	0.31	NP_004955.2|NP_001032409.2|NP_001027553.1|NP_055423.1|	2|0|0|0|0|0	2	0.33	710	APBB1_HUMAN
LMNA	NP_001157108.1	GTF2I	22|12|16|21|16|21	108	18	6	0|0|0|0|0|0|19|19|13|16|20|17|0|0|0|0|0|0	0	0	0	0	0	-45.73	1.04	0.65	NP_004955.2|NP_005180.1|NP_116204.3|NP_004662.2|NP_003760.1|	22|12|16|20|16|21	107	17.83	976	GTF2I_HUMAN
LMNA	NP_001158287.1	ACIN1	24|14|20|23|21|23	125	20.83	6	0|0|0|0|0|0|47|46|50|47|51|44|0|0|0|0|0|0	0	0	0	0	0	-163.64	0.44	0.71	NP_009123.1|NP_036601.2|NP_001128145.1|NP_002361.1|	20|13|19|21|19|21	113	18.83	1301	ACINU_HUMAN
LMNA	NP_001161078.1	RAB35	2|0|0|0|0|2	4	0.67	6	0|2|0|0|0|2|0|0|0|0|0|0|0|0|0|0|0|0	0.21	0.32	0.21	0.32	0.21	-3.95	1	0.23		2|0|0|0|0|2	4	0.67	152	RAB35_HUMAN
LMNA	NP_001164100.1	CHD8	27|17|17|29|25|25	140	23.33	6	0|0|0|0|0|0|33|44|25|34|35|34|0|0|0|0|0|0	0	0	0	0	0	-101.93	0.68	0.7	NP_002255.3|	26|17|17|27|22|23	132	22	2581	CHD8_HUMAN
LMNA	NP_060250.2	CHD7	10|6|9|8|7|10	50	8.33	6	0|0|0|0|0|0|15|12|8|10|9|14|0|0|0|0|0|0	0	0	0	0	0	-33.78	0.74	0.64		10|6|9|8|7|10	50	8.33	2997	CHD7_HUMAN
LMNA	NP_001171062.1	PPP2R2A	15|13|13|12|14|11	78	13	6	20|20|7|26|27|12|9|10|10|10|11|8|24|22|12|21|21|9	0	0	0	0	0	-71.83	0.55	0.72	NP_055929.1|NP_001444.2|NP_056175.3|	12|11|11|10|11|8	63	10.5	457	2ABA_HUMAN
LMNA	NP_001171501.1	SF1	4|3|4|6|5|5	27	4.5	6	0|0|0|0|0|0|6|6|7|7|7|6|0|0|0|0|0|0	0	0	0	0	0	-20.69	0.69	0.57	NP_001104490.1|NP_001230575.1|NP_003147.2|NP_001027565.1|	4|3|3|6|5|4	25	4.17	673	SF01_HUMAN
LMNA	NP_001180298.1	DIDO1	13|6|11|14|15|14	73	12.17	6	0|0|0|0|0|0|26|30|34|31|33|32|0|0|0|0|0|0	0	0	0	0	0	-115.76	0.39	0.71		13|6|11|13|15|14	72	12	2240	DIDO1_HUMAN
LMNA	NP_001180345.1	DDX3X	12|8|10|10|11|13	64	10.67	6	0|13|11|22|15|0|23|21|29|27|30|24|11|13|12|15|18|11	0	0	0	0	0	-88.33	0.41	0.72	NP_061915.2|NP_060700.2|NP_065764.1|NP_001193929.1|NP_001121901.1|NP_003394.1|NP_003760.1|NP_002361.1|	11|7|8|8|9|11	54	9	661	DDX3X_HUMAN
LMNA	NP_886553.3	EIF4G1	10|0|0|5|7|11	33	5.5	6	0|0|0|0|0|0|73|70|65|70|71|74|0|0|3|0|0|0	0	0	0	0	0	-315.56	0.08	0.72	NP_001254507.1|NP_056175.3|	9|0|0|5|6|10	30	5	1600	IF4G1_HUMAN
LMNA	NP_001185648.1	RBBP7	7|5|6|9|13|8	48	8	6	0|2|0|3|3|0|9|9|10|14|11|9|0|0|3|3|0|0	0	0	0	0	0	-31.78	0.77	0.6	NP_001120793.1|NP_065764.1|NP_001015877.1|NP_056372.1|NP_004955.2|NP_001252.1|NP_003060.2|	6|5|5|7|9|7	39	6.5	469	RBBP7_HUMAN
LMNA	NP_001186421.1	PDCD4	6|4|4|4|5|2	25	4.17	6	0|0|0|0|0|0|2|4|3|2|2|0|0|0|0|0|0|0	0.17	0.35	0.17	0.34	0.17	-6.14	1.92	0.25		6|4|4|4|4|2	24	4	455	PDCD4_HUMAN
LMNA	NP_001186509.1	SUN2	19|16|20|22|20|16	113	18.83	6	0|0|0|0|0|0|0|0|0|0|0|0|0|0|0|0|0|0	1	1	1	1	1	24.97	188.33	0		16|14|16|17|18|15	96	16	717	SUN2_HUMAN
LMNA	NP_001189360.1	PRDX1	14|12|17|18|21|14	96	16	6	19|19|26|30|33|20|13|13|15|16|15|13|18|20|21|22|25|16	0	0	0	0	0	-80.42	0.61	0.69	NP_002558.1|NP_002361.1|	11|10|13|16|17|11	78	13	199	PRDX1_HUMAN
LMNA	NP_001191397.1	RBM10	23|22|24|38|32|22	161	26.83	6	0|0|0|0|0|0|25|20|29|27|25|24|0|0|0|0|0|0	0	0	0	0	0	-57.67	1.07	0.66	NP_006752.1|NP_054722.2|NP_775741.1|NP_001027565.1|NP_002361.1|	20|19|22|30|28|17	136	22.67	995	RBM10_HUMAN
LMNA	NP_001193942.1	PTPN2	3|4|2|3|4|4	20	3.33	6	0|0|0|0|0|0|0|0|0|0|0|0|0|0|0|0|0|0	1	1	1	1	1	2.7	33.33	0		3|4|2|3|4|4	20	3.33	410	PTN2_HUMAN
LMNA	NP_001231.2	CCNT1	6|4|10|14|12|7	53	8.83	6	0|0|0|0|0|0|10|13|10|12|10|13|0|0|0|0|0|0	0	0	0	0	0	-38.03	0.78	0.62	NP_001104490.1|NP_060248.2|NP_620147.1|NP_002087.2|NP_001252.1|	5|4|8|10|9|6	42	7	726	CCNT1_HUMAN
LMNA	NP_001231931.1	NFIC	2|2|0|0|0|2	6	1	6	0|0|0|0|0|0|0|0|0|0|0|0|0|0|0|0|0|0	0.94	0.94	0.94	0.94	0.94	-1.83	10	0.01	NP_001444.2|	2|2|0|0|0|2	6	1	508	NFIC_HUMAN
LMNA	NP_001128145.1	NFIA	2|2|0|0|3|3	10	1.67	6	0|0|0|0|0|0|0|0|0|0|0|0|0|0|0|0|0|0	0.97	0.99	0.97	0.99	0.97	-1.84	16.67	0		2|2|0|0|2|3	9	1.5	509	NFIA_HUMAN
LMNA	NP_001239007.1	USP15	29|21|12|18|23|26	129	21.5	6	0|0|0|0|0|0|33|32|31|27|32|29|0|0|0|0|0|0	0	0	0	0	0	-98.69	0.7	0.7	NP_055832.3|NP_056444.3|	28|20|9|16|21|25	119	19.83	981	UBP15_HUMAN
LMNA	NP_001240308.1	RPL15	7|6|4|7|7|7	38	6.33	6	6|5|2|8|6|3|4|4|2|4|5|3|7|6|2|6|5|4	0	0	0	0	0	-18.8	0.97	0.54	NP_065147.1|NP_004932.1|NP_001027451.1|NP_002361.1|	6|5|3|6|6|6	32	5.33	204	RL15_HUMAN
LMNA	NP_001243509.1	RPL10	5|4|5|7|9|5	35	5.83	6	6|5|4|11|11|4|2|2|0|3|2|2|5|5|5|7|7|5	0	0	0	0	0	-23.83	0.74	0.57	NP_036473.2|NP_001041666.1|NP_060791.3|NP_060855.2|NP_065147.1|NP_001059.2|NP_001261.2|NP_001171313.1|NP_009123.1|NP_001015877.1|NP_076950.1|NP_060598.3|NP_001171748.1|NP_001243198.1|NP_006017.1|NP_056444.3|NP_060404.3|NP_001243763.1|NP_065700.1|NP_057136.2|NP_002361.1|NP_055323.2|	4|3|4|5|6|4	26	4.33	178	RL10_HUMAN
LMNA	NP_001244119.1	POM121	19|19|26|27|27|23	141	23.5	6	0|0|0|0|0|0|0|0|0|0|0|0|0|0|0|0|0|0	1	1	1	1	1	29.43	235	0	NP_612142.2|	17|16|19|21|21|16	110	18.33	999	P121A_HUMAN
LMNA	NP_001092885.1	POM121C	19|18|27|27|26|21	138	23	6	0|0|0|0|0|0|0|0|0|0|0|0|0|0|0|0|0|0	1	1	1	1	1	27.94	230	0		16|15|20|21|21|15	108	18	987	P121C_HUMAN
LMNA	NP_055045.2	SRP68	5|4|2|0|2|4	17	2.83	6	0|0|0|0|0|0|31|31|36|36|33|28|0|0|0|0|0|0	0	0	0	0	0	-144.97	0.09	0.72		5|4|2|0|2|4	17	2.83	627	SRP68_HUMAN
LMNA	NP_001258898.1	HSP90AB1	28|24|29|32|32|25	170	28.33	6	38|38|27|37|45|35|23|25|30|31|31|29|37|36|37|41|42|35	0	0	0	0	0	-111.4	0.71	0.72	NP_005907.3|NP_002086.1|NP_065147.1|NP_065134.1|NP_001136040.1|NP_001249.1|NP_006752.1|NP_001177921.1|NP_002257.1|NP_037520.1|NP_001231931.1|NP_665906.1|NP_001252.1|NP_001243763.1|NP_001706.2|NP_005906.2|	23|22|24|23|26|22	140	23.33	724	HS90B_HUMAN
LMNA	NP_001017963.2	HSP90AA1	26|22|20|27|21|23	139	23.17	6	46|44|29|37|48|38|14|17|15|15|17|20|43|41|38|43|48|36	0	0	0	0	0	-140.19	0.51	0.72	NP_000048.1|NP_001104490.1|NP_001136040.1|NP_001249.1|NP_055152.1|NP_001019820.1|NP_005561.1|NP_006493.1|NP_037520.1|NP_078805.3|NP_001231931.1|NP_665906.1|NP_004827.4|NP_001252.1|NP_001243763.1|NP_001706.2|NP_001161413.1|NP_056175.3|	22|20|17|21|18|20	118	19.67	854	HS90A_HUMAN
LMNA	NP_001261.2	CHD1	13|7|6|11|13|10	60	10	6	0|0|0|0|0|0|5|6|6|3|3|4|0|0|0|0|0|0	0.49	0.66	0.49	0.66	0.49	-8.55	2.22	0.08	NP_004955.2|NP_665906.1|	12|7|6|11|13|10	59	9.83	1710	CHD1_HUMAN
LMNA	NP_001264.2	CHD4	72|63|74|76|72|72	429	71.5	6	0|0|0|0|0|0|94|89|98|88|93|90|0|0|0|0|0|0	0	0	0	0	0	-238.88	0.78	0.72	NP_001015877.1|NP_056372.1|NP_004955.2|NP_001121901.1|NP_006582.1|	59|55|52|58|51|54	329	54.83	1912	CHD4_HUMAN
LMNA	NP_001005271.2	CHD3	17|16|18|19|20|18	108	18	6	0|0|0|0|0|0|24|18|17|15|20|20|0|0|0|0|0|0	0	0	0	0	0	-45.25	0.95	0.67	NP_001015877.1|NP_001230575.1|NP_004955.2|NP_055861.3|	16|14|16|19|18|16	99	16.5	2059	CHD3_HUMAN
LMNA	NP_056372.1	CHD5	15|0|0|0|0|0	15	2.5	6	0|0|0|0|0|0|0|0|0|0|0|0|0|0|0|0|0|0	0.33	1	0.33	1	0.33	-1.83	25	0.11	NP_004955.2|	14|0|0|0|0|0	14	2.33	1954	CHD5_HUMAN
LMNA	NP_001278.1	CLCN7	13|12|11|14|13|15	78	13	6	0|0|0|0|0|0|0|0|0|0|0|0|0|0|0|0|0|0	1	1	1	1	1	17.43	130	0		11|10|11|11|10|12	65	10.83	805	CLCN7_HUMAN
LMNA	NP_001243064.1	CSE1L	2|0|0|2|0|0	4	0.67	6	0|0|0|2|0|0|4|2|0|2|0|0|0|0|0|0|0|0	0.01	0.01	0.01	0.01	0.01	-7.71	0.4	0.34	NP_002257.1|NP_055428.1|NP_002255.3|NP_085056.2|NP_056175.3|NP_002259.1|	2|0|0|2|0|0	4	0.67	915	XPO2_HUMAN
LMNA	NP_001349.2	DHX15	21|18|22|25|22|20	128	21.33	6	29|29|18|34|31|20|16|16|18|19|17|13|21|21|19|31|29|16	0	0	0	0	0	-85.28	0.7	0.7	NP_002287.2|NP_061915.2|NP_001188474.1|NP_009123.1|NP_005769.1|NP_060354.4|NP_775741.1|NP_000242.1|NP_116045.2|NP_056175.3|NP_002361.1|	19|15|18|21|19|16	108	18	795	DHX15_HUMAN
LMNA	NP_001157711.1	DHX16	2|5|0|4|0|3	14	2.33	6	0|0|0|0|0|0|0|3|3|0|3|0|0|0|0|0|0|0	0.28	0.48	0.28	0.48	0.28	-6.93	1.56	0.21	NP_073210.1|NP_006493.1|NP_054722.2|	2|4|0|2|0|2	10	1.67	981	DHX16_HUMAN
LMNA	NP_001393.1	EEF1A1	20|15|17|22|20|22	116	19.33	6	20|16|18|21|28|16|22|20|30|25|30|24|19|19|17|20|26|13	0	0	0	0	0	-78.15	0.71	0.69	NP_001078956.1|NP_009123.1|NP_001193929.1|NP_003135.2|NP_001027553.1|NP_000280.1|NP_002361.1|	16|12|15|19|18|17	97	16.17	462	EF1A1_HUMAN
LMNA	NP_001407.1	EIF4A1	15|14|14|16|15|13	87	14.5	6	18|18|10|24|22|16|11|13|10|10|11|11|19|17|11|21|26|15	0	0	0	0	0	-60.58	0.67	0.69		14|13|11|14|12|13	77	12.83	406	IF4A1_HUMAN
LMNA	NP_055555.1	EIF4A3	5|0|0|4|4|4	17	2.83	6	0|0|0|5|0|6|0|0|0|0|0|0|0|5|0|6|0|5	0	0	0	0	0	-19.93	0.63	0.5	NP_002287.2|NP_000048.1|NP_001180286.1|NP_036601.2|NP_057558.3|NP_060517.1|NP_057736.4|NP_003760.1|NP_734466.1|NP_001027565.1|NP_056175.3|NP_056975.1|NP_002361.1|	4|0|0|3|3|4	14	2.33	411	IF4A3_HUMAN
LMNA	NP_001524.2	HNRNPL	14|13|17|12|15|9	80	13.33	6	30|33|17|27|35|19|14|13|14|11|11|13|21|26|16|25|30|19	0	0	0	0	0	-103.91	0.44	0.72	NP_003277.1|NP_001193929.1|NP_006752.1|NP_001121901.1|NP_665906.1|NP_002361.1|	10|10|9|8|11|7	55	9.17	589	HNRPL_HUMAN
LMNA	NP_001672.1	ATP2A2	11|7|11|11|11|14	65	10.83	6	2|0|4|8|7|3|0|3|0|2|0|2|0|2|5|14|11|4	0	0	0	0	0	-19.83	1.33	0.51	NP_057479.2|NP_001177921.1|NP_005561.1|NP_001007279.1|	10|7|11|11|11|13	63	10.5	997	AT2A2_HUMAN
LMNA	NP_001830.1	CNN3	10|6|5|5|5|11	42	7	6	6|6|3|6|5|6|10|12|7|6|6|11|4|5|4|6|4|3	0	0	0	0	0	-25.29	0.81	0.57	NP_000108.1|NP_006546.1|	9|6|5|5|5|9	39	6.5	329	CNN3_HUMAN
LMNA	NP_001896.2	CTPS1	2|0|0|0|0|0	2	0.33	6	2|0|0|0|3|0|20|19|18|22|20|20|0|0|0|5|6|0	0	0	0	0	0	-88.2	0.02	0.72	NP_001077383.1|NP_061915.2|NP_056175.3|	2|0|0|0|0|0	2	0.33	591	PYRG1_HUMAN
LMNA	NP_001952.1	EEF2	20|18|18|23|24|22	125	20.83	6	32|36|16|38|44|32|26|30|29|31|31|26|34|31|28|30|39|32	0	0	0	0	0	-111.75	0.56	0.72	NP_001180286.1|NP_001193929.1|NP_001706.2|	18|16|16|22|20|21	113	18.83	858	EF2_HUMAN
LMNA	NP_002127.1	HNRNPA1	16|16|18|21|18|13	102	17	6	0|0|7|10|11|0|8|11|14|10|14|11|0|0|10|14|14|0	0	0	0	0	0	-28.21	1.31	0.59	NP_002086.1|NP_055412.2|NP_001193929.1|NP_001161054.1|NP_001803.2|NP_006752.1|NP_057562.3|NP_001019820.1|NP_002087.2|NP_006017.1|NP_055950.1|NP_056444.3|NP_005564.1|NP_665906.1|NP_085056.2|NP_003504.2|NP_001252.1|NP_001243763.1|NP_001027565.1|	8|8|8|11|9|6	50	8.33	320	ROA1_HUMAN
LMNA	NP_006796.1	HNRNPA0	7|6|0|0|0|0	13	2.17	6	3|0|0|6|7|0|4|0|0|0|0|0|4|3|5|7|10|0	0	0	0	0	0	-28.77	0.33	0.55	NP_001193929.1|NP_001252.1|NP_001027565.1|	2|2|0|0|0|0	4	0.67	305	ROA0_HUMAN
LMNA	NP_002130.2	RBMX	6|0|0|0|0|0	6	1	6	0|5|7|8|8|0|0|0|0|0|0|0|0|0|7|11|10|0	0	0	0	0	0	-37.64	0.12	0.63	NP_001027565.1|NP_002361.1|NP_055323.2|	6|0|0|0|0|0	6	1	391	RBMX_HUMAN
LMNA	NP_002255.3	KPNA1	5|3|5|4|6|6	29	4.83	6	0|0|0|0|0|0|0|0|0|0|0|0|0|0|0|0|0|0	1	1	1	1	1	4.56	48.33	0	NP_005564.1|NP_006345.1|	4|3|4|3|5|6	25	4.17	538	IMA5_HUMAN
LMNA	NP_002258.2	KPNA3	4|3|4|5|4|4	24	4	6	0|0|0|0|0|0|0|0|0|0|0|0|0|0|0|0|0|0	1	1	1	1	1	4.55	40	0	NP_005906.2|NP_002259.1|NP_056377.1|	4|3|4|5|4|4	24	4	521	IMA4_HUMAN
LMNA	NP_002379.3	MCM3	12|9|8|10|9|11	59	9.83	6	13|8|6|15|12|9|3|0|0|2|0|2|9|14|10|19|15|8	0	0	0	0	0	-42.88	0.67	0.66	NP_005907.3|NP_061915.2|NP_003137.1|NP_001180286.1|NP_003897.2|NP_006582.1|NP_001027565.1|NP_005906.2|	12|9|8|10|9|11	59	9.83	853	MCM3_HUMAN
LMNA	NP_002464.1	MYH9	6|4|4|3|3|3	23	3.83	6	0|0|0|0|0|0|104|100|125|125|127|108|0|0|0|0|0|0	0	0	0	0	0	-498.13	0.03	0.72	NP_078805.3|NP_001243804.1|NP_001161413.1|NP_002214.2|NP_002361.1|	6|4|4|2|3|3	22	3.67	1960	MYH9_HUMAN
LMNA	NP_002473.2	NASP	22|18|20|19|21|21	121	20.17	6	2|0|0|3|3|0|36|36|41|38|43|43|2|2|2|4|0|4	0	0	0	0	0	-121.15	0.51	0.71		22|16|18|17|20|21	114	19	788	NASP_HUMAN
LMNA	NP_002511.1	NPM1	16|18|15|19|19|17	104	17.33	6	12|13|7|6|9|7|15|18|20|18|22|17|8|7|4|10|10|0	0	0	0	0	0	-44.17	0.95	0.66	NP_003277.1|NP_036473.2|NP_624311.1|NP_817092.1|NP_060791.3|NP_001258215.1|NP_009103.2|NP_056261.4|NP_057404.2|NP_065118.2|NP_065147.1|NP_001261.2|NP_001180286.1|NP_009123.1|NP_001015877.1|NP_076950.1|NP_001803.2|NP_006752.1|NP_036601.2|NP_060598.3|NP_001244118.1|NP_004955.2|NP_005180.1|NP_006017.1|NP_002255.3|NP_003394.1|NP_665906.1|NP_001139241.1|NP_001166109.1|NP_001243763.1|NP_065700.1|NP_001…	8|10|9|13|12|8	60	10	294	NPM_HUMAN
LMNA	NP_002617.3	PFKL	2|0|0|0|0|0	2	0.33	6	0|0|0|2|0|0|0|0|0|0|0|0|0|0|0|0|0|0	0.21	0.62	0.21	0.62	0.21	-2.73	1	0.23	NP_057562.3|NP_055428.1|NP_000280.1|	2|0|0|0|0|0	2	0.33	780	PFKAL_HUMAN
LMNA	NP_002645.3	PKM	8|0|5|0|6|5	24	4	6	12|12|5|13|9|7|23|20|15|21|20|21|14|14|10|15|17|6	0	0	0	0	0	-90.43	0.2	0.72	NP_002617.3|NP_003461.2|NP_000280.1|	8|0|5|0|5|5	23	3.83	531	KPYM_HUMAN
LMNA	NP_002760.1	PRSS1	4|0|3|2|0|4	13	2.17	6	7|6|2|3|3|6|0|3|2|0|2|3|8|7|0|5|6|8	0	0	0	0	0	-30.97	0.31	0.61		2|0|2|2|0|2	8	1.33	247	TRY1_HUMAN
LMNA	NP_002810.1	PTBP1	13|11|13|12|9|13	71	11.83	6	19|20|7|24|22|13|11|9|6|12|8|8|22|20|11|22|20|12	0	0	0	0	0	-68.79	0.55	0.72	NP_001193929.1|NP_001019820.1|NP_001121901.1|NP_665906.1|NP_001136120.1|	10|10|11|9|7|11	58	9.67	557	PTBP1_HUMAN
LMNA	NP_002849.1	ABCD3	14|13|19|16|19|17	98	16.33	6	0|0|0|0|0|0|9|8|5|8|7|8|0|0|0|0|0|0	0.14	0.21	0.14	0.21	0.14	-9.19	2.18	0.26	NP_006658.1|NP_055428.1|	12|11|16|15|16|15	85	14.17	659	ABCD3_HUMAN
LMNA	NP_001116293.1	SET	2|3|5|5|5|3	23	3.83	6	3|0|0|2|0|0|5|5|3|4|3|4|0|0|0|2|0|0	0	0	0	0	0	-12.81	0.96	0.44	NP_001104490.1|NP_004955.2|	2|3|3|4|4|3	19	3.17	290	SET_HUMAN
LMNA	NP_003008.1	SRSF3	2|0|0|0|0|0	2	0.33	6	0|3|0|5|6|2|0|0|0|0|0|0|0|3|0|2|2|0	0	0	0	0	0	-15.56	0.1	0.52	NP_001261.2|NP_001193929.1|NP_003901.2|NP_006658.1|NP_001128145.1|NP_003760.1|NP_002361.1|	2|0|0|0|0|0	2	0.33	164	SRSF3_HUMAN
LMNA	NP_003092.4	SOAT1	7|6|2|4|4|5	28	4.67	6	0|0|0|0|0|0|0|0|0|0|0|0|0|0|0|0|0|0	1	1	1	1	1	2.7	46.67	0		5|6|2|4|3|4	24	4	550	SOAT1_HUMAN
LMNA	NP_001171313.1	SRPRA	13|14|21|19|16|19	102	17	6	0|0|0|0|0|0|2|2|3|3|2|2|0|0|0|0|0|0	1	1	1	1	1	6.83	7.29	0	NP_004955.2|NP_076424.1|NP_001001323.1|	11|12|16|17|14|18	88	14.67	610	SRPRA_HUMAN
LMNA	NP_001231595.1	STX5	13|10|9|10|12|12	66	11	6	0|0|0|0|0|0|0|0|2|0|0|0|0|0|0|0|0|0	1	1	1	1	1	6.05	33	0	NP_004883.3|NP_056046.1|NP_060937.1|NP_057190.2|	10|9|8|10|11|9	57	9.5	321	STX5_HUMAN
LMNA	NP_003277.1	TOP1	14|12|14|18|17|16	91	15.17	6	0|2|0|0|0|0|0|3|2|3|3|0|0|0|0|0|0|0	1	1	1	1	1	6.21	7	0	NP_000525.1|NP_005446.2|NP_001035248.1|NP_001059.2|NP_009123.1|NP_006017.1|	14|11|11|16|13|14	79	13.17	765	TOP1_HUMAN
LMNA	NP_003283.2	TPR	174|174|197|185|193|182	1105	184.17	6	0|0|0|0|0|0|125|122|154|153|154|132|0|0|0|0|0|0	0	0	0	0	0	-243.72	1.32	0.72	NP_065134.1|NP_003901.2|NP_055484.3|NP_055950.1|	122|111|127|134|130|116	740	123.33	2363	TPR_HUMAN
LMNA	NP_003312.3	TUFM	20|15|18|20|21|21	115	19.17	6	20|20|18|25|21|18|8|12|9|13|13|12|24|21|14|24|27|18	0	0	0	0	0	-64.53	0.81	0.68	NP_036336.2|NP_001019820.1|NP_005561.1|	17|13|16|16|17|18	97	16.17	455	EFTU_HUMAN
LMNA	NP_003320.2	TXN	5|4|6|6|6|4	31	5.17	6	7|7|6|8|9|6|4|4|3|4|4|4|7|8|6|8|7|6	0	0	0	0	0	-23.94	0.66	0.72	NP_002818.1|NP_001254507.1|NP_002119.1|NP_060354.4|NP_110382.3|	4|4|4|4|4|4	24	4	105	THIO_HUMAN
LMNA	NP_003394.1	YY1	3|0|3|3|4|0	13	2.17	6	0|0|0|0|0|0|0|0|0|0|0|0|0|0|0|0|0|0	0.99	1	0.99	1	0.99	-1.83	21.67	0	NP_001027451.1|	3|0|3|3|3|0	12	2	414	TYY1_HUMAN
LMNA	NP_003555.1	TAGLN2	12|11|9|8|10|13	63	10.5	6	4|4|0|4|4|2|11|13|9|8|8|14|4|4|0|6|3|3	0	0	0	0	0	-26.96	1	0.61	NP_006546.1|NP_001177921.1|NP_001106653.1|	9|9|6|8|9|9	50	8.33	199	TAGL2_HUMAN
LMNA	NP_003592.3	SMARCA5	56|45|68|65|64|50	348	58	6	0|0|0|0|0|0|40|39|53|50|50|40|0|0|0|0|0|0	0	0	0	0	0	-95.84	1.28	0.69	NP_004955.2|NP_000242.1|NP_001121901.1|NP_001444.2|NP_003060.2|	47|39|49|53|51|41	280	46.67	1052	SMCA5_HUMAN
LMNA	NP_003676.2	KHSRP	13|8|13|15|12|11	72	12	6	17|19|15|22|22|14|19|17|15|20|17|17|17|18|14|21|19|19	0	0	0	0	0	-66.34	0.59	0.72	NP_009103.2|	13|7|13|15|12|11	71	11.83	711	FUBP2_HUMAN
LMNA	NP_004095.4	FASN	70|59|57|64|71|60	381	63.5	6	47|44|32|62|58|30|162|162|204|182|195|157|42|45|39|61|57|35	0	0	0	0	0	-594.99	0.36	0.72	NP_000108.1|NP_002361.1|	60|52|46|54|61|54	327	54.5	2511	FAS_HUMAN
LMNA	NP_004102.1	FEN1	12|8|9|10|8|11	58	9.67	6	0|0|0|0|0|0|4|5|6|7|8|6|0|0|0|0|0|0	0	0	0	0	0	-10.93	1.61	0.39	NP_000048.1|NP_003375.1|NP_000242.1|NP_001161413.1|	11|7|8|9|7|10	52	8.67	380	FEN1_HUMAN
LMNA	NP_004194.3	PKMYT1	9|8|7|6|6|10	46	7.67	6	0|0|0|0|0|0|0|0|0|0|0|0|0|0|0|0|0|0	1	1	1	1	1	9.6	76.67	0		9|8|7|6|6|9	45	7.5	499	PMYT1_HUMAN
LMNA	NP_004332.2	CAD	37|27|28|31|35|33	191	31.83	6	12|9|4|19|20|4|7|11|6|10|8|8|11|13|15|25|24|9	0	0	0	0	0	-30.55	1.65	0.58	NP_005907.3|	34|26|26|27|34|31	178	29.67	2225	PYR1_HUMAN
LMNA	NP_004413.1	DVL2	9|6|0|0|5|11	31	5.17	6	0|0|0|0|0|0|29|30|30|25|27|28|0|0|0|0|0|0	0	0	0	0	0	-125.51	0.18	0.71	NP_001186226.1|NP_005021.2|NP_689647.2|	9|6|0|0|5|9	29	4.83	736	DVL2_HUMAN
LMNA	NP_004412.2	DVL1	2|0|0|0|0|0	2	0.33	6	0|0|0|0|0|0|16|15|10|13|12|18|0|0|0|0|0|0	0	0	0	0	0	-62.12	0.02	0.72	NP_000242.1|	2|0|0|0|0|0	2	0.33	670	DVL1_HUMAN
LMNA	NP_004448.2	ACSL3	8|6|12|15|11|8	60	10	6	0|0|0|0|0|0|0|0|0|0|0|0|0|0|0|0|0|0	1	1	1	1	1	9.6	100	0		8|5|11|13|10|7	54	9	720	ACSL3_HUMAN
LMNA	NP_004662.2	PIAS2	2|0|0|2|0|0	4	0.67	6	0|0|0|0|0|0|0|0|0|0|0|0|0|0|0|0|0|0	0.63	0.94	0.63	0.94	0.63	-1.81	6.67	0.05	NP_005564.1|NP_001243804.1|NP_057250.1|	2|0|0|2|0|0	4	0.67	621	PIAS2_HUMAN
LMNA	NP_004680.2	MTA1	16|12|17|22|22|14	103	17.17	6	0|0|0|0|0|0|22|21|24|28|29|23|0|0|0|0|0|0	0	0	0	0	0	-73.7	0.7	0.69	NP_056372.1|NP_004955.2|NP_002258.2|NP_006582.1|NP_002259.1|	14|11|17|21|20|13	96	16	715	MTA1_HUMAN
LMNA	NP_004690.1	FAM50A	11|7|8|9|11|8	54	9	6	0|0|0|0|0|0|2|6|0|2|3|0|0|0|0|0|0|0	0.86	0.9	0.86	0.9	0.86	-0.15	4.15	0.01		10|4|7|9|10|7	47	7.83	339	FA50A_HUMAN
LMNA	NP_004699.1	PDCD5	6|3|8|5|8|5	35	5.83	6	0|0|0|0|0|0|8|7|10|8|10|9|0|0|0|0|0|0	0	0	0	0	0	-29.48	0.67	0.61		4|3|5|3|6|4	25	4.17	125	PDCD5_HUMAN
LMNA	NP_004719.2	DDX21	32|33|41|47|41|32	226	37.67	6	13|14|13|21|17|9|22|22|18|17|17|22|12|16|12|18|21|12	0	0	0	0	0	-29.29	1.79	0.49	NP_003277.1|NP_009123.1|NP_076950.1|NP_006752.1|NP_005862.1|NP_001128145.1|NP_002258.2|NP_005564.1|NP_001093869.1|NP_003060.2|	27|26|30|35|32|27	177	29.5	783	DDX21_HUMAN
LMNA	NP_076950.1	DDX50	6|5|9|17|13|4	54	9	6	0|0|0|0|0|0|0|0|3|2|0|0|0|4|0|0|0|0	0.97	1	0.97	1	0.97	-1.05	6	0		4|3|6|15|11|2	41	6.83	737	DDX50_HUMAN
LMNA	NP_004729.1	VAPB	13|14|14|14|16|16	87	14.5	6	0|0|0|0|0|0|4|3|0|3|0|3|0|2|0|0|0|0	1	1	1	1	1	6.38	5.8	0	NP_001231595.1|NP_004883.3|NP_055428.1|NP_055832.3|NP_005054.3|	8|10|7|9|9|10	53	8.83	243	VAPB_HUMAN
LMNA	NP_004847.2	KIF23	18|13|12|19|18|16	96	16	6	0|0|0|0|0|0|11|8|5|6|7|7|0|0|0|0|0|0	0.18	0.31	0.18	0.31	0.18	-9.98	2.18	0.25	NP_006752.1|NP_005862.1|NP_001119575.1|NP_039269.2|	16|11|11|17|15|14	84	14	856	KIF23_HUMAN
LMNA	NP_004921.1	CAPZB	4|2|3|4|3|4	20	3.33	6	17|13|16|24|21|19|7|5|10|5|9|6|15|16|17|19|18|14	0	0	0	0	0	-79.39	0.17	0.72	NP_001186226.1|NP_002361.1|	4|2|3|4|3|4	20	3.33	272	CAPZB_HUMAN
LMNA	NP_005008.2	PCYT1A	10|11|7|10|10|10	58	9.67	6	0|0|0|9|3|0|0|0|0|0|0|0|0|5|0|4|0|0	0.31	0.41	0.3	0.4	0.31	-3.7	2.76	0.2		9|9|7|9|8|9	51	8.5	367	PCY1A_HUMAN
LMNA	NP_005013.1	PFN1	3|2|2|0|0|3	10	1.67	6	2|0|0|0|0|0|2|3|2|0|2|3|0|0|0|3|3|0	0	0	0	0	0	-12	0.63	0.4	NP_001177921.1|	3|2|2|0|0|3	10	1.67	140	PROF1_HUMAN
LMNA	NP_005086.2	ZMYM4	2|2|0|0|0|4	8	1.33	6	0|0|0|0|0|0|13|13|2|3|2|9|0|0|0|0|0|0	0	0	0	0	0	-30.38	0.19	0.61		2|2|0|0|0|4	8	1.33	1548	ZMYM4_HUMAN
LMNA	NP_005222.2	CTTN	6|3|3|5|7|7	31	5.17	6	9|7|6|11|10|9|23|28|31|37|39|28|9|8|8|11|10|8	0	0	0	0	0	-125.53	0.17	0.72	NP_002818.1|	6|3|2|4|6|6	27	4.5	550	SRC8_HUMAN
LMNA	NP_005312.1	HIST1H1E	12|12|16|16|16|13	85	14.17	6	0|0|0|0|0|0|11|10|12|16|13|11|6|6|0|9|0|7	0	0	0	0	0	-26.86	1.16	0.61	NP_056467.2|	11|11|12|12|13|11	70	11.67	219	H14_HUMAN
LMNA	NP_005310.1	HIST1H1C	10|11|18|18|19|11	87	14.5	6	7|6|8|9|10|6|10|8|11|15|12|8|0|0|8|0|7|7	0	0	0	0	0	-26.21	1.3	0.54	NP_003277.1|NP_001015877.1|NP_620147.1|NP_006017.1|NP_078805.3|	10|10|14|14|15|10	73	12.17	213	H12_HUMAN
LMNA	NP_005338.1	HSPA5	17|8|12|20|16|11	84	14	6	0|0|0|8|6|0|8|9|12|15|13|8|0|0|6|10|6|4	0	0	0	0	0	-29.34	1.25	0.53	NP_055095.2|NP_060533.2|NP_065147.1|NP_001180286.1|NP_001193929.1|NP_003135.2|NP_009145.1|NP_055428.1|NP_071760.2|NP_003394.1|NP_004827.4|NP_001252.1|NP_001243763.1|NP_001229971.1|NP_001027565.1|	12|5|9|17|14|9	66	11	654	BIP_HUMAN
LMNA	NP_005498.1	CFL1	7|7|4|6|6|5	35	5.83	6	9|8|3|5|7|4|5|5|4|3|3|4|10|8|4|6|7|0	0	0	0	0	0	-25.28	0.71	0.61	NP_002558.1|	6|5|4|5|5|5	30	5	166	COF1_HUMAN
LMNA	NP_001011546.1	DSTN	2|3|2|2|2|2	13	2.17	6	5|4|2|0|0|3|0|0|2|0|0|0|4|4|3|2|4|3	0	0	0	0	0	-12.82	0.54	0.52	NP_005907.3|NP_002202.2|	2|2|2|2|2|2	12	2	148	DEST_HUMAN
LMNA	NP_005554.1	STMN1	6|4|4|2|0|5	21	3.5	6	0|0|0|0|0|0|6|7|11|10|9|6|0|0|0|0|0|0	0	0	0	0	0	-36.16	0.43	0.62		5|4|3|2|0|5	19	3.17	149	STMN1_HUMAN
LMNA	NP_005564.1	LMNB1	66|63|89|79|94|74	465	77.5	6	0|0|0|0|0|0|0|0|0|0|0|0|0|0|0|0|0|0	1	1	1	1	1	92.89	775	0	NP_002259.1|	37|36|46|47|50|40	256	42.67	586	LMNB1_HUMAN
LMNA	NP_005582.1	MRE11	26|21|24|27|23|25	146	24.33	6	0|0|0|0|0|0|32|30|38|29|31|31|0|0|0|0|0|0	0	0	0	0	0	-84.87	0.76	0.7	NP_000048.1|NP_115820.2|NP_000242.1|NP_001231509.1|	21|18|20|22|20|18	119	19.83	708	MRE11_HUMAN
LMNA	NP_005619.1	SLC1A5	3|0|0|0|2|2	7	1.17	6	0|3|0|0|0|0|2|3|0|2|2|3|0|0|0|2|4|0	0	0	0	0	0	-12.73	0.41	0.42		3|0|0|0|2|2	7	1.17	541	AAAT_HUMAN
LMNA	NP_005795.2	DDX39A	17|15|15|19|16|16	98	16.33	6	7|9|0|11|11|7|11|10|8|11|11|12|8|7|12|15|13|8	0	0	0	0	0	-23.1	1.32	0.59	NP_001107590.1|NP_003897.2|NP_149073.1|NP_001444.2|	15|14|12|16|14|13	84	14	427	DX39A_HUMAN
LMNA	NP_005800.3	PRDX2	10|10|10|11|12|9	62	10.33	6	11|11|13|17|17|10|7|9|10|11|11|9|12|12|9|14|12|10	0	0	0	0	0	-39.07	0.73	0.66	NP_057540.1|	8|8|8|9|10|8	51	8.5	198	PRDX2_HUMAN
LMNA	NP_001095867.1	HNRNPR	11|8|10|11|10|13	63	10.5	6	4|4|6|10|10|3|14|14|12|15|13|16|0|4|11|14|15|2	0	0	0	0	0	-42.85	0.72	0.66	NP_003277.1|NP_002287.2|NP_001059.2|NP_001193929.1|NP_004955.2|NP_001121901.1|NP_001252.1|NP_003760.1|	10|7|10|10|10|12	59	9.83	532	HNRPR_HUMAN
LMNA	NP_001153146.1	SYNCRIP	7|0|4|0|4|6	21	3.5	6	5|4|0|10|6|0|7|7|7|8|6|7|5|5|0|7|7|0	0	0	0	0	0	-33.9	0.46	0.59	NP_065147.1|NP_001073141.1|NP_001119575.1|NP_849193.1|NP_665906.1|NP_001252.1|NP_001027565.1|NP_057136.2|	7|0|4|0|4|6	21	3.5	527	HNRPQ_HUMAN
LMNA	NP_005868.1	SF3A1	13|7|9|12|10|13	64	10.67	6	0|0|0|0|0|0|26|22|25|24|22|25|0|0|0|0|0|0	0	0	0	0	0	-83.21	0.44	0.7	NP_009123.1|NP_036601.2|NP_002087.2|NP_004955.2|NP_056444.3|NP_005906.2|NP_056175.3|NP_002361.1|	12|7|9|12|9|13	62	10.33	793	SF3A1_HUMAN
LMNA	NP_005907.3	MCM7	4|6|7|11|11|7	46	7.67	6	0|3|0|5|2|0|0|0|0|0|0|0|0|3|0|5|4|0	0.47	0.69	0.46	0.69	0.47	-8.51	2.09	0.08	NP_003137.1|NP_001184188.1|NP_005906.2|	4|6|7|11|11|7	46	7.67	719	MCM7_HUMAN
LMNA	NP_006073.2	TUBA1B	21|23|0|30|30|25	129	21.5	6	26|22|0|33|30|0|28|29|34|35|39|27|21|27|0|27|24|0	0	0	0	0	0	-148.68	0.64	0.7	NP_006493.1|NP_055428.1|	16|17|0|21|21|17	92	15.33	451	TBA1B_HUMAN
LMNA	NP_006074.2	IK	22|21|20|21|19|22	125	20.83	6	0|0|0|0|0|0|14|13|15|14|11|17|0|0|0|0|0|0	0	0	0	0	0	-23.22	1.49	0.6	NP_001104490.1|NP_001180286.1|NP_009123.1|NP_036601.2|NP_001036066.1|NP_008909.1|NP_000242.1|	20|18|15|18|16|18	105	17.5	557	RED_HUMAN
LMNA	NP_006112.3	KRT1	21|8|33|25|15|17	119	19.83	6	32|32|40|33|46|19|4|3|9|9|12|7|37|26|33|58|53|40	0	0	0	0	0	-172.71	0.43	0.71	NP_003461.2|NP_002361.1|	18|7|27|19|13|14	98	16.33	644	K2C1_HUMAN
LMNA	NP_003371.2	VIM	17|10|18|18|19|13	95	15.83	6	5|3|6|10|6|4|34|31|43|39|41|33|4|5|5|8|8|4	0	0	0	0	0	-129.28	0.43	0.71	NP_060700.2|NP_073210.1|NP_004955.2|NP_689647.2|NP_005564.1|NP_002361.1|	15|9|15|16|17|13	85	14.17	466	VIME_HUMAN
LMNA	NP_005546.2	KRT6B	3|0|0|0|0|0	3	0.5	6	0|0|0|33|0|0|0|0|0|0|0|0|0|0|13|0|0|0	0	0	0	0	0	-32.56	0.07	0.63		3|0|0|0|0|0	3	0.5	564	K2C6B_HUMAN
LMNA	NP_006176.2	NUMA1	81|76|93|96|92|80	518	86.33	6	0|0|5|4|0|0|93|84|119|115|105|92|0|0|0|2|0|0	0	0	0	0	0	-251.15	0.85	0.72	NP_055953.3|NP_057404.2|NP_078805.3|NP_001121901.1|NP_065700.1|	67|63|75|76|73|69	423	70.5	2115	NUMA1_HUMAN
LMNA	NP_006256.1	RAD21	5|4|4|8|6|8	35	5.83	6	0|0|0|0|0|0|6|4|3|5|2|6|0|0|0|0|0|0	0	0.01	0	0.01	0	-10.82	1.35	0.37	NP_001036214.1|NP_000242.1|NP_001071168.2|NP_001252.1|NP_001027565.1|NP_001093869.1|NP_055847.1|NP_056175.3|	5|4|3|7|5|7	31	5.17	631	RAD21_HUMAN
LMNA	NP_006258.3	RANBP2	124|113|127|118|119|133	734	122.33	6	0|0|0|2|0|0|149|137|159|160|165|151|0|0|0|0|0|0	0	0	0	0	0	-383.75	0.8	0.72	NP_009103.2|NP_060700.2|NP_001059.2|NP_001180286.1|NP_065134.1|NP_001254523.1|NP_002257.1|NP_056046.1|NP_078805.3|NP_002255.3|NP_001243804.1|NP_612142.2|	97|91|99|95|99|103	584	97.33	3224	RBP2_HUMAN
LMNA	NP_001157935.1	RGPD8	31|0|28|0|0|0	59	9.83	6	0|0|0|0|0|0|0|35|0|0|0|0|0|0|0|0|0|0	0.59	0.89	0.59	0.89	0.59	-24.32	1.69	0.07	NP_065134.1|	24|0|22|0|0|0	46	7.67	1765	RGPD8_HUMAN
LMNA	NP_006588.1	HSPA8	22|19|25|23|23|19	131	21.83	6	16|17|11|22|28|16|17|18|29|28|27|20|12|16|23|24|27|13	0	0	0	0	0	-70.64	0.8	0.69	NP_006752.1|NP_002119.1|NP_005561.1|NP_071760.2|NP_005564.1|NP_788276.1|NP_006345.1|NP_002361.1|	18|16|18|18|18|16	104	17.33	646	HSP7C_HUMAN
LMNA	NP_005336.3	HSPA1A	16|18|23|23|25|16	121	20.17	6	16|17|19|25|18|17|19|20|21|23|25|18|17|19|14|18|13|14	0	0	0	0	0	-57	0.91	0.67	NP_000108.1|NP_001078956.1|NP_006752.1|NP_005561.1|NP_665906.1|NP_001252.1|NP_000337.1|NP_001243763.1|NP_002361.1|	16|16|19|21|22|16	110	18.33	641	HS71A_HUMAN
LMNA	NP_001075109.1	PRKDC	92|68|78|101|90|89	518	86.33	6	11|10|17|43|38|19|59|67|37|50|38|52|18|22|30|68|51|25	0	0	0	0	0	-106.61	1.49	0.69	NP_000108.1|NP_065134.1|NP_005860.2|NP_054722.2|NP_055428.1|NP_853553.1|NP_001121901.1|NP_003394.1|NP_612142.2|	83|63|71|88|80|83	468	78	4097	PRKDC_HUMAN
LMNA	NP_008841.2	RBBP6	4|3|6|5|7|7	32	5.33	6	0|0|0|0|0|0|23|23|21|23|20|21|0|0|0|0|0|0	0	0	0	0	0	-85.49	0.24	0.72	NP_057250.1|	4|3|6|5|6|7	31	5.17	1792	RBBP6_HUMAN
LMNA	NP_009225.1	BRCA1	2|0|0|0|2|2	6	1	6	0|0|0|0|0|0|2|2|0|0|0|0|0|0|0|0|0|0	0.32	0.32	0.38	0.38	0.38	-3.66	1.5	0.14	NP_000048.1|NP_001104490.1|NP_009123.1|NP_067064.2|NP_001092108.1|NP_001171748.1|NP_001186226.1|NP_001243198.1|NP_002087.2|NP_002257.1|NP_002430.3|NP_003791.3|NP_004955.2|NP_005021.2|NP_005504.2|NP_006493.1|NP_057105.2|NP_689647.2|NP_000242.1|NP_001244119.1|NP_002255.3|NP_001002843.1|NP_003504.2|NP_001252.1|NP_001184188.1|NP_064550.3|NP_001027451.1|NP_057250.1|NP_666019.1|NP_055861.3|NP_001231509…	2|0|0|0|2|2	6	1	1863	BRCA1_HUMAN
LMNA	NP_036265.3	COPG2	16|17|14|18|16|17	98	16.33	6	0|0|0|0|0|0|54|50|62|54|61|49|0|0|0|0|0|0	0	0	0	0	0	-195.31	0.3	0.72		15|15|13|16|14|15	88	14.67	871	COPG2_HUMAN
LMNA	NP_036442.3	KIF4A	27|22|31|35|36|30	181	30.17	6	0|0|0|0|0|0|15|21|22|18|24|21|0|0|0|0|0|0	0	0	0	0	0	-40.57	1.5	0.62		26|21|29|32|32|27	167	27.83	1232	KIF4A_HUMAN
LMNA	NP_036565.2	SF3B1	22|11|20|30|25|22	130	21.67	6	0|0|0|0|0|0|53|52|61|58|58|51|0|0|0|0|0|0	0	0	0	0	0	-205.97	0.39	0.71	NP_006752.1|NP_005862.1|NP_002257.1|NP_056444.3|NP_775741.1|NP_002255.3|NP_005906.2|NP_002361.1|	21|11|17|28|24|21	122	20.33	1304	SF3B1_HUMAN
LMNA	NP_038476.2	BAZ1A	30|21|27|35|28|30	171	28.5	6	0|0|0|0|0|0|31|26|25|26|27|28|0|0|0|0|0|0	0	0	0	0	0	-67.25	1.05	0.68	NP_001121901.1|	30|18|25|33|27|29	162	27	1556	BAZ1A_HUMAN
LMNA	NP_038477.2	BAZ2A	47|36|62|58|60|50	313	52.17	6	0|0|0|0|0|0|39|37|49|52|49|42|0|0|0|0|0|0	0	0	0	0	0	-107.3	1.17	0.7	NP_056467.2|NP_001119575.1|NP_004955.2|NP_065700.1|	42|34|49|51|52|41	269	44.83	1905	BAZ2A_HUMAN
LMNA	NP_039269.2	LIG3	2|0|2|2|4|2	12	2	6	0|0|0|0|0|0|0|0|0|0|0|0|0|0|0|0|0|0	0.96	1	0.96	1	0.96	-1.83	20	0	NP_065700.1|	2|0|2|2|4|2	12	2	1009	DNLI3_HUMAN
LMNA	NP_054767.3	MRTFB	27|20|19|21|28|27	142	23.67	6	0|0|0|0|0|0|36|42|40|41|42|36|0|0|0|0|0|0	0	0	0	0	0	-118.99	0.6	0.71		20|16|15|17|20|21	109	18.17	1049	MRTFB_HUMAN
LMNA	NP_055152.1	PPIL2	11|7|10|11|11|11	61	10.17	6	0|0|0|0|0|0|0|0|0|0|0|2|0|0|0|0|0|0	1	1	1	1	1	4.62	30.5	0		11|7|10|11|11|11	61	10.17	520	PPIL2_HUMAN
LMNA	NP_055642.3	ZC3H11A	13|9|14|12|10|12	70	11.67	6	0|0|0|0|0|0|20|17|18|17|18|22|0|0|0|0|0|0	0	0	0	0	0	-56.72	0.62	0.68	NP_149073.1|NP_001027553.1|	11|8|14|12|10|12	67	11.17	810	ZC11A_HUMAN
LMNA	NP_055643.1	TOX4	9|6|13|13|11|8	60	10	6	0|0|0|0|0|0|10|10|17|15|14|9|0|0|0|0|0|0	0	0	0	0	0	-38.4	0.8	0.64		9|6|11|12|9|8	55	9.17	621	TOX4_HUMAN
LMNA	NP_055898.1	CDK12	3|0|0|0|3|3	9	1.5	6	0|0|0|0|0|0|9|9|11|10|10|12|0|0|0|0|0|0	0	0	0	0	0	-45.03	0.15	0.72	NP_009123.1|NP_001252.1|	3|0|0|0|3|3	9	1.5	1481	CDK12_HUMAN
LMNA	NP_056130.2	LARP1	11|0|3|3|4|6	27	4.5	6	0|0|3|8|5|4|39|41|47|45|47|45|0|0|3|4|2|4	0	0	0	0	0	-196.55	0.1	0.72	NP_001193929.1|NP_006752.1|	11|0|3|3|4|6	27	4.5	1019	LARP1_HUMAN
LMNA	NP_057103.2	LUC7L2	4|0|0|5|5|0	14	2.33	6	0|0|0|10|8|0|0|0|0|0|0|0|8|0|0|8|0|0	0	0	0	0	0	-24.61	0.41	0.54	NP_001107590.1|NP_005446.2|NP_036601.2|NP_060517.1|NP_056975.1|	4|0|0|5|4|0	13	2.17	392	LC7L2_HUMAN
LMNA	NP_057404.2	NUP98	47|44|55|57|57|55	315	52.5	6	0|0|0|0|0|0|2|0|5|5|4|2|0|0|0|0|0|0	1	1	1	1	1	37.08	17.5	0	NP_060700.2|NP_065134.1|NP_004955.2|NP_056046.1|NP_078805.3|NP_612142.2|	37|32|41|45|42|43	240	40	1800	NUP98_HUMAN
LMNA	NP_057457.1	WWOX	15|14|15|16|17|12	89	14.83	6	0|0|0|0|0|0|8|9|10|11|11|8|0|0|0|0|0|0	0	0	0	0	0	-17.43	1.56	0.51	NP_060628.2|NP_073210.1|NP_001019820.1|NP_037520.1|NP_056444.3|NP_001032409.2|NP_002097.1|NP_055423.1|	10|10|11|14|13|8	66	11	414	WWOX_HUMAN
LMNA	NP_057540.1	TMEM9	3|0|0|0|0|2	5	0.83	6	0|0|0|0|0|0|0|0|0|0|0|0|0|0|0|0|0|0	0.64	0.99	0.64	0.99	0.64	-1.84	8.33	0.04		3|0|0|0|0|2	5	0.83	183	TMEM9_HUMAN
LMNA	NP_057715.2	PAXBP1	3|3|3|2|2|4	17	2.83	6	0|0|0|0|0|0|7|6|6|6|6|6|0|0|0|0|0|0	0	0	0	0	0	-21.54	0.46	0.59		3|2|2|2|2|4	15	2.5	917	PAXB1_HUMAN
LMNA	NP_059106.2	HOXC13	3|0|5|6|4|4	22	3.67	6	0|0|0|0|0|0|0|0|0|0|0|0|0|0|0|0|0|0	1	1	1	1	1	-1.83	36.67	0	NP_001444.2|	2|0|4|4|3|3	16	2.67	330	HXC13_HUMAN
LMNA	NP_000514.2	HOXD13	2|0|2|3|3|3	13	2.17	6	0|0|0|0|0|0|0|0|0|0|0|0|0|0|0|0|0|0	0.99	0.99	0.99	0.99	0.99	-1.83	21.67	0	NP_001444.2|	2|0|2|2|3|3	12	2	343	HXD13_HUMAN
LMNA	NP_060136.1	ZNF280C	21|14|20|17|22|20	114	19	6	0|0|0|0|0|0|13|14|11|15|11|12|0|0|0|0|0|0	0	0	0	0	0	-25.74	1.5	0.56		14|10|11|13|15|14	77	12.83	737	Z280C_HUMAN
LMNA	NP_001002843.1	ZNF280D	3|0|2|3|0|4	12	2	6	0|0|0|0|0|0|0|0|0|0|0|0|0|0|0|0|0|0	0.99	1	0.99	1	0.99	-1.84	20	0		2|0|2|3|0|3	10	1.67	966	Z280D_HUMAN
LMNA	NP_060197.4	TMEM214	11|9|8|7|11|10	56	9.33	6	0|0|0|0|0|0|0|0|0|0|0|0|0|0|0|0|0|0	1	1	1	1	1	11.22	93.33	0	NP_612142.2|	10|8|7|7|10|10	52	8.67	689	TM214_HUMAN
LMNA	NP_060221.2	SMPD4	19|20|27|24|24|21	135	22.5	6	0|0|0|0|0|0|0|0|0|0|0|0|0|0|0|0|0|0	1	1	1	1	1	29.42	225	0		16|18|22|21|22|20	119	19.83	837	NSMA3_HUMAN
LMNA	NP_060679.1	ARFGAP1	6|3|2|2|4|6	23	3.83	6	0|0|0|2|0|0|11|11|11|11|13|10|0|0|0|0|0|0	0	0	0	0	0	-42.55	0.34	0.65		6|2|2|2|4|6	22	3.67	406	ARFG1_HUMAN
LMNA	NP_061983.2	ZKSCAN4	5|3|5|3|7|7	30	5	6	0|0|0|0|0|0|0|0|0|0|0|0|0|0|0|0|0|0	1	1	1	1	1	4.54	50	0		5|3|4|3|6|7	28	4.67	545	ZKSC4_HUMAN
LMNA	NP_065393.1	RTN4	4|0|0|2|0|3	9	1.5	6	0|0|0|0|0|0|5|4|8|5|5|4|0|0|0|0|0|0	0	0	0	0	0	-22.87	0.29	0.55	NP_006398.1|	4|0|0|2|0|3	9	1.5	1192	RTN4_HUMAN
LMNA	NP_065750.1	GATAD2B	2|0|0|0|0|0	2	0.33	6	0|0|0|0|0|0|6|7|4|4|8|6|0|0|0|0|0|0	0	0	0	0	0	-25.81	0.06	0.61	NP_056372.1|NP_004955.2|NP_002255.3|NP_001444.2|	2|0|0|0|0|0	2	0.33	593	P66B_HUMAN
LMNA	NP_066953.1	PPIA	7|4|3|8|5|5	32	5.33	6	14|15|9|11|13|9|3|4|3|6|5|3|12|12|11|10|17|8	0	0	0	0	0	-51.06	0.39	0.72	NP_001104490.1|NP_002558.1|NP_003394.1|	6|4|2|5|3|5	25	4.17	165	PPIA_HUMAN
LMNA	NP_060248.2	NSD3	16|13|18|21|19|17	104	17.33	6	0|0|0|0|0|0|0|0|2|5|3|0|0|0|0|0|0|0	1	1	1	1	1	3.55	10.4	0	NP_001106653.1|	14|12|15|19|17|16	93	15.5	645	NSD3_HUMAN
LMNA	NP_076922.1	HOXB9	2|0|0|0|0|3	5	0.83	6	0|0|0|0|0|0|0|0|0|0|0|0|0|0|0|0|0|0	0.64	0.99	0.64	0.99	0.64	-1.83	8.33	0.04	NP_001444.2|	2|0|0|0|0|3	5	0.83	250	HXB9_HUMAN
LMNA	NP_076936.1	PRR14	11|8|15|17|17|11	79	13.17	6	0|0|0|0|0|0|0|0|0|0|0|0|0|0|0|0|0|0	1	1	1	1	1	12.79	131.67	0		11|8|13|14|15|11	72	12	585	PRR14_HUMAN
LMNA	NP_077295.1	C1orf35	4|2|5|6|5|3	25	4.17	6	3|2|0|5|2|4|4|4|2|2|3|4|3|2|5|3|5|3	0	0	0	0	0	-14.85	0.93	0.47		4|2|5|6|5|3	25	4.17	263	MMTA2_HUMAN
LMNA	NP_077305.2	EFHD2	4|2|0|0|3|3	12	2	6	0|0|0|0|0|0|13|12|12|13|10|13|0|0|0|0|0|0	0	0	0	0	0	-53.96	0.16	0.72		4|2|0|0|3|3	12	2	240	EFHD2_HUMAN
LMNA	NP_078888.4	DHX40	16|15|12|13|14|18	88	14.67	6	0|0|0|0|0|0|0|0|0|0|0|0|0|0|0|0|0|0	1	1	1	1	1	18.95	146.67	0		14|13|11|11|11|16	76	12.67	779	DHX40_HUMAN
LMNA	NP_079033.4	EHMT1	2|0|0|0|0|0	2	0.33	6	0|0|0|0|0|0|0|0|0|0|0|2|0|0|0|0|0|0	0.21	0.62	0.21	0.62	0.21	-2.72	1	0.23	NP_004955.2|NP_001121901.1|	2|0|0|0|0|0	2	0.33	1298	EHMT1_HUMAN
LMNA	NP_079223.3	PHC3	4|3|2|6|4|4	23	3.83	6	0|0|0|0|0|0|3|4|2|4|2|3|0|0|0|0|0|0	0.01	0.03	0.01	0.03	0.01	-9.03	1.28	0.34	NP_005180.1|NP_065700.1|	4|3|2|6|4|4	23	3.83	995	PHC3_HUMAN
LMNA	NP_001008897.1	TCP1	14|16|15|12|15|14	86	14.33	6	3|3|3|8|6|4|6|5|5|7|4|7|0|6|2|5|5|0	0.04	0.08	0.04	0.08	0.04	-7.7	2.15	0.3	NP_003135.2|NP_004955.2|NP_001123952.1|	11|15|13|11|13|13	76	12.67	401	TCPA_HUMAN
LMNA	NP_110416.1	HM13	3|3|2|2|4|2	16	2.67	6	0|0|0|0|0|0|0|0|0|0|0|0|0|0|0|0|0|0	0.99	1	0.99	1	0.99	2.7	26.67	0	NP_001001323.1|	3|3|2|2|4|2	16	2.67	377	HM13_HUMAN
LMNA	NP_004492.2	HNRNPU	24|22|33|32|32|27	170	28.33	6	17|17|19|18|19|17|20|20|27|26|26|23|17|18|19|13|21|17	0	0	0	0	0	-53.27	1.19	0.66	NP_002818.1|NP_036473.2|NP_001041666.1|NP_002287.2|NP_000108.1|NP_060791.3|NP_065118.2|NP_065147.1|NP_001261.2|NP_009123.1|NP_001015877.1|NP_076950.1|NP_001193929.1|NP_060598.3|NP_001171748.1|NP_001171825.1|NP_002087.2|NP_005561.1|NP_006017.1|NP_006658.1|NP_006775.1|NP_001121901.1|NP_001128145.1|NP_054766.1|NP_001252.1|NP_001243763.1|NP_060549.4|NP_065700.1|NP_057136.2|NP_002361.1|	18|14|22|23|22|17	116	19.33	806	HNRPU_HUMAN
LMNA	NP_115612.4	USP48	4|0|3|4|3|6	20	3.33	6	0|0|0|0|0|0|0|0|0|0|0|0|0|0|0|0|0|0	1	1	1	1	1	-1.83	33.33	0	NP_056169.1|	4|0|3|4|3|6	20	3.33	1035	UBP48_HUMAN
LMNA	NP_001258215.1	ZNF512	15|15|20|18|18|17	103	17.17	6	0|0|0|0|0|0|2|0|3|4|3|2|0|0|0|0|0|0	1	1	1	1	1	9.1	7.36	0		12|12|15|14|15|14	82	13.67	538	ZN512_HUMAN
LMNA	NP_115949.3	PPP4R3A	14|12|13|13|11|12	75	12.5	6	0|0|0|0|0|0|11|11|10|11|9|13|0|0|0|0|0|0	0	0	0	0	0	-23.57	1.15	0.6	NP_001074012.1|NP_060628.2|NP_079033.4|NP_004955.2|NP_054722.2|	14|12|11|11|10|12	70	11.67	820	P4R3A_HUMAN
LMNA	NP_116021.2	PAPOLA	21|21|8|15|13|20	98	16.33	6	0|0|0|0|0|0|25|23|20|24|25|25|0|0|0|0|0|0	0	0	0	0	0	-79.36	0.69	0.68	NP_001104490.1|NP_004955.2|	19|19|8|13|12|19	90	15	745	PAPOA_HUMAN
LMNA	NP_002666.1	PML	6|5|6|6|8|6	37	6.17	6	0|0|0|0|0|0|2|0|5|5|5|2|0|0|0|0|0|0	0.07	0.18	0.07	0.18	0.07	-5.23	1.95	0.28	NP_003461.2|NP_001059.2|NP_001254523.1|NP_004955.2|NP_004662.2|NP_057250.1|	6|5|5|6|7|5	34	5.67	633	PML_HUMAN
LMNA	NP_490597.1	BRD4	19|19|28|27|22|19	134	22.33	6	0|0|0|0|0|0|31|23|35|35|33|28|0|0|0|0|0|0	0	0	0	0	0	-84.73	0.72	0.7	NP_060248.2|NP_006752.1|NP_775741.1|NP_001106653.1|NP_001252.1|	18|19|22|22|18|19	118	19.67	1362	BRD4_HUMAN
LMNA	NP_001106653.1	BRD2	2|0|3|4|4|0	13	2.17	6	0|0|0|0|0|0|0|0|0|0|0|0|0|0|0|0|0|0	1	1	1	1	1	-1.84	21.67	0	NP_006345.1|	2|0|2|2|2|0	8	1.33	801	BRD2_HUMAN
LMNA	NP_665906.1	HMGA1	3|0|0|0|0|3	6	1	6	0|0|0|0|0|0|0|0|0|0|0|0|0|0|0|0|0|0	0.66	0.99	0.66	0.99	0.66	-1.84	10	0.03		2|0|0|0|0|2	4	0.67	107	HMGA1_HUMAN
LMNA	NP_690866.1	TIPRL	14|14|12|13|17|14	84	14	6	2|0|0|2|3|0|17|17|25|22|23|18|0|2|0|6|6|0	0	0	0	0	0	-57.29	0.69	0.68	NP_000242.1|	11|10|8|9|11|10	59	9.83	272	TIPRL_HUMAN
LMNA	NP_690867.3	KBTBD6	16|14|10|12|12|13	77	12.83	6	0|0|0|0|0|0|0|0|0|0|0|0|0|0|0|0|0|0	1	1	1	1	1	15.9	128.33	0		14|12|8|11|11|11	67	11.17	674	KBTB6_HUMAN
LMNA	NP_004289.1	NUP155	36|34|39|34|32|44	219	36.5	6	2|4|3|10|4|2|0|0|0|0|0|0|0|3|0|9|3|4	1	1	1	1	1	12.26	6.44	0	NP_005115.2|NP_065134.1|NP_612142.2|	29|27|32|29|28|33	178	29.67	1332	NU155_HUMAN
LMNA	NP_821133.1	TUBB	24|23|30|29|31|27	164	27.33	6	29|28|19|41|44|22|23|20|28|28|26|21|29|28|24|29|34|26	0	0	0	0	0	-90.79	0.8	0.7	NP_000108.1|NP_006752.1|NP_006493.1|NP_001243763.1|	15|14|19|22|20|17	107	17.83	444	TBB5_HUMAN
LMNA	NP_006079.1	TUBB4B	24|24|27|26|31|28	160	26.67	6	27|26|18|41|39|19|24|21|28|0|24|20|0|27|22|26|30|23	0	0	0	0	0	-80.21	0.83	0.7	NP_000108.1|NP_006752.1|NP_005561.1|NP_001252.1|	14|14|17|19|19|17	100	16.67	445	TBB4B_HUMAN
LMNA	NP_001060.1	TUBB2A	19|19|0|0|0|22	60	10	6	0|0|0|0|35|0|0|0|0|24|21|0|23|25|21|25|29|0	0	0	0	0	0	-119.54	0.37	0.69	NP_006752.1|NP_001093108.1|NP_001027451.1|NP_000280.1|	10|11|0|0|0|12	33	5.5	445	TBB2A_HUMAN
LMNA	NP_115914.1	TUBB6	10|8|0|0|0|12	30	5	6	14|0|0|19|23|0|9|9|0|0|10|0|0|0|0|14|0|0	0	0	0	0	0	-65.66	0.34	0.66		5|5|0|0|0|6	16	2.67	446	TBB6_HUMAN
LMNA	NP_940932.2	MXRA7	3|2|0|0|0|3	8	1.33	6	0|0|0|0|0|0|0|0|0|0|0|0|0|0|0|0|0|0	0.97	0.99	0.97	0.99	0.97	-1.84	13.33	0		3|2|0|0|0|3	8	1.33	170	MXRA7_HUMAN
LMNA	NP_942131.1	ACACA	211|179|221|202|244|212	1269	211.5	6	395|333|252|495|500|252|164|167|199|181|198|178|401|362|312|469|534|306	0	0	0	0	0	#NAME?	0.45	0.72	NP_009103.2|	119|101|122|132|136|117	727	121.17	2383	ACACA_HUMAN
LMNA	NP_001084.3	ACACB	38|32|33|30|33|35	201	33.5	6	135|122|78|138|154|90|0|0|0|19|19|22|142|133|110|144|178|108	0	0	0	0	0	-548.44	0.23	0.72		29|24|25|24|27|26	155	25.83	2458	ACACB_HUMAN
LMNA	NP_001034936.1	GPX4	2|2|0|3|2|0	9	1.5	6	0|0|0|0|4|0|0|0|0|0|3|0|2|2|0|3|6|0	0	0	0	0	0	-14.87	0.45	0.48		2|2|0|3|2|0	9	1.5	227	GPX4_HUMAN
LMNA	NP_001036015.1	SMC2	3|0|0|0|0|2	5	0.83	6	0|0|0|0|0|0|0|2|0|2|3|0|0|0|0|0|0|0	0.1	0.24	0.1	0.23	0.1	-5.52	0.71	0.27	NP_002097.1|NP_001252.1|	3|0|0|0|0|2	5	0.83	1197	SMC2_HUMAN
LMNA	NP_001070671.1	SENP7	3|0|3|3|0|0	9	1.5	6	0|0|0|0|0|0|0|0|0|0|0|0|0|0|0|0|0|0	0.99	0.99	0.99	0.99	0.99	-1.84	15	0		2|0|3|3|0|0	8	1.33	985	SENP7_HUMAN
LMNA	NP_001135971.1	FLYWCH2	2|0|0|0|0|2	4	0.67	6	2|0|0|0|4|0|0|0|0|0|0|0|0|2|2|0|3|0	0	0	0	0	0	-9.82	0.31	0.39		2|0|0|0|0|2	4	0.67	140	FWCH2_HUMAN
LMNA	NP_003934.1	STBD1	2|0|0|2|0|2	6	1	6	0|0|0|0|0|0|0|0|0|0|0|0|0|0|0|0|0|0	0.94	0.94	0.94	0.94	0.94	-1.84	10	0.01		2|0|0|2|0|2	6	1	358	STBD1_HUMAN
LMNA	NP_004229.1	TRIP12	2|0|2|6|2|3	15	2.5	6	0|3|0|3|3|0|0|2|0|0|0|2|0|0|0|3|2|0	0.03	0.09	0.03	0.09	0.03	-11.98	0.94	0.31	NP_003461.2|NP_001171825.1|NP_001252.1|NP_001029366.1|	2|0|2|6|2|2	14	2.33	1992	TRIPC_HUMAN
LMNA	NP_054766.1	C19orf53	2|0|0|0|0|0	2	0.33	6	0|0|0|0|0|0|0|0|0|0|0|0|0|0|0|0|0|0	0.31	0.94	0.31	0.94	0.31	-1.84	3.33	0.14		2|0|0|0|0|0	2	0.33	99	L10K_HUMAN
LMNA	NP_056106.1	DNAJC16	2|0|0|0|0|0	2	0.33	6	0|0|0|0|0|0|0|0|0|0|0|0|0|0|0|0|0|0	0.31	0.94	0.31	0.94	0.31	-1.83	3.33	0.14	NP_001229971.1|	2|0|0|0|0|0	2	0.33	782	DJC16_HUMAN
LMNA	NP_060628.2	SLC4A1AP	2|0|3|3|3|2	13	2.17	6	0|0|0|0|0|0|0|0|0|0|2|0|0|0|0|0|0|0	0.82	0.82	0.81	0.81	0.82	-2.74	6.5	0.02		2|0|3|3|3|2	13	2.17	796	NADAP_HUMAN
LMNA	NP_079222.1	FAM192A	2|0|0|0|0|0	2	0.33	6	0|0|0|0|0|0|0|0|0|0|0|0|0|0|0|0|0|0	0.31	0.94	0.31	0.94	0.31	-1.84	3.33	0.14		2|0|0|0|0|0	2	0.33	254	PIP30_HUMAN
LMNA	NP_683692.2	BOD1L1	2|2|0|0|3|0	7	1.17	6	0|0|0|0|0|0|30|35|23|29|31|31|0|0|0|0|0|0	0	0	0	0	0	-133.01	0.04	0.72	NP_056175.3|	2|2|0|0|2|0	6	1	3051	BD1L1_HUMAN
LMNA	NP_006127.1	CAPZA2	3|0|0|3|0|2	8	1.33	6	0|0|0|3|2|0|0|0|0|0|0|3|0|2|0|0|0|0	0.04	0.05	0.04	0.05	0.04	-7.78	0.8	0.31	NP_000373.1|NP_001119575.1|NP_001161413.1|NP_002214.2|NP_000280.1|	2|0|0|2|0|2	6	1	286	CAZA2_HUMAN
LMNA	NP_001071168.2	MIER1	2|0|0|0|0|0	2	0.33	6	0|0|0|0|0|0|0|0|0|0|0|0|0|0|0|0|0|0	0.31	0.94	0.31	0.94	0.31	-1.84	3.33	0.14		2|0|0|0|0|0	2	0.33	565	MIER1_HUMAN
LMNA	NP_001021.1	RPS27	2|0|0|2|2|2	8	1.33	6	0|0|0|0|0|0|0|0|2|2|0|0|0|0|0|0|0|0	0.32	0.32	0.32	0.32	0.32	-3.94	2	0.14	NP_060598.3|NP_001243763.1|	2|0|0|2|2|2	8	1.33	84	RS27_HUMAN
LMNA	NP_004710.2	SCAF11	2|0|0|0|0|0	2	0.33	6	0|0|0|0|0|0|3|0|0|2|3|2|0|0|0|0|0|0	0	0.01	0	0.01	0	-7.8	0.2	0.37		2|0|0|0|0|0	2	0.33	1463	SCAFB_HUMAN
LMNA	NP_057004.1	RPS27L	2|2|0|0|0|2	6	1	6	2|2|0|2|2|2|2|0|0|0|0|0|2|2|3|2|2|2	0	0	0	0	0	-9.82	0.46	0.38		2|2|0|0|0|2	6	1	84	RS27L_HUMAN
LMNA	NP_001803.2	CENPC	2|0|0|4|3|0	9	1.5	6	0|0|0|0|0|0|0|0|0|0|0|2|0|0|0|0|0|0	0.78	0.91	0.78	0.91	0.78	-2.74	4.5	0.02		2|0|0|4|3|0	9	1.5	943	CENPC_HUMAN
LMNA	NP_056163.1	TMEM131	2|0|0|0|0|0	2	0.33	6	0|0|0|0|0|0|0|0|0|0|0|0|0|0|0|0|0|0	0.31	0.94	0.31	0.94	0.31	-1.84	3.33	0.14		2|0|0|0|0|0	2	0.33	1883	TM131_HUMAN
LMNA	NP_001203.1	C1QBP	2|0|0|0|2|0	4	0.67	6	2|0|0|2|0|0|0|0|0|0|0|0|2|3|0|4|3|0	0	0	0	0	0	-11.94	0.25	0.44	NP_005115.2|NP_000108.1|NP_065134.1|NP_006752.1|NP_001186226.1|NP_006288.2|NP_001444.2|NP_003760.1|NP_001161413.1|	2|0|0|0|2|0	4	0.67	282	C1QBP_HUMAN
LMNA	NP_004652.2	CDC23	2|0|0|0|0|0	2	0.33	6	0|0|0|0|0|0|6|8|7|11|7|8|0|0|0|0|0|0	0	0	0	0	0	-34.67	0.04	0.72	NP_001171825.1|NP_001121901.1|	2|0|0|0|0|0	2	0.33	597	CDC23_HUMAN
LMNA	NP_001027553.1	PQBP1	2|0|2|2|2|0	8	1.33	6	0|0|0|0|0|0|0|0|0|0|0|0|0|0|0|0|0|0	0.94	0.94	0.94	0.94	0.94	-1.83	13.33	0.01	NP_001027565.1|	2|0|2|2|2|0	8	1.33	265	PQBP1_HUMAN
LMNA	NP_006098.2	LUC7L3	2|0|0|2|2|0	6	1	6	4|4|3|5|5|6|2|2|0|0|0|0|4|4|5|8|5|5	0	0	0	0	0	-25.1	0.18	0.72	NP_005446.2|NP_001128145.1|	2|0|0|2|2|0	6	1	432	LC7L3_HUMAN
LMNA	NP_000050.2	BRCA2	2|0|0|0|0|0	2	0.33	6	0|0|0|0|0|0|0|4|2|4|2|0|0|0|0|0|0|0	0	0	0	0	0	-8.92	0.17	0.39	NP_005021.2|NP_006493.1|NP_001243763.1|NP_055847.1|	2|0|0|0|0|0	2	0.33	3418	BRCA2_HUMAN
LMNA	NP_061198.2	MYO5C	2|0|0|0|0|2	4	0.67	6	0|0|0|0|0|0|2|4|0|0|3|0|0|0|0|0|0|0	0.02	0.03	0.02	0.03	0.02	-6.92	0.44	0.32		2|0|0|0|0|2	4	0.67	1742	MYO5C_HUMAN
LMNA	NP_001139241.1	XPC	2|0|0|6|4|0	12	2	6	0|0|0|0|0|0|0|0|0|0|0|0|0|0|0|0|0|0	0.98	1	0.98	1	0.98	-1.84	20	0		2|0|0|5|4|0	11	1.83	903	XPC_HUMAN
LMNA	NP_085128.2	TET1	2|0|0|0|0|0	2	0.33	6	0|0|0|0|0|0|4|4|3|3|2|2|0|0|0|0|0|0	0	0	0	0	0	-13.38	0.11	0.49		2|0|0|0|0|0	2	0.33	2136	TET1_HUMAN
LMNA	NP_001230937.1	KIF1A	2|0|0|0|0|0	2	0.33	6	0|0|0|5|0|0|5|3|0|3|3|0|0|0|0|0|0|0	0	0	0	0	0	-14.2	0.11	0.5		2|0|0|0|0|0	2	0.33	1791	KIF1A_HUMAN
LMNA	NP_001028675.1	SAR1B	0|2|0|2|0|0	4	0.67	6	0|0|0|0|0|0|0|0|0|0|0|0|0|0|0|0|0|0	0.63	0.94	0.62	0.94	0.63	-1.84	6.67	0.05		0|2|0|2|0|0	4	0.67	198	SAR1B_HUMAN
LMNA	NP_001091081.1	GPR89A	0|2|0|0|0|0	2	0.33	6	0|0|0|0|0|0|0|0|0|0|0|0|0|0|0|0|0|0	0.31	0.94	0.31	0.94	0.31	-1.84	3.33	0.14		0|2|0|0|0|0	2	0.33	455	GPHRA_HUMAN
LMNA	NP_001243804.1	CDCA8	0|2|2|4|3|3	14	2.33	6	0|0|0|0|0|0|0|0|0|0|0|0|0|0|0|0|0|0	0.99	1	0.99	1	0.99	-1.84	23.33	0	NP_001243763.1|	0|2|2|4|3|3	14	2.33	280	BOREA_HUMAN
LMNA	NP_004636.1	COIL	0|2|0|0|2|2	6	1	6	0|0|0|0|0|0|6|9|8|9|6|10|0|0|0|0|0|0	0	0	0	0	0	-35.36	0.12	0.72	NP_002087.2|NP_003375.1|NP_001123952.1|NP_002258.2|	0|2|0|0|2|2	6	1	576	COIL_HUMAN
LMNA	NP_004827.4	EIF2AK3	0|2|2|3|2|0	9	1.5	6	0|0|0|0|0|0|0|0|0|0|0|0|0|0|0|0|0|0	0.96	0.99	0.95	0.99	0.96	-1.83	15	0	NP_001229971.1|	0|2|2|3|2|0	9	1.5	1116	E2AK3_HUMAN
LMNA	NP_006582.1	POLD3	0|2|0|2|2|2	8	1.33	6	0|0|0|0|0|0|0|0|0|0|0|0|0|0|0|0|0|0	0.94	0.94	0.94	0.94	0.94	-1.84	13.33	0.01		0|2|0|2|2|2	8	1.33	466	DPOD3_HUMAN
LMNA	NP_055422.1	UBXN4	0|2|3|4|2|2	13	2.17	6	0|0|0|0|0|0|0|0|0|0|0|0|0|0|0|0|0|0	0.98	1	0.97	1	0.98	-1.84	21.67	0		0|2|2|4|2|2	12	2	508	UBXN4_HUMAN
LMNA	NP_056485.2	SENP3	0|2|0|0|2|3	7	1.17	6	0|0|0|2|0|0|0|0|0|0|0|0|0|0|0|4|2|0	0.09	0.17	0.09	0.17	0.09	-6.14	0.88	0.28	NP_003137.1|NP_036336.2|NP_009145.1|NP_055484.3|NP_001243804.1|NP_001231509.1|	0|2|0|0|2|3	7	1.17	574	SENP3_HUMAN
LMNA	NP_057396.1	WBP11	0|2|0|3|2|2	9	1.5	6	0|0|0|0|0|0|7|4|5|8|4|5|0|0|0|0|0|0	0	0	0	0	0	-24.34	0.27	0.58	NP_001230575.1|NP_005769.1|NP_001027553.1|	0|2|0|3|2|2	9	1.5	641	WBP11_HUMAN
LMNA	NP_057736.4	CRNKL1	0|2|0|3|0|0	5	0.83	6	0|0|0|0|0|0|0|0|0|0|0|0|0|0|0|0|0|0	0.64	0.99	0.64	0.99	0.64	-1.83	8.33	0.04	NP_056975.1|NP_002361.1|	0|2|0|3|0|0	5	0.83	848	CRNL1_HUMAN
LMNA	NP_060315.1	COMMD8	0|2|0|0|0|3	5	0.83	6	0|0|0|0|0|0|2|2|2|4|2|3|0|0|0|0|0|0	0	0	0	0	0	-11.29	0.33	0.4		0|2|0|0|0|3	5	0.83	183	COMD8_HUMAN
LMNA	NP_076916.2	CDK11A	0|2|2|0|0|3	7	1.17	6	0|0|0|0|0|0|3|3|4|5|0|2|0|0|0|0|0|0	0	0	0	0	0	-12.75	0.41	0.43	NP_009123.1|NP_620147.1|NP_002257.1|	0|2|2|0|0|3	7	1.17	780	CD11A_HUMAN
LMNA	NP_085056.2	CYB5B	0|2|0|2|2|2	8	1.33	6	0|0|0|0|0|0|0|0|0|0|0|0|0|0|0|0|0|0	0.94	0.94	0.94	0.94	0.94	-1.84	13.33	0.01		0|2|0|2|2|2	8	1.33	150	CYB5B_HUMAN
LMNA	NP_116045.2	DHX37	0|2|2|3|2|3	12	2	6	0|0|0|0|0|0|0|0|0|0|0|0|0|0|0|0|0|0	0.97	0.99	0.97	0.99	0.97	-1.84	20	0		0|2|2|3|2|3	12	2	1157	DHX37_HUMAN
LMNA	NP_612142.2	NUP35	0|2|3|5|4|2	16	2.67	6	0|0|0|0|0|0|0|0|0|0|0|0|0|0|0|0|0|0	1	1	1	1	1	-1.83	26.67	0	NP_056169.1|	0|2|3|5|4|2	16	2.67	326	NUP35_HUMAN
LMNA	NP_000976.1	RPL17	0|4|4|2|4|4	18	3	6	5|6|3|10|8|0|2|0|2|3|2|2|6|5|2|6|6|0	0	0	0	0	0	-30.96	0.43	0.61	NP_001077383.1|NP_003504.2|NP_002361.1|	0|3|3|2|3|3	14	2.33	184	RL17_HUMAN
LMNA	NP_001129134.1	RAB29	0|2|0|3|0|0	5	0.83	6	0|0|0|0|0|0|0|0|0|0|0|0|0|0|0|0|0|0	0.64	0.99	0.64	0.99	0.64	-1.84	8.33	0.04		0|2|0|3|0|0	5	0.83	203	RAB7L_HUMAN
LMNA	NP_001139554.1	MBOAT7	0|2|0|0|0|2	4	0.67	6	0|0|0|0|0|0|0|0|0|0|0|0|0|0|0|0|0|0	0.63	0.94	0.62	0.94	0.63	-1.84	6.67	0.05		0|2|0|0|0|2	4	0.67	344	MBOA7_HUMAN
LMNA	NP_001156008.1	RBMXL1	0|2|3|4|2|3	14	2.33	6	3|0|0|0|0|4|0|2|2|2|2|0|3|2|0|0|0|0	0	0.01	0	0.01	0	-12.02	0.88	0.37		0|2|3|4|2|3	14	2.33	390	RMXL1_HUMAN
LMNA	NP_001905.1	CYB5A	0|2|0|0|0|0	2	0.33	6	0|0|0|0|0|0|0|0|0|0|0|0|0|0|0|0|0|0	0.31	0.94	0.31	0.94	0.31	-1.84	3.33	0.14		0|2|0|0|0|0	2	0.33	98	CYB5_HUMAN
LMNA	NP_002807.1	PSMD12	0|2|0|0|0|0	2	0.33	6	0|0|0|2|0|0|4|5|0|4|3|5|0|0|0|2|0|0	0	0	0	0	0	-17.07	0.09	0.53		0|2|0|0|0|0	2	0.33	456	PSD12_HUMAN
LMNA	NP_000414.2	KRT2	0|2|17|5|3|7	34	5.67	6	33|29|29|27|44|10|0|0|0|2|0|0|32|12|23|40|40|35	0	0	0	0	0	-166.64	0.15	0.72	NP_002361.1|	0|2|15|5|3|7	32	5.33	639	K22E_HUMAN
LMNA	NP_778235.1	HIST2H2AB	0|7|0|0|0|0	7	1.17	6	0|0|3|0|0|0|0|0|0|0|0|0|0|0|3|0|0|0	0.29	0.88	0.29	0.87	0.29	-4.54	1.17	0.21		0|4|0|0|0|0	4	0.67	130	H2A2B_HUMAN
LMNA	NP_003504.2	HIST1H2AB	0|6|7|0|0|5	18	3	6	0|0|0|0|0|0|0|0|0|0|0|0|0|0|0|0|0|0	1	1	1	1	1	-1.83	30	0	NP_065700.1|	0|6|7|0|0|5	18	3	130	H2A1B_HUMAN
LMNA	NP_001252.1	CDK9	0|2|0|0|0|0	2	0.33	6	0|0|0|0|0|0|0|0|0|0|0|0|0|0|0|0|0|0	0.31	0.94	0.31	0.94	0.31	-1.84	3.33	0.14		0|2|0|0|0|0	2	0.33	372	CDK9_HUMAN
LMNA	NP_001243415.1	GOLGB1	0|2|0|0|0|0	2	0.33	6	0|0|0|0|0|0|5|6|6|6|5|5|0|0|0|0|0|0	0	0	0	0	0	-24.32	0.06	0.6	NP_003461.2|NP_003375.1|NP_001193942.1|NP_612142.2|	0|2|0|0|0|0	2	0.33	3269	GOGB1_HUMAN
LMNA	NP_115826.2	MROH1	0|2|0|0|0|0	2	0.33	6	0|0|0|0|0|0|0|0|0|0|0|0|0|0|0|0|0|0	0.31	0.94	0.31	0.94	0.31	-1.84	3.33	0.14		0|2|0|0|0|0	2	0.33	1641	MROH1_HUMAN
LMNA	NP_004125.3	HSPA9	0|2|4|4|0|0	10	1.67	6	0|5|7|11|4|4|0|0|0|0|0|0|0|2|5|8|4|0	0	0	0	0	0	-29.49	0.25	0.6	NP_006546.1|NP_055095.2|NP_006342.2|NP_001019820.1|NP_071760.2|NP_001243763.1|NP_002361.1|	0|2|4|4|0|0	10	1.67	679	GRP75_HUMAN
LMNA	NP_006556.1	CTCF	0|2|2|2|2|2	10	1.67	6	0|0|0|0|0|0|0|0|2|2|3|0|0|0|0|0|0|0	0.08	0.08	0.08	0.08	0.08	-5.5	1.43	0.28	NP_002257.1|NP_002097.1|NP_003394.1|NP_002259.1|	0|2|2|2|2|2	10	1.67	727	CTCF_HUMAN
LMNA	NP_000337.1	SOX9	0|2|0|0|0|0	2	0.33	6	0|0|0|0|0|0|0|0|0|0|0|0|0|0|0|0|0|0	0.31	0.94	0.31	0.94	0.31	-1.84	3.33	0.14		0|2|0|0|0|0	2	0.33	509	SOX9_HUMAN
LMNA	NP_000938.2	PRIM2	0|0|2|2|2|2	8	1.33	6	0|0|0|0|0|0|3|5|0|0|3|3|0|0|0|0|0|0	0	0	0	0	0	-10.44	0.57	0.4		0|0|2|2|2|2	8	1.33	509	PRI2_HUMAN
LMNA	NP_000995.1	RPLP2	0|0|2|0|2|0	4	0.67	6	0|0|0|0|0|0|5|5|5|2|3|3|0|0|0|0|0|0	0	0	0	0	0	-17.06	0.17	0.52	NP_065147.1|	0|0|2|0|2|0	4	0.67	115	RLA2_HUMAN
LMNA	NP_001041666.1	UHRF1	0|0|2|5|3|2	12	2	6	0|0|2|2|0|0|0|0|0|0|0|0|0|0|0|2|0|0	0.44	0.85	0.44	0.85	0.44	-4.86	2	0.09	NP_003461.2|NP_004955.2|	0|0|2|5|3|2	12	2	793	UHRF1_HUMAN
LMNA	NP_001070151.1	UBTF	0|0|3|4|4|3	14	2.33	6	0|0|0|0|0|0|2|0|2|3|0|0|0|0|0|0|0|0	0.4	0.48	0.4	0.48	0.4	-5.52	2	0.1	NP_001803.2|NP_004955.2|	0|0|2|4|3|2	11	1.83	727	UBF1_HUMAN
LMNA	NP_001092872.1	CCNK	0|0|2|2|2|0	6	1	6	0|0|0|0|0|0|6|9|5|6|2|7|0|0|0|0|0|0	0	0	0	0	0	-25.84	0.17	0.6	NP_001252.1|	0|0|2|2|2|0	6	1	580	CCNK_HUMAN
LMNA	NP_001128409.1	FIP1L1	0|0|2|2|2|0	6	1	6	0|0|0|0|0|0|6|5|7|6|5|6|0|0|0|0|0|0	0	0	0	0	0	-25.84	0.17	0.6	NP_078805.3|	0|0|2|2|2|0	6	1	588	FIP1_HUMAN
LMNA	NP_001138829.1	SIN3A	0|0|3|2|4|3	12	2	6	0|0|0|0|0|0|19|16|8|11|8|16|0|0|0|0|0|0	0	0	0	0	0	-57.45	0.15	0.72	NP_002086.1|NP_001035889.1|NP_004883.3|NP_004955.2|NP_001121901.1|	0|0|2|2|4|3	11	1.83	1273	SIN3A_HUMAN
LMNA	NP_001166109.1	ZFP62	0|0|2|0|3|0	5	0.83	6	0|0|0|0|0|0|0|0|0|0|0|0|0|0|0|0|0|0	0.64	0.99	0.64	0.99	0.64	-1.84	8.33	0.04		0|0|2|0|2|0	4	0.67	900	ZFP62_HUMAN
LMNA	NP_001177893.1	ZMYM2	0|0|3|2|3|3	11	1.83	6	0|0|0|0|0|0|11|5|3|6|4|8|0|0|0|0|0|0	0	0	0	0	0	-27.18	0.3	0.6	NP_060700.2|NP_065764.1|NP_958357.1|NP_004955.2|NP_064550.3|NP_001027451.1|	0|0|3|2|2|3	10	1.67	1377	ZMYM2_HUMAN
LMNA	NP_062552.2	MEPCE	0|0|2|2|2|0	6	1	6	0|0|0|0|0|0|3|2|3|2|3|0|0|0|0|0|0|0	0	0	0	0	0	-9.73	0.46	0.38	NP_036601.2|NP_002087.2|NP_002257.1|NP_056444.3|NP_078805.3|NP_689821.3|NP_002255.3|NP_002258.2|NP_001252.1|NP_001027565.1|	0|0|2|2|2|0	6	1	689	MEPCE_HUMAN
LMNA	NP_001184188.1	ORC3	0|0|2|0|0|0	2	0.33	6	0|0|0|0|0|0|0|0|0|0|0|0|0|0|0|0|0|0	0.31	0.94	0.31	0.94	0.31	-1.84	3.33	0.14		0|0|2|0|0|0	2	0.33	568	ORC3_HUMAN
LMNA	NP_001231513.1	FMC1-LUC7L2	0|0|2|0|0|2	4	0.67	6	5|6|5|0|0|6|0|0|0|0|0|0|0|6|3|0|6|5	0	0	0	0	0	-25.11	0.12	0.72		0|0|2|0|0|2	4	0.67	458	FMC1_HUMAN
LMNA	NP_001243755.1	PAF1	0|0|2|0|0|0	2	0.33	6	0|0|0|0|0|0|0|3|4|2|0|3|0|0|0|0|0|0	0	0	0	0	0	-8.98	0.17	0.39	NP_009123.1|NP_620147.1|NP_078805.3|NP_001252.1|	0|0|2|0|0|0	2	0.33	485	PAF1_HUMAN
LMNA	NP_001243763.1	AURKB	0|0|2|0|0|0	2	0.33	6	0|0|0|0|0|0|0|0|0|0|0|0|0|0|0|0|0|0	0.31	0.94	0.31	0.94	0.31	-1.84	3.33	0.14		0|0|2|0|0|0	2	0.33	303	AURKB_HUMAN
LMNA	NP_001444.2	FOXC1	0|0|3|2|3|0	8	1.33	6	0|0|0|0|0|0|0|0|0|0|0|0|0|0|0|0|0|0	0.97	0.99	0.97	0.99	0.97	-1.83	13.33	0	NP_003060.2|	0|0|3|2|3|0	8	1.33	553	FOXC1_HUMAN
LMNA	NP_003141.2	STAT3	0|0|2|2|3|2	9	1.5	6	0|0|0|0|0|0|13|11|17|17|15|12|0|0|0|0|0|0	0	0	0	0	0	-62.81	0.11	0.72	NP_036614.1|NP_056091.1|NP_004955.2|NP_000242.1|NP_001193942.1|NP_002255.3|NP_001252.1|NP_001706.2|	0|0|2|2|3|2	9	1.5	769	STAT3_HUMAN
LMNA	NP_003760.1	SRSF9	0|0|2|2|0|0	4	0.67	6	0|0|0|0|0|0|0|0|0|0|0|0|0|0|0|0|0|0	0.63	0.94	0.62	0.94	0.63	-1.84	6.67	0.05	NP_002361.1|	0|0|2|2|0|0	4	0.67	221	SRSF9_HUMAN
LMNA	NP_004932.1	DHX8	0|0|4|7|2|3	16	2.67	6	0|0|0|0|0|0|0|0|0|4|0|0|0|0|0|0|0|0	0.75	0.91	0.75	0.91	0.75	-4.14	4	0.02	NP_057736.4|NP_056975.1|	0|0|2|5|2|2	11	1.83	1220	DHX8_HUMAN
LMNA	NP_005819.3	DCAF7	0|0|2|2|2|0	6	1	6	3|4|3|7|7|2|0|0|0|0|0|0|3|5|3|7|4|4	0	0	0	0	0	-25.09	0.18	0.72	NP_006752.1|NP_055428.1|NP_001027451.1|	0|0|2|2|2|0	6	1	342	DCAF7_HUMAN
LMNA	NP_006342.2	TIMM44	0|0|2|0|0|0	2	0.33	6	0|0|0|0|0|0|0|0|0|0|0|0|0|0|0|0|0|0	0.31	0.94	0.31	0.94	0.31	-1.83	3.33	0.14	NP_149073.1|	0|0|2|0|0|0	2	0.33	452	TIM44_HUMAN
LMNA	NP_055464.1	SAFB2	0|0|10|10|10|0	30	5	6	0|0|0|0|0|0|19|18|17|17|15|20|0|0|0|0|0|0	0	0	0	0	0	-78.53	0.28	0.68		0|0|9|9|9|0	27	4.5	953	SAFB2_HUMAN
LMNA	NP_055542.1	KMT2B	0|0|2|0|0|0	2	0.33	6	0|0|0|0|0|0|9|8|4|8|5|10|0|0|0|0|0|0	0	0	0	0	0	-32.46	0.05	0.72	NP_065764.1|	0|0|2|0|0|0	2	0.33	2715	KMT2B_HUMAN
LMNA	NP_055568.3	BMS1	0|0|3|3|2|3	11	1.83	6	0|0|0|0|0|0|5|3|4|3|2|2|0|0|0|0|0|0	0	0	0	0	0	-14.13	0.58	0.44		0|0|3|3|2|3	11	1.83	1282	BMS1_HUMAN
LMNA	NP_057191.2	ZFR	0|0|2|0|0|2	4	0.67	6	0|0|3|3|0|0|26|20|25|21|23|22|0|0|0|4|2|0	0	0	0	0	0	-101.61	0.03	0.72	NP_055832.3|NP_115612.4|NP_065700.1|	0|0|2|0|0|2	4	0.67	1074	ZFR_HUMAN
LMNA	NP_060549.4	SRBD1	0|0|2|0|0|3	5	0.83	6	0|0|0|0|0|0|0|0|0|0|0|0|0|0|0|0|0|0	0.64	0.99	0.64	0.99	0.64	-1.84	8.33	0.04		0|0|2|0|0|3	5	0.83	995	SRBD1_HUMAN
LMNA	NP_064550.3	RAD18	0|0|2|0|0|2	4	0.67	6	0|0|0|0|0|0|0|0|0|0|0|0|0|0|0|0|0|0	0.63	0.94	0.62	0.94	0.63	-1.84	6.67	0.05	NP_734466.1|	0|0|2|0|0|2	4	0.67	495	RAD18_HUMAN
LMNA	NP_065147.1	DDX24	0|0|3|2|0|0	5	0.83	6	0|0|0|0|0|0|2|0|0|0|0|0|0|0|0|0|0|0	0.48	0.82	0.48	0.81	0.48	-2.73	2.5	0.08	NP_001244118.1|	0|0|3|2|0|0	5	0.83	859	DDX24_HUMAN
LMNA	NP_065700.1	CBX8	0|0|3|5|6|2	16	2.67	6	0|0|0|0|0|0|0|0|0|0|0|0|0|0|0|0|0|0	1	1	1	1	1	-1.83	26.67	0	NP_001035754.1|	0|0|3|5|5|2	15	2.5	389	CBX8_HUMAN
LMNA	NP_115687.2	POLDIP3	0|0|2|0|0|0	2	0.33	6	0|0|0|2|2|0|0|0|0|0|0|0|0|0|0|0|0|0	0.11	0.32	0.11	0.32	0.11	-3.94	0.5	0.27	NP_002258.2|	0|0|2|0|0|0	2	0.33	421	PDIP3_HUMAN
LMNA	NP_115958.2	GLYR1	0|0|2|0|4|2	8	1.33	6	0|0|0|0|0|0|0|0|2|2|3|2|0|0|0|0|0|0	0.1	0.26	0.1	0.26	0.1	-7.08	0.89	0.27	NP_001706.2|	0|0|2|0|4|2	8	1.33	553	GLYR1_HUMAN
LMNA	NP_620147.1	LEO1	0|0|3|0|0|0	3	0.5	6	0|0|0|0|0|0|0|0|0|0|3|0|0|0|0|0|0|0	0.23	0.69	0.23	0.69	0.23	-3.42	1	0.22	NP_078805.3|NP_116126.3|	0|0|2|0|0|0	2	0.33	666	LEO1_HUMAN
LMNA	XP_003403527.1	LOC100652741	0|0|3|2|5|2	12	2	6	0|0|0|0|0|0|2|5|3|3|2|3|0|0|0|0|0|0	0	0.01	0	0.01	0	-13.38	0.67	0.38		0|0|3|2|4|2	11	1.83	1201
LMNA	ENSEMBL:ENSBTAP00000016242	ENSEMBL:ENSBTAP00000016242	0|0|23|0|0|0	23	3.83	6	0|0|17|0|0|0|0|0|0|0|0|0|0|0|0|0|0|0	0.31	0.93	0.31	0.93	0.31	-11.75	1.35	0.2		0|0|17|0|0|0	17	2.83	451
LMNA	NP_000517.2	KRT14	0|0|9|0|0|0	9	1.5	6	17|10|13|31|14|0|0|0|0|0|0|0|13|11|11|21|16|15	0	0	0	0	0	-84.2	0.08	0.72	NP_002361.1|	0|0|8|0|0|0	8	1.33	472	K1C14_HUMAN
LMNA	NP_853512.1	KRT25	0|0|5|0|3|0	8	1.33	6	0|0|0|0|0|0|0|0|0|0|0|0|0|0|0|0|0|0	0.66	1	0.66	1	0.66	-1.84	13.33	0.03		0|0|3|0|2|0	5	0.83	450	K1C25_HUMAN
LMNA	NP_000507.1	GNAS	0|0|2|0|2|0	4	0.67	6	7|8|4|7|7|8|0|0|0|0|0|0|6|8|5|8|7|7	0	0	0	0	0	-33.95	0.09	0.72		0|0|2|0|2|0	4	0.67	394	GNAS3_HUMAN
LMNA	NP_001027451.1	TFAP2A	0|0|2|2|3|0	7	1.17	6	0|0|0|0|0|0|0|0|0|0|0|0|0|0|0|0|0|0	0.96	0.99	0.95	0.99	0.96	-1.83	11.67	0	NP_057250.1|	0|0|2|2|3|0	7	1.17	431	AP2A_HUMAN
LMNA	NP_001073886.1	ZNF629	0|0|4|4|0|3	11	1.83	6	0|0|0|0|0|0|0|0|0|0|0|0|0|0|0|0|0|0	1	1	1	1	1	-1.84	18.33	0		0|0|3|3|0|3	9	1.5	869	ZN629_HUMAN
LMNA	NP_001077007.1	POTEE	0|0|6|0|0|0	6	1	6	0|0|0|0|0|0|0|0|0|0|0|0|0|0|0|0|0|0	0.33	1	0.33	1	0.33	-1.84	10	0.11		0|0|6|0|0|0	6	1	1075	POTEE_HUMAN
LMNA	NP_001129673.1	ISOC2	0|0|2|0|0|0	2	0.33	6	3|3|0|3|2|0|0|0|0|0|0|0|2|3|0|3|0|0	0	0	0	0	0	-12.73	0.12	0.48		0|0|2|0|0|0	2	0.33	205	ISOC2_HUMAN
LMNA	NP_001229971.1	HLA-C	0|0|2|3|2|0	7	1.17	6	0|0|0|0|0|0|0|0|0|0|0|0|0|0|0|0|0|0	0.96	0.99	0.95	0.99	0.96	-1.84	11.67	0		0|0|2|3|2|0	7	1.17	366	1C03_HUMAN
LMNA	NP_067075.1	RAB18	0|0|2|0|0|0	2	0.33	6	6|6|2|9|6|5|0|0|0|0|0|0|6|6|4|8|7|6	0	0	0	0	0	-30.97	0.05	0.72		0|0|2|0|0|0	2	0.33	206	RAB18_HUMAN
LMNA	NP_001257405.1	PPP2R5D	0|0|3|0|2|0	5	0.83	6	0|0|0|0|0|0|2|3|3|3|3|2|0|0|0|0|0|0	0	0	0	0	0	-12.02	0.31	0.41		0|0|3|0|2|0	5	0.83	451	2A5D_HUMAN
LMNA	NP_734466.1	HIST1H2AA	0|0|5|0|0|0	5	0.83	6	0|0|0|0|0|0|0|0|0|0|0|0|0|0|0|0|0|0	0.33	1	0.33	1	0.33	-1.84	8.33	0.12	NP_002361.1|	0|0|5|0|0|0	5	0.83	131	H2A1A_HUMAN
LMNA	NP_005508.1	HMGN2	0|0|2|0|0|0	2	0.33	6	0|0|0|0|0|0|0|0|0|0|0|0|0|0|0|0|0|0	0.31	0.94	0.31	0.94	0.31	-1.84	3.33	0.14		0|0|2|0|0|0	2	0.33	90	HMGN2_HUMAN
LMNA	NP_000415.2	KRT5	0|0|5|0|0|0	5	0.83	6	16|14|18|23|20|0|0|0|0|0|0|0|13|6|11|22|20|16	0	0	0	0	0	-88.22	0.04	0.72	NP_002361.1|	0|0|5|0|0|0	5	0.83	590	K2C5_HUMAN
LMNA	NP_057190.2	SCFD1	0|0|3|4|3|0	10	1.67	6	0|0|0|0|0|0|0|0|0|0|0|0|0|0|0|0|0|0	0.99	1	0.99	1	0.99	-1.84	16.67	0		0|0|2|4|2|0	8	1.33	642	SCFD1_HUMAN
LMNA	NP_001027565.1	HNRNPH2	0|0|6|7|0|0	13	2.17	6	0|0|0|0|0|0|0|0|0|0|0|0|0|0|0|0|0|0	0.67	1	0.67	1	0.67	-1.84	21.67	0.03	NP_002361.1|	0|0|2|2|0|0	4	0.67	449	HNRH2_HUMAN
LMNA	NP_057662.3	RSF1	0|0|2|4|3|0	9	1.5	6	0|0|0|0|0|0|8|5|6|6|4|6|0|0|0|0|0|0	0	0	0	0	0	-25.85	0.26	0.58		0|0|2|4|3|0	9	1.5	1441	RSF1_HUMAN
LMNA	NP_060823.3	MIS18BP1	0|0|2|5|5|0	12	2	6	0|0|0|0|0|0|0|0|0|0|0|0|0|0|0|0|0|0	0.98	1	0.98	1	0.98	-1.84	20	0		0|0|2|4|5|0	11	1.83	1132	M18BP_HUMAN
LMNA	NP_001706.2	BLK	0|0|2|0|0|0	2	0.33	6	0|0|0|0|0|0|0|0|0|0|0|0|0|0|0|0|0|0	0.31	0.94	0.31	0.94	0.31	-1.84	3.33	0.14		0|0|2|0|0|0	2	0.33	505	BLK_HUMAN
LMNA	NP_005906.2	MCM6	0|0|2|0|0|0	2	0.33	6	0|0|0|0|0|0|0|0|0|0|0|0|0|0|0|0|0|0	0.31	0.94	0.31	0.94	0.31	-1.84	3.33	0.14		0|0|2|0|0|0	2	0.33	821	MCM6_HUMAN
LMNA	NP_788276.1	CDK5RAP3	0|0|2|0|0|2	4	0.67	6	0|0|0|0|0|0|0|0|0|0|0|0|0|0|0|0|0|0	0.63	0.94	0.62	0.94	0.63	-1.84	6.67	0.05		0|0|2|0|0|2	4	0.67	506	CK5P3_HUMAN
LMNA	NP_001161413.1	WDR76	0|0|2|0|0|0	2	0.33	6	0|0|0|0|0|0|0|0|0|0|0|0|0|0|0|0|0|0	0.31	0.94	0.31	0.94	0.31	-1.84	3.33	0.14		0|0|2|0|0|0	2	0.33	562	WDR76_HUMAN
LMNA	NP_036558.3	SF3B3	0|0|2|0|0|0	2	0.33	6	0|2|0|0|5|0|0|0|0|0|0|0|0|0|0|0|0|0	0.04	0.12	0.04	0.13	0.04	-5.08	0.29	0.3	NP_003461.2|NP_001161054.1|NP_036601.2|NP_005862.1|NP_056444.3|NP_001121901.1|NP_005564.1|NP_056975.1|NP_002361.1|	0|0|2|0|0|0	2	0.33	1217	SF3B3_HUMAN
LMNA	NP_001254479.1	TTN	0|0|4|0|0|2	6	1	6	4|3|0|0|0|0|0|0|4|0|0|0|0|3|0|0|3|3	0	0	0	0	0	-14.85	0.3	0.45	NP_001244118.1|NP_065698.1|	0|0|3|0|0|2	5	0.83	35991	TITIN_HUMAN
LMNA	NP_000972.1	RPL19	0|0|0|2|0|0	2	0.33	6	4|4|0|5|5|3|3|3|3|3|3|4|3|4|0|4|4|3	0	0	0	0	0	-19.24	0.08	0.72	NP_002361.1|	0|0|0|2|0|0	2	0.33	196	RL19_HUMAN
LMNA	NP_006347.1	ATP5PD	0|0|0|3|0|0	3	0.5	6	3|3|0|4|3|4|0|0|0|0|0|0|2|4|2|5|6|0	0	0	0	0	0	-19.24	0.12	0.53	NP_001706.2|	0|0|0|2|0|0	2	0.33	161	ATP5H_HUMAN
LMNA	NP_001014972.1	ZNF638	0|0|0|4|5|3	12	2	6	0|0|0|0|0|0|23|15|20|21|16|17|0|0|0|0|0|0	0	0	0	0	0	-82.99	0.11	0.72	NP_003394.1|	0|0|0|4|5|3	12	2	1978	ZN638_HUMAN
LMNA	NP_001015.1	RPS21	0|0|0|2|0|0	2	0.33	6	3|2|2|5|4|2|2|0|2|3|2|2|2|2|0|3|3|2	0	0	0	0	0	-15.61	0.1	0.72		0|0|0|2|0|0	2	0.33	83	RS21_HUMAN
LMNA	NP_001032583.1	DYNLL1	0|0|0|2|0|2	4	0.67	6	0|0|3|3|2|0|3|0|2|3|2|3|0|0|0|0|2|2	0	0	0	0	0	-12.73	0.24	0.46	NP_006406.1|	0|0|0|2|0|2	4	0.67	89	DYL1_HUMAN
LMNA	NP_068759.2	SMAP1	0|0|0|2|0|2	4	0.67	6	7|9|4|6|9|7|4|4|4|4|4|3|8|5|2|7|5|5	0	0	0	0	0	-34.69	0.09	0.72		0|0|0|2|0|2	4	0.67	440	SMAP1_HUMAN
LMNA	NP_001093869.1	PDS5A	0|0|0|3|0|2	5	0.83	6	0|0|0|0|0|0|0|0|0|0|0|0|0|0|0|0|0|0	0.64	0.99	0.64	0.99	0.64	-1.84	8.33	0.04	NP_055847.1|	0|0|0|3|0|2	5	0.83	1337	PDS5A_HUMAN
LMNA	NP_001177255.1	DGCR8	0|0|0|2|0|0	2	0.33	6	0|0|0|0|0|0|7|6|11|8|11|8|0|0|0|0|0|0	0	0	0	0	0	-37.65	0.04	0.72		0|0|0|2|0|0	2	0.33	740	DGCR8_HUMAN
LMNA	NP_001180286.1	NUP62	0|0|0|3|0|0	3	0.5	6	0|0|0|0|0|0|0|2|0|0|0|0|0|0|0|0|0|0	0.27	0.82	0.27	0.82	0.27	-2.68	1.5	0.21	NP_065134.1|NP_002257.1|NP_055484.3|NP_002255.3|NP_612142.2|	0|0|0|3|0|0	3	0.5	522	NUP62_HUMAN
LMNA	NP_002077.1	GRB2	0|0|0|2|0|0	2	0.33	6	8|6|6|15|11|6|0|0|0|0|0|0|7|7|6|12|8|6	0	0	0	0	0	-45	0.03	0.72	NP_002818.1|NP_006752.1|NP_001119575.1|NP_002257.1|NP_001032409.2|NP_001153682.1|NP_005508.1|NP_056510.2|	0|0|0|2|0|0	2	0.33	217	GRB2_HUMAN
LMNA	NP_002254.2	KIFC1	0|0|0|2|0|0	2	0.33	6	0|0|0|0|0|0|0|0|0|0|0|0|0|0|0|0|0|0	0.31	0.94	0.31	0.94	0.31	-1.84	3.33	0.14	NP_056377.1|	0|0|0|2|0|0	2	0.33	673	KIFC1_HUMAN
LMNA	NP_003060.2	SMARCA1	0|0|0|21|0|16	37	6.17	6	0|0|0|0|0|0|0|0|0|0|0|0|0|0|0|0|0|0	0.67	1	0.67	1	0.67	-1.84	61.67	0.03		0|0|0|18|0|13	31	5.17	1054	SMCA1_HUMAN
LMNA	NP_004631.1	DDX39B	0|0|0|12|11|11	34	5.67	6	0|0|4|0|0|0|10|9|8|9|8|12|0|0|0|10|0|0	0	0	0	0	0	-42.79	0.59	0.59	NP_000108.1|NP_001107590.1|NP_054722.2|NP_149073.1|NP_004662.2|NP_001029366.1|	0|0|0|11|10|10	31	5.17	428	DX39B_HUMAN
LMNA	NP_004940.1	DSC2	0|0|0|2|0|0	2	0.33	6	0|0|0|0|0|0|0|0|0|0|0|0|0|0|0|0|0|0	0.31	0.94	0.31	0.94	0.31	-1.84	3.33	0.14		0|0|0|2|0|0	2	0.33	847	DSC2_HUMAN
LMNA	NP_005683.2	ABCF2	0|0|0|2|0|0	2	0.33	6	0|0|0|0|0|0|10|10|11|10|14|7|0|0|0|0|0|0	0	0	0	0	0	-45.78	0.03	0.72	NP_055428.1|	0|0|0|2|0|0	2	0.33	634	ABCF2_HUMAN
LMNA	NP_006345.1	TADA3	0|0|0|2|0|0	2	0.33	6	0|0|0|0|0|0|0|0|0|0|0|0|0|0|0|0|0|0	0.31	0.94	0.31	0.94	0.31	-1.84	3.33	0.14	NP_001231509.1|	0|0|0|2|0|0	2	0.33	432	TADA3_HUMAN
LMNA	NP_006383.2	NOP56	0|0|0|2|2|3	7	1.17	6	0|0|0|0|0|0|6|2|0|3|2|5|0|0|0|0|0|0	0	0	0	0	0	-13.12	0.39	0.44	NP_036336.2|NP_060855.2|NP_065147.1|NP_076950.1|NP_065779.1|NP_060598.3|NP_001244118.1|NP_006017.1|NP_006775.1|NP_060354.4|NP_001128145.1|NP_002255.3|NP_116045.2|NP_057136.2|NP_001035754.1|NP_001029366.1|	0|0|0|2|2|3	7	1.17	594	NOP56_HUMAN
LMNA	NP_006764.3	DDX18	0|0|0|2|2|0	4	0.67	6	0|0|0|0|0|0|2|0|0|0|0|2|0|0|0|0|0|0	0.21	0.32	0.22	0.33	0.22	-3.89	1	0.23	NP_065147.1|NP_036601.2|NP_060598.3|NP_001244118.1|NP_001248321.1|NP_006775.1|NP_057136.2|	0|0|0|2|2|0	4	0.67	670	DDX18_HUMAN
LMNA	NP_055847.1	PDS5B	0|0|0|4|0|0	4	0.67	6	0|0|0|0|0|0|0|0|0|0|0|0|0|0|0|0|0|0	0.33	1	0.33	1	0.33	-1.84	6.67	0.12		0|0|0|3|0|0	3	0.5	1447	PDS5B_HUMAN
LMNA	NP_056169.1	NUP188	0|0|0|3|2|0	5	0.83	6	0|0|0|0|0|0|0|0|0|0|0|0|0|0|0|0|0|0	0.64	0.99	0.64	0.99	0.64	-1.84	8.33	0.04		0|0|0|3|2|0	5	0.83	1749	NU188_HUMAN
LMNA	NP_056175.3	MTREX	0|0|0|2|2|0	4	0.67	6	0|0|0|0|0|0|0|0|0|0|0|0|0|0|0|0|0|0	0.63	0.94	0.62	0.94	0.63	-1.84	6.67	0.05		0|0|0|2|2|0	4	0.67	1042	MTREX_HUMAN
LMNA	NP_056975.1	CDC40	0|0|0|3|0|0	3	0.5	6	0|0|0|0|0|0|0|0|0|0|0|0|0|0|0|0|0|0	0.33	0.99	0.33	0.99	0.33	-1.84	5	0.12	NP_002361.1|	0|0|0|3|0|0	3	0.5	579	PRP17_HUMAN
LMNA	NP_057136.2	RRP15	0|0|0|3|0|0	3	0.5	6	0|0|0|0|0|0|0|0|0|0|0|0|0|0|0|0|0|0	0.33	0.99	0.33	0.99	0.33	-1.84	5	0.12		0|0|0|3|0|0	3	0.5	282	RRP15_HUMAN
LMNA	NP_057250.1	PIAS1	0|0|0|2|2|0	4	0.67	6	0|0|0|0|0|0|0|0|0|0|0|0|0|0|0|0|0|0	0.63	0.94	0.62	0.94	0.63	-1.83	6.67	0.05	NP_055861.3|	0|0|0|2|2|0	4	0.67	651	PIAS1_HUMAN
LMNA	NP_057604.1	C9orf78	0|0|0|3|5|3	11	1.83	6	0|0|0|0|0|0|0|0|0|0|0|0|0|0|0|0|0|0	0.99	1	0.99	1	0.99	-1.84	18.33	0		0|0|0|2|4|2	8	1.33	289	TLS1_HUMAN
LMNA	NP_075068.2	NOL6	0|0|0|3|0|0	3	0.5	6	10|13|15|28|27|11|0|0|0|0|0|0|9|10|10|22|16|9	0	0	0	0	0	-89.44	0.02	0.72	NP_065147.1|NP_001248321.1|	0|0|0|3|0|0	3	0.5	1146	NOL6_HUMAN
LMNA	NP_666019.1	ZSCAN21	0|0|0|2|3|0	5	0.83	6	0|0|0|0|0|0|0|0|0|0|0|0|0|0|0|0|0|0	0.64	0.99	0.64	0.99	0.64	-1.84	8.33	0.04		0|0|0|2|3|0	5	0.83	473	ZSC21_HUMAN
LMNA	NP_689854.2	ARID2	0|0|0|2|0|2	4	0.67	6	0|0|0|0|0|0|0|3|4|3|2|4|0|0|0|0|0|0	0	0	0	0	0	-11.99	0.25	0.44	NP_001121901.1|NP_002255.3|	0|0|0|2|0|2	4	0.67	1835	ARID2_HUMAN
LMNA	NP_001136040.1	BBX	0|0|0|2|2|3	7	1.17	6	0|0|0|0|0|0|0|0|0|0|2|0|0|0|0|0|0|0	0.69	0.82	0.69	0.81	0.69	-2.73	3.5	0.03	NP_004955.2|	0|0|0|2|2|3	7	1.17	941	BBX_HUMAN
LMNA	NP_001035879.1	PSPC1	0|0|0|2|2|0	4	0.67	6	0|0|0|0|0|0|4|7|4|6|5|5|0|0|0|0|0|0	0	0	0	0	0	-22.88	0.13	0.58		0|0|0|2|2|0	4	0.67	523	PSPC1_HUMAN
LMNA	NP_001189472.1	CUX1	0|0|0|3|2|2	7	1.17	6	0|0|0|0|0|0|11|4|10|13|9|12|0|0|0|0|0|0	0	0	0	0	0	-43.65	0.12	0.72		0|0|0|3|2|2	7	1.17	1516	CUX1_HUMAN
LMNA	NP_001161054.1	RBM6	0|0|0|3|0|0	3	0.5	6	0|0|0|0|0|0|0|0|0|2|0|0|0|0|0|0|0|0	0.27	0.82	0.27	0.81	0.27	-2.74	1.5	0.21	NP_775741.1|	0|0|0|3|0|0	3	0.5	601	RBM6_HUMAN
LMNA	NP_001230076.1	NVL	0|0|0|2|0|0	2	0.33	6	0|0|0|0|0|0|0|0|4|2|0|3|0|0|0|0|0|0	0.01	0.03	0.01	0.03	0.01	-6.92	0.22	0.34		0|0|0|2|0|0	2	0.33	765	NVL_HUMAN
LMNA	NP_001258016.1	VPS72	0|0|0|2|0|0	2	0.33	6	0|0|0|0|0|0|2|0|0|0|2|0|0|0|0|0|0|0	0.11	0.32	0.11	0.32	0.11	-3.92	0.5	0.27	NP_001129951.1|NP_002097.1|NP_002255.3|NP_001231509.1|	0|0|0|2|0|0	2	0.33	375	VPS72_HUMAN
LMNA	NP_002214.2	ITPR2	0|0|0|3|3|0	6	1	6	0|0|0|0|0|0|0|0|0|0|0|0|0|0|0|0|0|0	0.66	0.99	0.66	0.99	0.66	-1.84	10	0.03		0|0|0|3|3|0	6	1	2701	ITPR2_HUMAN
LMNA	NP_003503.1	HIST1H2AC	0|0|0|10|10|0	20	3.33	6	0|0|0|0|0|0|0|0|0|0|0|0|0|0|0|0|0|0	0.67	1	0.67	1	0.67	-1.84	33.33	0.03		0|0|0|7|6|0	13	2.17	130	H2A1C_HUMAN
LMNA	NP_003709.3	CDK13	0|0|0|2|0|0	2	0.33	6	0|0|0|0|0|0|4|7|3|3|4|5|0|0|0|0|0|0	0	0	0	0	0	-19.24	0.08	0.56		0|0|0|2|0|0	2	0.33	1512	CDK13_HUMAN
LMNA	NP_003783.1	EDF1	0|0|0|2|0|2	4	0.67	6	0|0|0|0|0|0|0|0|0|0|0|0|0|0|0|0|0|0	0.63	0.94	0.62	0.94	0.63	-1.84	6.67	0.05		0|0|0|2|0|2	4	0.67	148	EDF1_HUMAN
LMNA	NP_116093.1	TUBA1C	0|0|0|29|29|0	58	9.67	6	0|0|0|0|0|0|26|0|33|35|38|26|0|0|0|0|0|0	0	0	0	0	0	-116.39	0.37	0.68	NP_001015877.1|NP_065779.1|NP_055428.1|NP_116231.2|NP_853553.1|NP_001243763.1|NP_001001323.1|	0|0|0|20|20|0	40	6.67	449	TBA1C_HUMAN
LMNA	NP_006406.1	SPTLC1	0|0|0|3|0|0	3	0.5	6	0|0|0|0|0|0|0|0|0|0|0|0|0|0|0|0|0|0	0.33	0.99	0.33	0.99	0.33	-1.84	5	0.12		0|0|0|3|0|0	3	0.5	473	SPTC1_HUMAN
LMNA	NP_055861.3	SETX	0|0|0|4|3|0	7	1.17	6	0|0|0|0|0|0|0|0|0|0|0|0|0|0|0|0|0|0	0.66	1	0.66	1	0.66	-1.84	11.67	0.03	NP_001029366.1|	0|0|0|4|2|0	6	1	2677	SETX_HUMAN
LMNA	NP_821080.1	TUBB2B	0|0|0|26|30|0	56	9.33	6	0|23|17|37|35|17|0|0|0|0|0|0|23|25|21|25|29|21	0	0	0	0	0	-129.29	0.32	0.69	NP_006752.1|NP_001093108.1|	0|0|0|19|20|0	39	6.5	445	TBB2B_HUMAN
LMNA	NP_006078.2	TUBB4A	0|0|0|20|0|0	20	3.33	6	0|0|0|0|0|0|0|0|0|22|0|0|23|0|0|0|0|0	0.01	0.04	0.01	0.04	0.01	-31.93	0.44	0.33	NP_060404.3|	0|0|0|15|0|0	15	2.5	444	TBB4A_HUMAN
LMNA	NP_001035754.1	PPAN-P2RY11	0|0|0|3|3|0	6	1	6	0|0|0|0|0|0|0|0|0|0|0|0|0|0|0|0|0|0	0.66	0.99	0.66	0.99	0.66	-1.84	10	0.03		0|0|0|3|3|0	6	1	794	SSF1_HUMAN
LMNA	NP_001229267.1	ATAD2B	0|0|0|2|0|3	5	0.83	6	0|0|0|0|0|0|0|0|0|0|0|0|0|0|0|0|0|0	0.64	0.99	0.64	0.99	0.64	-1.84	8.33	0.04		0|0|0|2|0|3	5	0.83	1453	ATD2B_HUMAN
LMNA	NP_054796.1	FAM32A	0|0|0|2|0|2	4	0.67	6	0|0|0|0|0|0|0|0|0|0|0|0|0|0|0|0|0|0	0.63	0.94	0.62	0.94	0.63	-1.84	6.67	0.05		0|0|0|2|0|2	4	0.67	112	FA32A_HUMAN
LMNA	NP_001036004.1	MAZ	0|0|0|3|0|0	3	0.5	6	0|0|0|0|0|0|2|0|0|0|0|0|0|0|0|0|0|0	0.27	0.82	0.27	0.81	0.27	-2.74	1.5	0.21		0|0|0|2|0|0	2	0.33	493	MAZ_HUMAN
LMNA	NP_001025055.1	PLEKHG1	0|0|0|2|0|0	2	0.33	6	0|0|0|0|0|0|0|0|0|0|0|0|0|0|0|0|0|0	0.31	0.94	0.31	0.94	0.31	-1.84	3.33	0.14		0|0|0|2|0|0	2	0.33	1385	PKHG1_HUMAN
LMNA	NP_036421.2	KEAP1	0|0|0|2|4|2	8	1.33	6	0|0|0|0|0|0|21|21|22|22|23|24|0|0|0|0|0|0	0	0	0	0	0	-98.65	0.06	0.72	NP_001036004.1|	0|0|0|2|4|2	8	1.33	624	KEAP1_HUMAN
LMNA	NP_005902.1	MAT2A	0|0|0|2|0|0	2	0.33	6	5|5|7|11|13|4|0|0|0|0|0|0|4|7|6|10|8|5	0	0	0	0	0	-41.33	0.04	0.72	NP_001258625.1|NP_001177921.1|	0|0|0|2|0|0	2	0.33	395	METK2_HUMAN
LMNA	NP_061817.1	MIS18A	0|0|0|2|0|0	2	0.33	6	0|0|0|0|0|0|0|0|0|0|0|0|0|0|0|0|0|0	0.31	0.94	0.31	0.94	0.31	-1.84	3.33	0.14		0|0|0|2|0|0	2	0.33	233	MS18A_HUMAN
LMNA	NP_004597.2	TAF1	0|0|0|2|0|0	2	0.33	6	0|0|0|0|0|0|8|8|9|9|9|7|0|0|0|0|0|0	0	0	0	0	0	-36.87	0.04	0.72	NP_001171825.1|NP_002087.2|NP_005504.2|	0|0|0|2|0|0	2	0.33	1893	TAF1_HUMAN
LMNA	NP_001041659.1	RCC1	0|0|0|0|2|0	2	0.33	6	0|2|2|4|2|0|0|0|0|0|0|0|0|0|0|4|2|0	0	0	0	0	0	-11.95	0.12	0.46	NP_005115.2|NP_001035248.1|NP_067064.2|NP_001157935.1|NP_065134.1|NP_002258.2|NP_665906.1|NP_002259.1|	0|0|0|0|2|0	2	0.33	452	RCC1_HUMAN
LMNA	NP_001129951.1	ANP32E	0|0|0|0|2|3	5	0.83	6	0|0|0|0|0|0|2|0|0|0|0|0|0|0|0|0|0|0	0.48	0.82	0.48	0.81	0.48	-2.73	2.5	0.08	NP_002255.3|	0|0|0|0|2|2	4	0.67	220	AN32E_HUMAN
LMNA	NP_001193943.1	SERPINH1	0|0|0|0|2|0	2	0.33	6	0|0|0|2|2|0|0|0|0|0|0|0|0|0|0|2|3|0	0.01	0.02	0.01	0.02	0.01	-7.05	0.22	0.35	NP_006342.2|NP_004883.3|NP_055428.1|NP_001027565.1|	0|0|0|0|2|0	2	0.33	418	SERPH_HUMAN
LMNA	NP_002105.2	HIVEP1	0|0|0|0|2|2	4	0.67	6	0|0|0|0|0|0|3|3|0|0|0|0|0|0|0|0|0|0	0.11	0.17	0.11	0.16	0.11	-4.54	0.67	0.27		0|0|0|0|2|2	4	0.67	2718	ZEP1_HUMAN
LMNA	NP_065779.1	ESYT2	0|0|0|0|2|0	2	0.33	6	0|0|0|0|0|0|0|0|0|0|0|2|0|0|0|0|0|0	0.21	0.62	0.21	0.62	0.21	-2.72	1	0.23	NP_005756.2|NP_055428.1|	0|0|0|0|2|0	2	0.33	893	ESYT2_HUMAN
LMNA	NP_694540.3	NFXL1	0|0|0|0|2|0	2	0.33	6	0|0|0|0|0|0|0|0|0|0|0|0|0|0|0|0|0|0	0.31	0.94	0.31	0.94	0.31	-1.84	3.33	0.14		0|0|0|0|2|0	2	0.33	911	NFXL1_HUMAN
LMNA	NP_000335.1	SMN1	0|0|0|0|2|2	4	0.67	6	0|0|0|0|0|0|3|2|3|2|3|3|0|0|0|0|0|0	0	0	0	0	0	-11.98	0.25	0.44	NP_001035889.1|NP_067064.2|NP_000242.1|NP_055861.3|	0|0|0|0|2|2	4	0.67	294	SMN_HUMAN
LMNA	NP_001001323.1	ATP2B1	0|0|0|0|3|0	3	0.5	6	0|0|0|0|0|0|0|0|0|0|0|0|0|0|0|0|0|0	0.33	0.99	0.33	0.99	0.33	-1.84	5	0.12		0|0|0|0|3|0	3	0.5	1176	AT2B1_HUMAN
LMNA	NP_001136120.1	SAR1A	0|0|0|0|2|0	2	0.33	6	0|0|0|0|0|0|0|0|0|0|0|0|0|0|0|0|0|0	0.31	0.94	0.31	0.94	0.31	-1.84	3.33	0.14		0|0|0|0|2|0	2	0.33	198	SAR1A_HUMAN
LMNA	NP_003290.1	HSP90B1	0|0|0|0|4|0	4	0.67	6	11|8|13|20|17|10|0|0|0|0|0|0|11|10|11|17|15|7	0	0	0	0	0	-68.77	0.04	0.72	NP_060598.3|NP_001019820.1|NP_001177921.1|NP_055428.1|NP_002258.2|NP_004827.4|NP_003760.1|NP_001706.2|NP_002259.1|	0|0|0|0|3|0	3	0.5	803	ENPL_HUMAN
LMNA	NP_003441.1	ZNF174	0|0|0|0|2|0	2	0.33	6	0|0|0|0|0|0|0|0|0|0|0|0|0|0|0|0|0|0	0.31	0.94	0.31	0.94	0.31	-1.84	3.33	0.14		0|0|0|0|2|0	2	0.33	407	ZN174_HUMAN
LMNA	NP_006537.3	IGF2BP1	0|0|0|0|2|2	4	0.67	6	0|0|0|2|2|0|12|11|10|10|13|14|0|0|0|0|2|0	0	0	0	0	0	-51.73	0.06	0.72	NP_001252.1|NP_065700.1|	0|0|0|0|2|2	4	0.67	577	IF2B1_HUMAN
LMNA	NP_001249.1	CDK3	0|0|0|0|2|2	4	0.67	6	0|0|0|0|0|0|0|0|0|0|2|0|0|0|0|0|0|0	0.42	0.62	0.41	0.62	0.42	-2.74	2	0.09		0|0|0|0|2|2	4	0.67	305	CDK3_HUMAN
LMNA	NP_056091.1	USP22	0|0|0|0|2|2	4	0.67	6	0|0|0|0|0|0|0|0|2|0|0|0|0|0|0|0|0|0	0.42	0.62	0.41	0.62	0.42	-2.73	2	0.09	NP_057190.2|NP_006345.1|NP_001231509.1|	0|0|0|0|2|2	4	0.67	525	UBP22_HUMAN
LMNA	NP_055791.1	PDCD11	0|0|0|0|2|0	2	0.33	6	0|0|0|0|0|0|2|0|2|0|0|0|0|0|0|2|0|0	0.04	0.12	0.04	0.12	0.04	-4.88	0.33	0.3	NP_065700.1|NP_003161.2|	0|0|0|0|2|0	2	0.33	1871	RRP5_HUMAN
LMNA	NP_071349.3	UBE2O	0|0|0|0|2|0	2	0.33	6	0|0|0|0|0|0|20|23|19|18|20|25|0|0|0|0|0|0	0	0	0	0	0	-92.69	0.02	0.72	NP_004468.1|	0|0|0|0|2|0	2	0.33	1292	UBE2O_HUMAN
LMNA	NP_653091.2	KNL1	0|0|0|0|2|0	2	0.33	6	0|0|0|0|0|0|16|21|12|15|15|20|0|0|0|0|0|0	0	0	0	0	0	-73.3	0.02	0.72	NP_006493.1|	0|0|0|0|2|0	2	0.33	2316	KNL1_HUMAN
LMNA	NP_004569.2	RAB4A	0|0|0|0|2|0	2	0.33	6	0|0|0|0|0|0|0|0|0|0|0|0|0|0|0|0|0|0	0.31	0.94	0.31	0.94	0.31	-1.84	3.33	0.14		0|0|0|0|2|0	2	0.33	218	RAB4A_HUMAN
LMNA	NP_056510.2	BRPF3	0|0|0|0|2|0	2	0.33	6	0|0|0|0|0|0|0|0|0|0|0|0|0|0|0|0|0|0	0.31	0.94	0.31	0.94	0.31	-1.84	3.33	0.14		0|0|0|0|2|0	2	0.33	1205	BRPF3_HUMAN
LMNA	NP_001107565.1	LSM14A	0|0|0|0|2|0	2	0.33	6	2|0|0|3|0|0|0|3|0|2|0|4|0|0|0|0|0|0	0	0	0	0	0	-10.55	0.14	0.43	NP_001193929.1|	0|0|0|0|2|0	2	0.33	463	LS14A_HUMAN
LMNA	NP_001243463.1	SLC25A1	0|0|0|0|3|0	3	0.5	6	0|0|3|5|3|3|0|0|0|0|0|0|4|3|2|7|4|3	0	0	0	0	0	-19.24	0.12	0.53		0|0|0|0|2|0	2	0.33	318	TXTP_HUMAN
LMNA	NP_001231509.1	TRRAP	0|0|0|0|3|0	3	0.5	6	0|0|0|0|0|0|0|0|0|0|0|0|0|0|0|0|0|0	0.33	0.99	0.33	0.99	0.33	-1.84	5	0.12		0|0|0|0|2|0	2	0.33	3859	TRRAP_HUMAN
LMNA	NP_000280.1	PFKM	0|0|0|0|0|2	2	0.33	6	0|0|0|0|0|0|0|0|0|0|0|0|0|0|0|0|0|0	0.31	0.94	0.31	0.94	0.31	-1.84	3.33	0.14		0|0|0|0|0|2	2	0.33	780	PFKAM_HUMAN
LMNA	NP_000986.2	RPL34	0|0|0|0|0|2	2	0.33	6	2|2|3|3|3|2|0|0|0|0|0|0|0|2|2|2|2|2	0	0	0	0	0	-11.28	0.13	0.45	NP_001244118.1|	0|0|0|0|0|2	2	0.33	117	RL34_HUMAN
LMNA	NP_001007279.1	TRIM13	0|0|0|0|0|2	2	0.33	6	0|0|0|0|0|0|0|0|0|0|0|0|0|0|0|0|0|0	0.31	0.94	0.31	0.94	0.31	-1.84	3.33	0.14		0|0|0|0|0|2	2	0.33	410	TRI13_HUMAN
LMNA	NP_001029366.1	EXOSC9	0|0|0|0|0|2	2	0.33	6	0|0|0|0|0|0|0|0|0|0|0|0|0|0|0|0|0|0	0.31	0.94	0.31	0.94	0.31	-1.84	3.33	0.14		0|0|0|0|0|2	2	0.33	456	EXOS9_HUMAN
LMNA	NP_001243650.1	CCT4	0|0|0|0|0|2	2	0.33	6	2|0|2|4|4|3|3|2|0|3|0|2|3|3|0|4|4|2	0	0	0	0	0	-16.29	0.09	0.72	NP_005907.3|NP_001019820.1|NP_003135.2|NP_004955.2|NP_001123952.1|NP_001252.1|NP_001161413.1|	0|0|0|0|0|2	2	0.33	509	TCPD_HUMAN
LMNA	NP_002259.1	KPNA4	0|0|0|0|0|4	4	0.67	6	0|0|0|0|0|0|0|0|0|0|0|0|0|0|0|0|0|0	0.33	1	0.33	1	0.33	-1.84	6.67	0.12		0|0|0|0|0|2	2	0.33	521	IMA3_HUMAN
LMNA	NP_002361.1	MAGOH	0|0|0|0|0|2	2	0.33	6	0|0|0|0|0|0|0|0|0|0|0|0|0|0|0|0|0|0	0.31	0.94	0.31	0.94	0.31	-1.84	3.33	0.14		0|0|0|0|0|2	2	0.33	146	MGN_HUMAN
LMNA	NP_003161.2	SUPT6H	0|0|0|0|0|2	2	0.33	6	0|0|0|0|0|0|0|0|0|0|0|0|0|0|0|0|0|0	0.31	0.94	0.31	0.94	0.31	-1.84	3.33	0.14		0|0|0|0|0|2	2	0.33	1726	SPT6H_HUMAN
LMNA	NP_055535.2	SLK	0|0|0|0|0|2	2	0.33	6	0|0|0|0|0|0|43|44|42|43|45|51|0|0|0|0|0|0	0	0	0	0	0	-199.56	0.01	0.72		0|0|0|0|0|2	2	0.33	1235	SLK_HUMAN
LMNA	NP_056377.1	UBXN7	0|0|0|0|0|2	2	0.33	6	0|0|0|0|0|0|0|0|0|0|0|0|0|0|0|0|0|0	0.31	0.94	0.31	0.94	0.31	-1.84	3.33	0.14		0|0|0|0|0|2	2	0.33	489	UBXN7_HUMAN
LMNA	NP_060238.3	LRRC40	0|0|0|0|0|2	2	0.33	6	0|0|0|0|0|0|0|2|2|2|0|2|0|0|0|0|0|0	0.01	0.04	0.01	0.04	0.01	-6.36	0.25	0.33		0|0|0|0|0|2	2	0.33	602	LRC40_HUMAN
LMNA	NP_060542.4	HEATR1	0|0|0|0|0|3	3	0.5	6	0|0|0|0|0|0|8|5|2|2|2|6|0|0|0|0|0|0	0	0	0	0	0	-18.37	0.12	0.53	NP_000373.1|	0|0|0|0|0|3	3	0.5	2144	HEAT1_HUMAN
LMNA	NP_001157789.1	FLNB	0|0|0|0|0|10	10	1.67	6	0|0|0|0|0|0|60|58|46|47|54|54|0|0|0|2|0|0	0	0	0	0	0	-237.69	0.03	0.72	NP_009103.2|NP_620147.1|NP_002202.2|	0|0|0|0|0|8	8	1.33	2633	FLNB_HUMAN
LMNA	NP_004772.1	VAMP3	0|0|0|0|0|2	2	0.33	6	0|0|0|0|0|0|2|0|0|0|0|0|0|0|0|0|0|0	0.21	0.62	0.21	0.62	0.21	-2.74	1	0.23		0|0|0|0|0|2	2	0.33	100	VAMP3_HUMAN
LMNA	NP_001165335.1	TUBAL3	0|0|0|0|0|4	4	0.67	6	0|0|0|0|0|0|5|0|0|0|0|4|0|0|0|0|0|0	0.1	0.3	0.1	0.3	0.1	-6.72	0.44	0.27		0|0|0|0|0|3	3	0.5	406	TBAL3_HUMAN
LMNA	NP_001243211.1	KRT8	0|0|0|0|0|4	4	0.67	6	0|0|0|0|0|0|16|16|13|16|18|14|0|0|0|0|0|0	0	0	0	0	0	-68.82	0.04	0.72	NP_002257.1|NP_055428.1|	0|0|0|0|0|4	4	0.67	511	K2C8_HUMAN
LMNA	NP_006752.1	YWHAE	0|0|0|0|0|2	2	0.33	6	0|0|0|0|0|0|0|0|0|0|0|2|0|0|0|0|0|0	0.21	0.62	0.21	0.62	0.21	-2.74	1	0.23	NP_001001323.1|	0|0|0|0|0|2	2	0.33	255	1433E_HUMAN
LMNA	NP_055423.1	CYFIP1	0|0|0|0|0|5	5	0.83	6	0|0|0|0|0|0|0|0|0|0|0|0|0|0|0|0|0|0	0.33	1	0.33	1	0.33	-1.84	8.33	0.12		0|0|0|0|0|5	5	0.83	1253	CYFP1_HUMAN
LMNA	NP_068579.3	EXOC4	0|0|0|0|0|2	2	0.33	6	0|0|0|0|0|0|28|28|22|22|23|22|0|0|0|0|0|0	0	0	0	0	0	-107.61	0.01	0.72		0|0|0|0|0|2	2	0.33	974	EXOC4_HUMAN
LMNA	NP_036387.2	XRN2	0|0|0|0|0|2	2	0.33	6	0|0|0|0|0|0|0|3|2|3|0|0|0|0|0|0|0|0	0.02	0.05	0.02	0.05	0.02	-6.23	0.25	0.33	NP_004932.1|NP_002255.3|	0|0|0|0|0|2	2	0.33	950	XRN2_HUMAN
LMNA	NP_005054.3	SCD	0|0|0|0|0|2	2	0.33	6	0|0|0|0|0|0|0|0|0|0|0|0|0|0|0|0|0|0	0.31	0.94	0.31	0.94	0.31	-1.84	3.33	0.14		0|0|0|0|0|2	2	0.33	359	ACOD_HUMAN
LMNA	NP_443089.3	ZNF830	0|0|0|0|0|2	2	0.33	6	0|0|0|0|0|0|2|2|0|0|2|3|0|0|0|0|0|0	0.01	0.02	0.01	0.02	0.01	-7.05	0.22	0.35	NP_055152.1|NP_003394.1|NP_004569.2|	0|0|0|0|0|2	2	0.33	372	ZN830_HUMAN
LMNA	NP_004414.3	DVL3	0|0|0|0|0|3	3	0.5	6	0|0|0|0|0|0|23|22|17|16|20|22|0|0|0|0|0|0	0	0	0	0	0	-88.94	0.03	0.72	NP_065764.1|	0|0|0|0|0|2	2	0.33	716	DVL3_HUMAN
LMNA	NP_777591.2	GPATCH11	0|0|0|0|0|2	2	0.33	6	0|0|0|0|0|0|0|0|0|0|0|0|0|0|0|0|0|0	0.31	0.94	0.31	0.94	0.31	-1.84	3.33	0.14		0|0|0|0|0|2	2	0.33	259	GPT11_HUMAN
LMNA	NP_060252.4	TASOR2	0|0|0|0|0|2	2	0.33	6	0|0|0|0|0|0|12|10|7|9|5|10|0|0|0|0|0|0	0	0	0	0	0	-39.13	0.04	0.72		0|0|0|0|0|2	2	0.33	2430	TASO2_HUMAN
LMNA	NP_009109.3	STRAP	0|0|0|0|0|2	2	0.33	6	3|4|2|4|5|3|12|10|7|7|7|11|2|2|0|5|2|4	0	0	0	0	0	-39.83	0.04	0.72	NP_004955.2|	0|0|0|0|0|2	2	0.33	350	STRAP_HUMAN
LMNA	NP_055323.2	APOBEC3C	0|0|0|0|0|2	2	0.33	6	0|0|0|0|0|0|0|0|0|0|0|0|0|0|0|0|0|0	0.31	0.94	0.31	0.94	0.31	-1.84	3.33	0.14		0|0|0|0|0|2	2	0.33	190	ABC3C_HUMAN
LMNA	NP_065810.2	STARD9	0|0|0|0|0|3	3	0.5	6	2|3|0|0|0|0|0|0|0|0|0|0|2|2|0|0|0|0	0.03	0.09	0.03	0.09	0.03	-7.08	0.33	0.31		0|0|0|0|0|2	2	0.33	4700	STAR9_HUMAN
NIFK	BirA_R118G_H0QFJ5	BirA_R118G_H0QFJ5	135|119|127|137|130|134	782	130.33	6	10|10|13|15|15|12|160|161|192|189|195|171|23|24|36|29|27|25	0	0	0	0	0	-466.36	0.73	0.72		20|21|27|28|25|22	143	23.83	827	BirA_R118G_H0QFJ5
NIFK	NP_000091.1	CSTB	3|3|0|0|0|5	11	1.83	6	5|4|4|4|4|2|0|0|0|0|0|0|6|5|4|5|7|6	0	0	0	0	0	-25.11	0.32	0.56	NP_149073.1|	3|2|0|0|0|4	9	1.5	98	CYTB_HUMAN
NIFK	NP_000170.1	MSH6	13|10|2|4|3|8	40	6.67	6	0|0|0|0|0|0|7|9|3|4|4|7|0|0|0|0|0|0	0.02	0.04	0.02	0.05	0.02	-19.45	1.18	0.33	NP_001191676.1|NP_000048.1|NP_001104490.1|NP_009123.1|NP_002430.3|NP_001121901.1|NP_066964.1|	13|10|2|4|3|8	40	6.67	1360	MSH6_HUMAN
NIFK	NP_000402.3	HLCS	2|0|0|0|0|0	2	0.33	6	21|11|8|16|18|10|14|20|15|18|16|21|16|19|12|19|20|10	0	0	0	0	0	-88.94	0.02	0.72	NP_008941.2|	2|0|0|0|0|0	2	0.33	726	BPL1_HUMAN
NIFK	NP_000480.2	ATRX	20|22|24|24|26|25	141	23.5	6	0|0|0|0|0|0|17|20|17|20|17|19|0|0|0|0|0|0	0	0	0	0	0	-36.94	1.28	0.64	NP_001120793.1|NP_003137.1|NP_065764.1|NP_071900.2|NP_000048.1|NP_009123.1|NP_003504.2|NP_066964.1|	19|21|19|21|24|22	126	21	2492	ATRX_HUMAN
NIFK	NP_000652.2	RPL9	4|3|3|4|4|3	21	3.5	6	3|2|2|4|4|0|0|2|0|0|2|0|3|3|3|4|3|2	0	0	0	0	0	-9.27	1	0.43	NP_000958.1|NP_002511.1|NP_000975.2|NP_060117.3|NP_006383.2|NP_006764.3|NP_001257420.1|NP_056518.2|NP_060365.7|NP_055829.2|NP_000984.1|	4|3|3|4|4|3	21	3.5	192	RL9_HUMAN
NIFK	NP_000810.1	GART	6|12|8|11|10|10	57	9.5	6	17|18|13|25|22|14|18|19|19|19|20|19|20|17|12|27|27|13	0	0	0	0	0	-83.8	0.4	0.72	NP_001104490.1|	6|11|8|11|9|10	55	9.17	1010	PUR2_HUMAN
NIFK	NP_000911.2	PC	109|112|148|161|149|118	797	132.83	6	190|185|154|272|278|155|82|71|102|96|95|80|191|191|162|241|259|159	0	0	0	0	0	#NAME?	0.56	0.72	NP_002511.1|	55|54|63|67|67|58	364	60.67	1178	PYC_HUMAN
NIFK	NP_000959.2	RPL4	11|11|17|18|17|9	83	13.83	6	12|12|13|18|12|14|3|3|3|3|4|2|11|11|6|12|10|8	0	0	0	0	0	-36.29	1.02	0.62	NP_055181.3|NP_057018.1|NP_000958.1|NP_002511.1|NP_056474.2|NP_036473.2|NP_000975.2|NP_055871.1|NP_060117.3|NP_060791.3|NP_001099008.1|NP_001230154.1|NP_004732.2|NP_006383.2|NP_065147.1|NP_071896.8|NP_001028886.1|NP_001015877.1|NP_001257420.1|NP_000984.1|	9|9|15|17|16|8	74	12.33	427	RL4_HUMAN
NIFK	NP_000960.2	RPL5	11|9|14|11|9|11	65	10.83	6	7|3|3|8|8|2|7|6|7|6|7|8|6|5|4|6|7|4	0	0	0	0	0	-14.45	1.44	0.46	NP_055181.3|NP_057018.1|NP_000958.1|NP_002511.1|NP_004719.2|NP_000975.2|NP_055871.1|NP_060117.3|NP_003904.3|NP_060791.3|NP_001099008.1|NP_001120793.1|NP_004732.2|NP_006383.2|NP_006764.3|NP_055984.1|NP_065147.1|NP_001028886.1|NP_078938.2|NP_001244118.1|NP_001153408.1|NP_001257420.1|NP_001311.3|NP_060365.7|NP_055701.1|NP_055994.2|NP_060547.2|NP_000984.1|	9|7|9|8|7|7	47	7.83	297	RL5_HUMAN
NIFK	NP_000961.2	RPL6	12|14|13|19|15|15	88	14.67	6	15|12|10|15|14|11|10|12|5|8|5|11|14|15|13|14|14|8	0	0	0	0	0	-34.91	1.01	0.63	NP_055181.3|NP_057018.1|NP_000958.1|NP_002511.1|NP_004719.2|NP_036473.2|NP_000975.2|NP_060117.3|NP_060791.3|NP_001099008.1|NP_001107590.1|NP_004732.2|NP_006383.2|NP_006744.2|NP_055984.1|NP_065147.1|NP_001028886.1|NP_001035889.1|NP_075384.3|NP_653205.3|NP_001153408.1|NP_001253968.1|NP_001257420.1|NP_008974.5|NP_036370.2|NP_055994.2|NP_031393.2|NP_000984.1|	9|11|10|14|12|12	68	11.33	288	RL6_HUMAN
NIFK	NP_000963.1	RPL7A	11|10|12|12|12|14	71	11.83	6	7|5|7|10|9|7|5|5|4|4|4|7|6|6|8|9|8|6	0	0	0	0	0	-16.77	1.39	0.52	NP_000958.1|NP_002511.1|NP_000975.2|NP_060791.3|NP_001230154.1|NP_006383.2|NP_006764.3|NP_001257420.1|NP_000984.1|	10|9|10|10|10|12	61	10.17	266	RL7A_HUMAN
NIFK	NP_000964.1	RPL8	8|7|8|8|6|5	42	7	6	7|6|8|9|9|7|4|4|2|0|3|3|7|7|7|7|5|7	0	0	0	0	0	-21.79	0.89	0.58	NP_000958.1|NP_002511.1|NP_000975.2|NP_060117.3|NP_001230154.1|NP_006383.2|NP_006764.3|NP_037417.1|NP_065118.2|NP_065147.1|NP_001028886.1|NP_001035889.1|NP_001104490.1|NP_001135935.1|NP_940869.2|NP_056139.1|NP_001035374.2|NP_001153408.1|NP_001257420.1|NP_055693.4|NP_060365.7|NP_115570.1|NP_954981.1|NP_055829.2|NP_060547.2|NP_077003.1|NP_001139332.1|NP_000984.1|	7|6|6|7|5|5	36	6	257	RL8_HUMAN
NIFK	NP_000966.2	RPL11	4|2|3|3|3|2	17	2.83	6	3|3|3|4|4|3|2|0|2|3|4|2|3|3|0|2|2|3	0	0	0	0	0	-10.79	0.81	0.45	NP_055181.3|NP_057018.1|NP_000958.1|NP_002511.1|NP_000975.2|NP_060791.3|NP_004732.2|NP_006383.2|NP_006764.3|NP_055984.1|NP_065147.1|NP_001028886.1|NP_001153408.1|NP_001257420.1|NP_008974.5|NP_060376.2|NP_000984.1|	4|2|3|3|3|2	17	2.83	178	RL11_HUMAN
NIFK	NP_000969.1	RPL23	3|4|3|2|4|4	20	3.33	6	7|6|4|7|5|5|4|2|3|4|3|3|5|6|6|4|9|4	0	0	0	0	0	-24.15	0.49	0.72	NP_055181.3|NP_000958.1|NP_000975.2|NP_060791.3|NP_001230154.1|NP_006383.2|NP_006764.3|NP_055984.1|NP_001028886.1|NP_001257420.1|NP_060365.7|NP_065987.1|NP_000984.1|	3|4|3|2|4|4	20	3.33	140	RL23_HUMAN
NIFK	NP_000970.1	RPL18	4|4|4|4|3|5	24	4	6	6|4|4|6|5|4|0|0|0|0|0|0|5|4|5|4|4|0	0	0	0	0	0	-15.43	0.77	0.53	NP_002511.1|NP_000975.2|NP_001099008.1|NP_006383.2|NP_001028886.1|NP_001257420.1|NP_066409.1|NP_000984.1|	4|4|3|3|2|5	21	3.5	188	RL18_HUMAN
NIFK	NP_000971.1	RPL18A	6|5|4|5|5|7	32	5.33	6	6|6|5|8|7|5|5|7|4|6|6|6|6|6|6|7|7|6	0	0	0	0	0	-20.48	0.76	0.57	NP_055181.3|NP_057018.1|NP_000958.1|NP_002511.1|NP_000975.2|NP_060117.3|NP_060791.3|NP_001230154.1|NP_004732.2|NP_006383.2|NP_006764.3|NP_055984.1|NP_001028886.1|NP_001244118.1|NP_065700.1|NP_001139197.1|NP_001257420.1|NP_056473.2|NP_060365.7|NP_000984.1|	5|4|3|4|4|6	26	4.33	176	RL18A_HUMAN
NIFK	NP_000972.1	RPL19	4|4|4|4|3|4	23	3.83	6	4|4|0|5|5|3|3|3|3|3|3|4|3|4|0|4|4|3	0	0	0	0	0	-12.25	0.88	0.5	NP_055181.3|NP_057018.1|NP_000958.1|NP_002511.1|NP_004719.2|NP_056474.2|NP_000975.2|NP_004732.2|NP_006383.2|NP_055984.1|NP_001028886.1|NP_001257420.1|NP_000984.1|	4|4|4|4|3|4	23	3.83	196	RL19_HUMAN
NIFK	NP_000973.2	RPL21	2|3|6|4|0|4	19	3.17	6	4|4|2|4|7|3|2|2|0|0|0|0|4|3|3|4|3|4	0	0	0	0	0	-19.91	0.7	0.48	NP_000958.1|NP_002511.1|NP_000975.2|NP_006383.2|NP_001139197.1|NP_001257420.1|NP_000984.1|	2|2|4|3|0|3	14	2.33	160	RL21_HUMAN
NIFK	NP_000974.1	RPL22	2|0|0|0|0|0	2	0.33	6	2|2|2|2|2|2|0|0|0|0|0|0|2|2|3|2|2|2	0	0	0	0	0	-9.75	0.15	0.41	NP_000958.1|NP_002511.1|NP_000975.2|NP_006383.2|NP_001015877.1|NP_065700.1|NP_001257420.1|NP_000984.1|	2|0|0|0|0|0	2	0.33	128	RL22_HUMAN
NIFK	NP_000975.2	RPL23A	6|2|2|3|2|4	19	3.17	6	0|2|0|2|0|0|0|0|0|0|0|0|0|0|0|2|0|0	0.64	0.95	0.66	0.96	0.66	-1.9	3.17	0.04	NP_001099008.1|NP_004732.2|NP_006383.2|NP_001028886.1|NP_000048.1|NP_001244118.1|NP_060354.4|NP_001139197.1|NP_001257420.1|NP_000984.1|	6|2|2|3|2|4	19	3.17	156	RL23A_HUMAN
NIFK	NP_000976.1	RPL17	4|4|4|5|5|3	25	4.17	6	5|6|3|10|8|0|2|0|2|3|2|2|6|5|2|6|6|0	0	0	0	0	0	-22.64	0.6	0.6	NP_000958.1|NP_002511.1|NP_000975.2|NP_006383.2|NP_003504.2|NP_001257420.1|NP_000984.1|	3|3|3|4|4|2	19	3.17	184	RL17_HUMAN
NIFK	NP_000977.1	RPL24	2|0|4|3|3|2	14	2.33	6	3|2|0|2|2|3|4|2|3|3|4|2|2|0|2|2|2|2	0	0	0	0	0	-14.8	0.7	0.44	NP_000958.1|NP_002511.1|NP_000975.2|NP_006383.2|NP_001257420.1|NP_056518.2|NP_066964.1|NP_000984.1|	2|0|2|3|3|2	12	2	157	RL24_HUMAN
NIFK	NP_000979.1	RPL27	2|0|0|0|0|2	4	0.67	6	2|0|0|3|2|0|0|0|0|0|0|0|0|0|0|0|0|0	0.05	0.08	0.06	0.09	0.06	-5.38	0.57	0.29	NP_000958.1|NP_002511.1|NP_036473.2|NP_000975.2|NP_060791.3|NP_001107590.1|NP_001230154.1|NP_006764.3|NP_001244118.1|NP_001153408.1|NP_001257420.1|NP_056473.2|NP_055701.1|NP_000984.1|	2|0|0|0|0|2	4	0.67	136	RL27_HUMAN
NIFK	NP_000981.1	RPL27A	3|3|4|4|3|3	20	3.33	6	3|3|4|5|5|3|2|2|0|2|2|3|3|3|3|3|3|3	0	0	0	0	0	-10.5	0.87	0.47	NP_000958.1|NP_002511.1|NP_000975.2|NP_001230154.1|NP_006383.2|NP_001153408.1|NP_001257420.1|NP_000984.1|	3|3|4|4|3|3	20	3.33	148	RL27A_HUMAN
NIFK	NP_000983.1	RPL29	2|2|2|2|2|2	12	2	6	2|3|2|2|0|2|2|2|2|2|2|2|3|2|2|0|3|2	0	0	0	0	0	-7.3	0.8	0.41	NP_002511.1|NP_000975.2|NP_001244118.1|	2|2|2|2|2|2	12	2	159	RL29_HUMAN
NIFK	NP_000985.1	RPL32	3|2|2|2|0|2	11	1.83	6	2|0|0|4|2|2|0|0|0|0|0|0|2|0|0|2|0|0	0	0.01	0	0.01	0	-10.51	0.79	0.38	NP_000975.2|NP_006383.2|NP_001244118.1|NP_001257420.1|	3|2|2|2|0|2	11	1.83	135	RL32_HUMAN
NIFK	NP_000986.2	RPL34	2|2|4|3|3|3	17	2.83	6	2|2|3|3|3|2|0|0|0|0|0|0|0|2|2|2|2|2	0.01	0.01	0.01	0.01	0.01	-7.27	1.13	0.36	NP_000958.1|NP_000975.2|NP_001244118.1|NP_001153408.1|NP_001257420.1|NP_115514.2|NP_000984.1|	2|2|4|3|3|3	17	2.83	117	RL34_HUMAN
NIFK	NP_001001.2	RPS6	6|6|6|7|7|7	39	6.5	6	5|6|2|9|9|6|3|4|6|7|7|4|6|5|4|5|10|7	0	0	0	0	0	-21.45	0.8	0.6	NP_055181.3|NP_057018.1|NP_000958.1|NP_002511.1|NP_000975.2|NP_001099008.1|NP_004732.2|NP_006383.2|NP_006764.3|NP_055984.1|NP_001028886.1|NP_060598.3|NP_065700.1|NP_001153408.1|NP_001257420.1|NP_066409.1|NP_000984.1|	6|6|6|7|7|7	39	6.5	249	RS6_HUMAN
NIFK	NP_001001563.1	TIMM50	4|5|2|3|4|6	24	4	6	8|8|3|6|7|4|0|3|0|0|0|2|7|6|3|9|10|6	0	0	0	0	0	-29.83	0.49	0.62	NP_001120793.1|	3|4|2|2|3|4	18	3	456	TIM50_HUMAN
NIFK	NP_001002251.1	ARL6IP4	2|2|2|4|3|3	16	2.67	6	6|5|4|6|7|5|0|0|0|0|0|0|6|6|3|6|6|4	0	0	0	0	0	-21.51	0.43	0.59	NP_001107590.1|NP_005446.2|NP_061029.2|	2|2|2|4|3|3	16	2.67	352	AR6P4_HUMAN
NIFK	NP_001002857.1	ANXA2	7|10|14|11|15|8	65	10.83	6	22|26|18|24|27|24|13|16|10|11|12|13|22|23|18|25|24|22	0	0	0	0	0	-87.46	0.43	0.72	NP_002511.1|	7|10|12|11|12|8	60	10	339	ANXA2_HUMAN
NIFK	NP_001003.1	RPS8	6|5|6|5|6|7	35	5.83	6	6|6|3|5|5|3|5|4|5|5|5|6|7|5|4|7|7|5	0	0	0	0	0	-16.76	0.9	0.55	NP_055181.3|NP_057018.1|NP_000958.1|NP_002511.1|NP_000975.2|NP_056485.2|NP_001099008.1|NP_006383.2|NP_006744.2|NP_001028886.1|NP_078938.2|NP_001135935.1|NP_060598.3|NP_001248321.1|NP_005769.1|NP_065700.1|NP_001036100.1|NP_001140170.1|NP_001153408.1|NP_001253968.1|NP_001257420.1|NP_004044.3|NP_008974.5|NP_036270.1|NP_055693.4|NP_057108.2|NP_060365.7|NP_115570.1|NP_055701.1|NP_055829.2|NP_115714.1|…	6|4|6|5|6|6	33	5.5	208	RS8_HUMAN
NIFK	NP_001003676.1	C11orf49	3|4|5|5|5|4	26	4.33	6	0|0|0|0|0|0|5|8|7|6|6|7|0|0|0|0|0|0	0	0	0	0	0	-20.73	0.67	0.58		3|3|3|4|4|3	20	3.33	274	CK049_HUMAN
NIFK	NP_001003681.1	HMGXB4	6|3|0|5|2|5	21	3.5	6	0|0|0|0|0|0|4|2|0|0|0|3|0|0|0|0|0|0	0.53	0.65	0.53	0.65	0.53	-6.92	2.33	0.08		5|3|0|4|2|4	18	3	601	HMGX4_HUMAN
NIFK	NP_001003715.1	RECQL5	7|7|2|3|3|8	30	5	6	0|0|0|0|0|0|0|0|0|0|0|0|0|0|0|0|0|0	1	1	1	1	1	2.7	50	0		6|7|2|2|2|7	26	4.33	435	RECQ5_HUMAN
NIFK	NP_001003810.1	HNRNPD	4|3|6|6|6|4	29	4.83	6	0|0|0|5|4|0|3|3|5|5|4|5|0|0|3|5|4|2	0	0	0	0	0	-14.2	1	0.48	NP_036218.1|NP_062552.2|NP_001135935.1|NP_001193929.1|NP_060354.4|NP_001121901.1|NP_055756.1|NP_031393.2|	4|3|6|6|6|4	29	4.83	287	HNRPD_HUMAN
NIFK	NP_001004.2	RPS9	7|4|7|6|4|8	36	6	6	10|10|11|11|11|10|2|2|0|0|0|4|9|11|9|10|8|7	0	0	0	0	0	-35.25	0.56	0.64	NP_000958.1|NP_002511.1|NP_000975.2|NP_006383.2|NP_062552.2|NP_060598.3|NP_001244118.1|NP_001139197.1|NP_001257420.1|NP_000984.1|	7|4|6|6|4|8	35	5.83	194	RS9_HUMAN
NIFK	NP_001006.1	RPS11	6|5|6|6|6|6	35	5.83	6	8|7|6|7|7|6|5|7|6|7|8|6|7|8|6|7|7|5	0	0	0	0	0	-20.69	0.78	0.72	NP_057018.1|NP_000958.1|NP_002511.1|NP_004719.2|NP_056474.2|NP_000975.2|NP_056485.2|NP_003904.3|NP_001099008.1|NP_006383.2|NP_001244118.1|NP_001257420.1|NP_008974.5|NP_000984.1|	6|5|6|6|6|6	35	5.83	158	RS11_HUMAN
NIFK	NP_001007554.1	CSDE1	5|5|2|5|5|2	24	4	6	0|0|0|0|0|0|37|36|41|37|43|43|0|0|0|0|0|0	0	0	0	0	0	-166.86	0.1	0.72	NP_003137.1|NP_001104490.1|NP_689926.1|NP_066964.1|	5|5|2|5|5|2	24	4	798	CSDE1_HUMAN
NIFK	NP_001008697.1	TFIP11	17|17|10|14|15|15	88	14.67	6	0|0|0|0|0|0|26|24|31|33|30|26|0|0|0|0|0|0	0	0	0	0	0	-93.78	0.52	0.7	NP_653324.1|NP_001243111.1|NP_056444.3|NP_056518.2|	16|16|10|12|14|14	82	13.67	837	TFP11_HUMAN
NIFK	NP_001008938.1	CKAP5	4|0|0|0|0|0	4	0.67	6	0|0|0|0|0|0|69|72|59|68|66|67|0|0|0|0|0|0	0	0	0	0	0	-299.08	0.01	0.72	NP_062552.2|NP_073616.6|	3|0|0|0|0|0	3	0.5	2032	CKAP5_HUMAN
NIFK	NP_001010.2	RPS15A	3|2|4|5|5|3	22	3.67	6	6|7|4|8|10|3|5|6|5|6|7|4|6|4|4|7|6|5	0	0	0	0	0	-26.94	0.49	0.72	NP_055181.3|NP_057018.1|NP_000958.1|NP_000975.2|NP_006383.2|NP_006764.3|NP_001028886.1|NP_060598.3|NP_001257420.1|NP_005782.1|NP_066409.1|NP_000984.1|	3|2|4|4|5|3	21	3.5	130	RS15A_HUMAN
NIFK	NP_001011.1	RPS16	4|2|6|4|4|3	23	3.83	6	9|9|13|15|13|9|0|0|0|0|0|0|9|10|9|7|5|10	0	0	0	0	0	-44.59	0.33	0.72	NP_000958.1|NP_002511.1|NP_000975.2|NP_006383.2|NP_060598.3|NP_001244118.1|NP_060354.4|NP_001139197.1|NP_001253968.1|NP_001257420.1|NP_000984.1|	4|2|5|4|4|3	22	3.67	146	RS16_HUMAN
NIFK	NP_001012.1	RPS17	2|2|2|2|3|0	11	1.83	6	3|0|0|5|3|0|0|0|0|0|0|0|2|0|0|0|2|0	0	0	0	0	0	-11.31	0.73	0.4	NP_002511.1|NP_000975.2|NP_060547.2|NP_000984.1|	2|2|2|2|3|0	11	1.83	827	RS17_HUMAN
NIFK	NP_001013009.2	KNOP1	45|45|55|58|53|51	307	51.17	6	0|0|0|0|0|0|13|14|8|11|6|15|0|0|0|0|0|0	1	1	1	1	1	21.35	4.58	0	NP_077289.1|	32|31|37|38|35|33	206	34.33	458	KNOP1_HUMAN
NIFK	NP_001014.1	RPS20	2|2|3|2|2|2	13	2.17	6	4|4|5|5|5|4|2|2|0|2|2|2|4|4|5|5|4|0	0	0	0	0	0	-16.1	0.45	0.72	NP_000958.1|NP_002511.1|NP_000975.2|NP_060598.3|NP_065700.1|NP_001257420.1|NP_056518.2|NP_031393.2|NP_000984.1|	2|2|2|2|2|2	12	2	119	RS20_HUMAN
NIFK	NP_001014972.1	ZNF638	15|17|14|15|15|16	92	15.33	6	0|0|0|0|0|0|23|15|20|21|16|17|0|0|0|0|0|0	0	0	0	0	0	-47.33	0.82	0.67	NP_003394.1|NP_001231903.1|	14|17|14|15|14|16	90	15	1978	ZN638_HUMAN
NIFK	NP_001015.1	RPS21	2|2|2|2|3|2	13	2.17	6	3|2|2|5|4|2|2|0|2|3|2|2|2|2|0|3|3|2	0	0	0	0	0	-10.96	0.62	0.49	NP_002511.1|NP_000975.2|NP_000984.1|	2|2|2|2|3|2	13	2.17	83	RS21_HUMAN
NIFK	NP_001015877.1	PHF6	4|6|5|5|5|5	30	5	6	0|0|0|0|0|0|0|0|2|0|0|0|0|0|0|0|0|0	0.97	0.98	0.97	0.98	0.97	2.35	15	0	NP_002097.1|NP_001139197.1|NP_031393.2|	3|5|5|3|4|4	24	4	365	PHF6_HUMAN
NIFK	NP_001016.1	RPS23	5|5|5|6|5|4	30	5	6	5|3|6|6|7|4|4|4|4|4|4|4|6|6|7|7|7|5	0	0	0	0	0	-19.37	0.75	0.58	NP_000958.1|NP_002511.1|NP_004719.2|NP_000975.2|NP_001099008.1|NP_004732.2|NP_060598.3|NP_001257420.1|NP_066409.1|NP_000984.1|	5|5|5|5|4|4	28	4.67	143	RS23_HUMAN
NIFK	NP_001017.1	RPS24	2|2|0|2|2|0	8	1.33	6	2|0|0|2|0|0|0|0|0|0|0|0|0|0|0|0|0|0	0.32	0.32	0.34	0.34	0.34	-3.85	2	0.14	NP_055181.3|NP_057018.1|NP_000958.1|NP_002511.1|NP_004719.2|NP_000975.2|NP_001099008.1|NP_006383.2|NP_036601.2|NP_060598.3|NP_001008709.1|NP_066409.1|NP_000984.1|	2|2|0|2|2|0	8	1.33	133	RS24_HUMAN
NIFK	NP_001017392.2	SUGP2	22|23|23|22|24|25	139	23.17	6	0|0|0|0|0|0|24|25|23|28|25|25|0|0|0|0|0|0	0	0	0	0	0	-57.7	0.93	0.68		20|20|21|22|23|23	129	21.5	1082	SUGP2_HUMAN
NIFK	NP_001017423.1	ALDH18A1	3|5|3|4|4|5	24	4	6	6|8|4|13|11|6|0|0|0|0|0|0|9|11|6|15|13|6	0	0	0	0	0	-43.31	0.33	0.72	NP_056485.2|	3|5|3|4|4|4	23	3.83	793	P5CS_HUMAN
NIFK	NP_001018080.1	CORO1B	5|5|4|6|6|3	29	4.83	6	0|0|0|0|0|0|18|16|20|21|21|20|0|0|0|0|0|0	0	0	0	0	0	-74.66	0.25	0.72	NP_005446.2|	5|4|4|6|6|3	28	4.67	489	COR1B_HUMAN
NIFK	NP_001020241.1	RPS14	3|2|4|3|3|4	19	3.17	6	5|7|6|6|8|5|3|2|2|0|2|3|6|8|6|3|5|5	0	0	0	0	0	-24.13	0.46	0.72	NP_055181.3|NP_057018.1|NP_000958.1|NP_002511.1|NP_003277.1|NP_000975.2|NP_001099008.1|NP_004732.2|NP_006383.2|NP_062552.2|NP_000048.1|NP_060598.3|NP_065700.1|NP_001139197.1|NP_001257420.1|NP_000984.1|	3|2|4|3|3|4	19	3.17	151	RS14_HUMAN
NIFK	NP_001020419.1	DUT	2|2|0|0|0|0	4	0.67	6	6|4|2|5|6|2|0|0|0|0|0|0|4|5|3|5|3|3	0	0	0	0	0	-22.88	0.13	0.72		2|2|0|0|0|0	4	0.67	252	DUT_HUMAN
NIFK	NP_001022.1	RPS28	2|2|2|2|2|2	12	2	6	3|3|4|4|4|3|0|0|0|0|0|0|3|3|3|2|3|3	0	0	0	0	0	-10.93	0.57	0.72	NP_002511.1|NP_000975.2|NP_060598.3|NP_060354.4|	2|2|2|2|2|2	12	2	69	RS28_HUMAN
NIFK	NP_001026794.1	ZNF451	8|6|5|6|6|5	36	6	6	0|0|0|0|0|0|3|3|3|4|3|3|0|0|0|0|0|0	0.08	0.21	0.08	0.21	0.08	-5.34	1.89	0.28		8|6|5|5|5|5	34	5.67	1061	ZN451_HUMAN
NIFK	NP_001028690.1	WIPI2	2|2|2|3|2|3	14	2.33	6	0|0|0|0|0|0|9|10|8|6|7|13|0|0|0|0|0|0	0	0	0	0	0	-32.65	0.26	0.65		2|2|2|2|2|3	13	2.17	443	WIPI2_HUMAN
NIFK	NP_001029102.1	UBA52	3|4|2|0|2|3	14	2.33	6	4|3|2|0|2|3|3|3|3|3|3|3|4|4|2|4|5|3	0	0	0	0	0	-17.69	0.58	0.5	NP_001058.2|NP_001106849.1|NP_001230154.1|NP_005446.2|NP_066964.1|	3|3|2|0|2|3	13	2.17	128	RL40_HUMAN
NIFK	NP_001029249.1	HIST2H4B	8|8|12|12|11|9	60	10	6	5|6|4|7|7|4|5|4|10|7|8|7|6|6|4|5|7|4	0	0	0	0	0	-16.81	1.3	0.51		6|6|6|8|7|6	39	6.5	103	H4_HUMAN
NIFK	NP_001029366.1	EXOSC9	4|5|2|3|2|4	20	3.33	6	0|0|0|0|0|0|0|0|0|0|0|0|0|0|0|0|0|0	1	1	1	1	1	2.7	33.33	0		4|5|2|3|2|4	20	3.33	456	EXOS9_HUMAN
NIFK	NP_001030168.1	RPL14	3|3|3|2|3|3	17	2.83	6	3|3|0|3|2|0|3|3|4|3|3|3|3|2|0|2|0|3	0	0	0	0	0	-9.08	0.89	0.44	NP_055181.3|NP_000958.1|NP_002511.1|NP_004719.2|NP_036473.2|NP_000975.2|NP_055871.1|NP_008941.2|NP_060117.3|NP_003904.3|NP_060791.3|NP_001099008.1|NP_001258215.1|NP_006383.2|NP_006744.2|NP_037417.1|NP_055984.1|NP_065118.2|NP_065147.1|NP_071896.8|NP_001028886.1|NP_001035889.1|NP_000048.1|NP_001230076.1|NP_001135935.1|NP_940869.2|NP_056139.1|NP_001244118.1|NP_005769.1|NP_001035754.1|NP_001104792.1|…	2|2|2|2|2|2	12	2	215	RL14_HUMAN
NIFK	NP_004593.2	STAU1	7|5|4|6|5|9	36	6	6	0|0|0|0|0|0|17|17|19|15|16|18|0|0|0|0|0|0	0	0	0	0	0	-61.67	0.35	0.68	NP_076950.1|NP_065700.1|NP_001311.3|NP_008974.5|NP_060365.7|NP_077289.1|NP_001008709.1|NP_005617.2|NP_001231903.1|NP_075386.1|	7|5|4|6|5|9	36	6	496	STAU1_HUMAN
NIFK	NP_001034936.1	GPX4	2|0|2|0|3|2	9	1.5	6	0|0|0|0|4|0|0|0|0|0|3|0|2|2|0|3|6|0	0	0	0	0	0	-14.87	0.45	0.48		2|0|2|0|3|2	9	1.5	227	GPX4_HUMAN
NIFK	NP_001035095.1	TCERG1	11|11|8|11|13|11	65	10.83	6	0|0|0|0|0|0|15|15|14|13|16|15|0|0|0|0|0|0	0	0	0	0	0	-42.92	0.74	0.66		11|11|8|11|13|11	65	10.83	1077	TCRG1_HUMAN
NIFK	NP_001035374.2	TENT4B	5|7|3|6|6|5	32	5.33	6	0|0|0|0|0|0|0|0|0|0|0|0|0|0|0|0|0|0	1	1	1	1	1	4.56	53.33	0	NP_001091059.1|	5|7|3|6|6|5	32	5.33	698	PAPD5_HUMAN
NIFK	NP_001035754.1	PPAN-P2RY11	11|10|10|11|14|9	65	10.83	6	0|0|0|0|0|0|0|0|0|0|0|0|0|0|0|0|0|0	1	1	1	1	1	14.37	108.33	0	NP_001139197.1|NP_077289.1|	9|8|10|10|13|8	58	9.67	794	SSF1_HUMAN
NIFK	NP_001035994.1	COASY	2|0|0|0|0|0	2	0.33	6	8|6|3|11|10|6|0|0|0|0|0|0|5|6|6|6|6|5	0	0	0	0	0	-34.69	0.04	0.72		2|0|0|0|0|0	2	0.33	564	COASY_HUMAN
NIFK	NP_001036100.1	NGDN	2|0|0|0|2|0	4	0.67	6	0|0|0|0|0|0|0|0|0|0|0|0|0|0|0|0|0|0	0.63	0.94	0.63	0.94	0.63	-1.81	6.67	0.05	NP_036270.1|NP_065101.1|	2|0|0|0|2|0	4	0.67	315	NGDN_HUMAN
NIFK	NP_001058.2	TOP2A	67|75|80|74|75|78	449	74.83	6	0|0|0|0|0|0|33|23|23|29|23|27|0|2|0|2|0|0	1	1	1	1	1	-1.15	2.84	0	NP_003137.1|NP_006383.2|NP_001028886.1|NP_001059.2|NP_000048.1|NP_001121901.1|NP_001311.3|NP_066964.1|NP_075386.1|	45|63|57|63|65|63	356	59.33	1531	TOP2A_HUMAN
NIFK	NP_001073884.1	U2SURP	25|23|31|32|29|28	168	28	6	0|0|0|0|0|0|28|27|32|37|36|25|0|0|0|0|0|0	0	0	0	0	0	-77.59	0.91	0.69	NP_005769.1|	20|19|25|25|24|24	137	22.83	1029	SR140_HUMAN
NIFK	NP_001074012.1	CACTIN	14|14|9|14|12|12	75	12.5	6	0|0|0|0|0|0|0|2|3|6|4|3|0|0|0|0|0|0	1	1	1	1	1	0.22	4.17	0		12|11|7|12|10|9	61	10.17	758	CATIN_HUMAN
NIFK	NP_001075019.1	THOC2	18|20|16|22|14|20	110	18.33	6	0|0|0|0|0|0|19|17|13|14|11|18|0|0|0|0|0|0	0	0	0	0	0	-35.1	1.2	0.63	NP_001107590.1|NP_061029.2|NP_149073.1|NP_036411.1|NP_115514.2|NP_001193541.1|	17|18|16|18|13|17	99	16.5	1593	THOC2_HUMAN
NIFK	NP_001076438.1	NKAPD1	2|2|2|3|2|2	13	2.17	6	0|0|0|0|0|0|0|0|0|0|0|0|0|0|0|0|0|0	0.96	0.99	0.95	0.99	0.96	2.71	21.67	0	NP_001311.3|	2|2|2|3|2|2	13	2.17	293	NKAP1_HUMAN
NIFK	NP_001078956.1	MYSM1	5|6|6|6|7|7	37	6.17	6	0|0|0|0|0|0|5|6|2|5|4|5|0|0|0|0|0|0	0	0	0	0	0	-10	1.37	0.42		4|6|6|6|7|6	35	5.83	828	MYSM1_HUMAN
NIFK	NP_001091059.1	RPP38	3|2|3|4|4|3	19	3.17	6	0|0|0|0|0|0|0|0|0|0|0|0|0|0|0|0|0|0	1	1	1	1	1	2.7	31.67	0	NP_001139332.1|	3|2|3|4|4|3	19	3.17	283	RPP38_HUMAN
NIFK	NP_001091974.1	DDX17	15|16|20|19|24|20	114	19	6	18|20|19|22|23|18|9|8|9|8|9|0|18|22|16|22|21|17	0	0	0	0	0	-56.83	0.88	0.67	NP_003277.1|NP_056485.2|NP_001188474.1|NP_057396.1|NP_062552.2|NP_001121901.1|NP_004044.3|NP_066964.1|	12|14|15|13|19|17	90	15	731	DDX17_HUMAN
NIFK	NP_001092872.1	CCNK	3|2|0|2|2|3	12	2	6	0|0|0|0|0|0|6|9|5|6|2|7|0|0|0|0|0|0	0	0	0	0	0	-25.84	0.34	0.59	NP_060670.1|	3|2|0|2|2|3	12	2	580	CCNK_HUMAN
NIFK	NP_001093879.1	SENP6	2|0|0|0|0|0	2	0.33	6	0|0|0|0|0|0|2|0|0|2|3|0|0|0|0|0|0|0	0.03	0.08	0.03	0.08	0.03	-5.54	0.29	0.31		2|0|0|0|0|0	2	0.33	1105	SENP6_HUMAN
NIFK	NP_001096616.1	GIGYF2	7|5|4|8|6|6	36	6	6	0|0|0|0|0|0|51|52|59|59|63|56|0|0|0|0|0|0	0	0	0	0	0	-234.84	0.11	0.72	NP_036601.2|	6|5|3|8|5|4	31	5.17	1299	GGYF2_HUMAN
NIFK	NP_001099008.1	MYBBP1A	64|66|88|95|89|73	475	79.17	6	0|0|0|0|0|0|16|11|11|13|9|14|0|0|0|0|0|0	1	1	1	1	1	35.53	6.42	0	NP_001230154.1|NP_004636.1|NP_006383.2|NP_055984.1|NP_001028886.1|NP_001035889.1|NP_001070151.1|NP_001244118.1|NP_001139197.1|NP_001243468.1|NP_056016.1|NP_056518.2|	47|50|57|62|62|53	331	55.17	1332	MBB1A_HUMAN
NIFK	NP_001099009.1	ZBTB10	2|0|0|0|0|0	2	0.33	6	0|0|0|0|0|0|0|0|0|0|0|0|0|0|0|0|0|0	0.31	0.94	0.31	0.94	0.31	-1.84	3.33	0.14		2|0|0|0|0|0	2	0.33	871	ZBT10_HUMAN
NIFK	NP_001104262.1	MECP2	4|4|7|6|7|6	34	5.67	6	0|0|0|0|0|0|3|0|0|2|0|2|0|0|0|0|0|0	0.9	0.93	0.9	0.93	0.9	-0.09	4.86	0.01	NP_001120793.1|NP_002119.1|NP_003394.1|NP_001505.1|	4|4|7|6|7|6	34	5.67	498	MECP2_HUMAN
NIFK	NP_001104792.1	DDX54	23|25|31|22|26|26	153	25.5	6	0|0|0|0|0|0|0|0|0|0|0|0|0|0|0|0|0|0	1	1	1	1	1	33.88	255	0	NP_001139197.1|NP_056473.2|NP_077289.1|	21|21|25|21|23|22	133	22.17	882	DDX54_HUMAN
[truncated: 762 more rows]

## Sheet: AP-MS
Supplementary Table 1b. SAINT results of the (affinity purification) AP pulldown based interactome dataset generated by the high-flow LC-MS with 15 min gradient. Baits: EIF4A2 and MEPCE.
Bait	Prey	PreyGene	Spec	SpecSum	AvgSpec	NumReplicates	ctrlCounts	AvgP	MaxP	TopoAvgP	TopoMaxP	SaintScore	logOddsScore	FoldChange	BFDR	boosted_by	UniqueSpec	UniqueSpecSum	UniqueAvgSpec	PreySequenceLength	UniProtID
EIF4A2	BirA_R118G_H0QFJ5	BirA_R118G_H0QFJ5	4|21|5|7|19|7	63	10.5	6	3|5|0|3|9|0|5|4|0|2|10|2	0.04	0.12	0.04	0.1	0.04	-26.29	1.31	0.5		4|9|4|5|10|5	37	6.17	664	BirA_R118G_H0QFJ5
EIF4A2	NP_000007.1	ACADM	6|2|0|4|4|5	21	3.5	6	5|2|0|4|3|5|5|4|2|4|3|5	0	0	0	0	0	-23.8	0.7	0.86	NP_003839.2|	6|2|0|4|4|5	21	3.5	421	ACADM_HUMAN
EIF4A2	NP_000017.1	ADSL	5|3|6|6|2|3	25	4.17	6	5|2|4|6|3|5|4|4|8|4|4|5	0	0	0	0	0	-23.84	0.66	0.89	NP_036429.2|	4|2|6|4|2|3	21	3.5	484	PUR8_HUMAN
EIF4A2	NP_000062.1	CBS	2|2|0|0|0|0	4	0.67	6	2|0|0|0|0|2|0|2|2|2|0|0	0	0	0	0	0	-10.68	0.33	0.71	NP_004851.2|NP_001011513.3|	2|2|0|0|0|0	4	0.67	551	CBSL_HUMAN
EIF4A2	NP_000099.2	DLD	2|0|0|0|0|0	2	0.33	6	2|0|0|0|2|2|2|0|0|0|4|4	0	0	0	0	0	-16.48	0.1	0.86	NP_001135858.1|NP_003839.2|NP_060919.2|	2|0|0|0|0|0	2	0.33	509	DLDH_HUMAN
EIF4A2	NP_000117.1	ETFA	9|5|4|8|6|7	39	6.5	6	5|0|3|3|7|7|5|0|4|5|5|9	0	0	0	0	0	-24.99	0.85	0.89	NP_003839.2|NP_001034937.1|	7|5|4|7|5|6	34	5.67	333	ETFA_HUMAN
EIF4A2	NP_000134.2	FH	13|3|4|6|6|6	38	6.33	6	9|4|3|5|7|9|6|6|4|7|7|16	0	0	0	0	0	-42.12	0.56	0.91	NP_061832.2|	11|3|4|6|6|6	36	6	510	FUMH_HUMAN
EIF4A2	NP_000170.1	MSH6	4|2|4|6|2|6	24	4	6	3|5|5|6|8|5|0|4|6|6|2|4	0	0	0	0	0	-25.29	0.6	0.89		4|2|4|6|2|6	24	4	1360	MSH6_HUMAN
EIF4A2	NP_000173.2	HADHA	5|3|5|4|2|5	24	4	6	3|0|0|0|2|3|4|0|0|0|0|5	0	0	0	0	0	-14.47	1	0.8	NP_009176.2|NP_005683.2|	5|3|5|4|2|5	24	4	763	ECHA_HUMAN
EIF4A2	NP_000174.1	HADHB	3|2|2|2|3|2	14	2.33	6	0|2|0|0|0|0|3|0|0|0|0|2	0	0	0	0	0	-8.41	1	0.7		3|2|2|2|3|2	14	2.33	474	ECHB_HUMAN
EIF4A2	NP_000179.2	HK1	7|5|6|9|2|5	34	5.67	6	6|6|5|7|3|7|6|5|4|8|4|6	0	0	0	0	0	-28.04	0.77	0.89		7|5|6|8|2|4	32	5.33	917	HXK1_HUMAN
EIF4A2	NP_000185.1	HPRT1	2|4|5|3|2|3	19	3.17	6	2|5|5|2|2|3|2|5|6|2|2|2	0	0	0	0	0	-19.84	0.59	0.88		2|4|4|3|2|3	18	3	218	HPRT_HUMAN
EIF4A2	NP_000261.2	PNP	11|8|7|8|8|7	49	8.17	6	7|10|7|8|12|7|7|6|6|9|12|12	0	0	0	0	0	-36.1	0.68	0.91	NP_057122.2|	10|6|7|8|7|7	45	7.5	289	PNPH_HUMAN
EIF4A2	NP_000265.1	OAT	10|6|7|8|9|11	51	8.5	6	13|6|6|9|10|11|10|3|8|10|11|11	0	0	0	0	0	-36.77	0.73	0.91		9|5|5|7|8|8	42	7	439	OAT_HUMAN
EIF4A2	NP_000280.1	PFKM	3|5|6|4|2|3	23	3.83	6	3|3|0|0|0|2|0|8|6|8|3|4	0	0	0	0	0	-28.04	0.52	0.9		2|4|4|2|2|2	16	2.67	780	PFKAM_HUMAN
EIF4A2	NP_000293.2	PLOD1	3|0|0|3|0|2	8	1.33	6	0|0|0|0|0|0|0|0|0|0|0|0	0.89	0.95	0.88	0.95	0.89	-3.52	13.33	0.01		3|0|0|3|0|2	8	1.33	727	PLOD1_HUMAN
EIF4A2	NP_000308.1	PTS	5|0|4|5|0|4	18	3	6	5|3|5|8|0|5|5|2|6|6|0|6	0	0	0	0	0	-31.15	0.45	0.9	NP_004851.2|	4|0|3|4|0|3	14	2.33	145	PTPS_HUMAN
EIF4A2	NP_000336.1	SNCA	3|0|0|2|2|2	9	1.5	6	3|2|2|0|3|3|2|2|0|3|4|3	0	0	0	0	0	-16.35	0.45	0.84	NP_001013456.1|NP_001131145.1|NP_004851.2|NP_001116078.1|NP_002477.1|NP_001172005.1|	3|0|0|2|2|2	9	1.5	140	SYUA_HUMAN
EIF4A2	NP_000389.1	CYB5R3	9|2|2|4|5|4	26	4.33	6	6|0|0|3|0|7|6|4|0|4|6|11	0	0	0	0	0	-30.8	0.54	0.9		6|2|2|4|5|3	22	3.67	301	NB5R3_HUMAN
EIF4A2	NP_000393.4	G6PD	4|2|0|2|0|0	8	1.33	6	0|0|0|0|0|0|0|0|2|0|3|0	0.02	0.04	0.01	0.04	0.02	-9.44	0.8	0.58		3|2|0|2|0|0	7	1.17	545	G6PD_HUMAN
EIF4A2	NP_000399.3	GPD2	2|0|0|0|0|2	4	0.67	6	0|0|0|0|0|0|0|0|0|0|0|0	0.51	0.77	0.49	0.74	0.51	-3.52	6.67	0.11		2|0|0|0|0|2	4	0.67	727	GPDM_HUMAN
EIF4A2	NP_000512.1	HEXB	4|0|4|3|3|5	19	3.17	6	5|2|0|0|0|5|2|0|0|0|2|0	0	0	0	0	0	-19.42	0.79	0.82		3|0|4|2|3|5	17	2.83	556	HEXB_HUMAN
EIF4A2	NP_000652.2	RPL9	5|2|3|3|4|4	21	3.5	6	3|2|0|3|2|4|4|2|2|3|3|3	0	0	0	0	0	-13.03	0.95	0.79	NP_001348.2|NP_000997.1|NP_001013.1|NP_000972.1|NP_001009.1|NP_001131145.1|NP_000958.1|NP_000959.2|NP_000961.2|NP_000963.1|NP_000970.1|	5|2|3|3|4|4	21	3.5	192	RL9_HUMAN
EIF4A2	NP_000681.2	ALDH2	5|3|0|2|5|3	18	3	6	3|0|0|2|5|3|3|3|0|0|2|5	0	0	0	0	0	-20.92	0.69	0.84		5|3|0|2|4|3	17	2.83	517	ALDH2_HUMAN
EIF4A2	NP_000683.3	ALDH1B1	3|0|0|0|2|3	8	1.33	6	2|0|0|0|0|4|3|0|0|2|0|4	0	0	0	0	0	-18.01	0.36	0.85	NP_000961.2|	3|0|0|0|2|3	8	1.33	517	AL1B1_HUMAN
EIF4A2	NP_000687.3	ALDH9A1	6|2|4|2|3|4	21	3.5	6	3|3|5|5|5|6|4|4|3|5|6|6	0	0	0	0	0	-22.52	0.58	0.89		6|2|4|2|3|4	21	3.5	518	AL9A1_HUMAN
EIF4A2	NP_000704.1	BLVRB	2|0|0|0|0|0	2	0.33	6	0|0|0|0|0|0|0|0|0|0|0|2	0.03	0.1	0.03	0.09	0.03	-5.69	0.5	0.51		2|0|0|0|0|0	2	0.33	206	BLVRB_HUMAN
EIF4A2	NP_000843.1	GSTP1	2|0|0|0|0|2	4	0.67	6	0|0|0|0|2|2|0|0|0|0|0|5	0	0	0	0	0	-15.06	0.22	0.83		2|0|0|0|0|2	4	0.67	210	GSTP1_HUMAN
EIF4A2	NP_000908.2	P4HA1	2|2|0|2|0|0	6	1	6	4|0|0|0|0|2|2|0|3|2|0|3	0	0	0	0	0	-16.52	0.3	0.85	NP_001410.2|	2|2|0|2|0|0	6	1	534	P4HA1_HUMAN
EIF4A2	NP_000909.2	P4HB	29|20|19|24|28|27	147	24.5	6	26|18|18|28|27|30|24|21|17|28|29|30	0	0	0	0	0	-81.87	0.83	0.92	NP_002559.2|	24|15|16|19|22|23	119	19.83	508	PDIA1_HUMAN
EIF4A2	NP_000933.1	PPIB	20|17|15|18|20|21	111	18.5	6	20|18|15|23|18|21|20|16|16|18|18|19	0	0	0	0	0	-57.3	0.87	0.92	NP_001348.2|	12|10|10|12|12|12	68	11.33	216	PPIB_HUMAN
EIF4A2	NP_000960.2	RPL5	11|6|6|7|8|6	44	7.33	6	8|5|8|8|8|8|7|5|7|8|7|8	0	0	0	0	0	-22.1	0.92	0.89	NP_001186421.1|NP_001348.2|NP_005959.2|NP_000997.1|NP_002559.2|NP_004719.2|NP_001013.1|NP_000978.1|NP_000972.1|NP_001009.1|NP_055871.1|NP_001131145.1|NP_001129125.1|NP_115766.3|NP_001099008.1|NP_000958.1|NP_000959.2|NP_000961.2|NP_000963.1|NP_000970.1|	9|3|4|4|5|4	29	4.83	297	RL5_HUMAN
EIF4A2	NP_000966.2	RPL11	3|3|3|3|3|2	17	2.83	6	2|2|2|4|2|3|3|3|0|4|5|3	0	0	0	0	0	-15.46	0.65	0.87	NP_005959.2|NP_000997.1|NP_002559.2|NP_001013.1|NP_000972.1|NP_001009.1|NP_001131145.1|NP_002902.2|NP_115766.3|NP_000958.1|NP_000959.2|NP_000961.2|NP_000963.1|NP_000970.1|	3|3|3|3|3|2	17	2.83	178	RL11_HUMAN
EIF4A2	NP_000967.1	RPL12	3|0|2|2|3|4	14	2.33	6	3|0|3|2|3|0|4|2|0|0|3|3	0	0	0	0	0	-16.31	0.7	0.8	NP_005959.2|NP_000997.1|NP_001013.1|NP_000972.1|NP_001131145.1|NP_000958.1|NP_000959.2|NP_000961.2|NP_000963.1|NP_000970.1|NP_001254479.1|	2|0|2|2|3|3	12	2	165	RL12_HUMAN
EIF4A2	NP_000969.1	RPL23	5|4|6|7|4|7	33	5.5	6	5|6|5|7|6|8|5|4|5|6|7|7	0	0	0	0	0	-23.42	0.75	0.9	NP_005959.2|NP_000997.1|NP_001013.1|NP_000978.1|NP_000972.1|NP_001009.1|NP_001131145.1|NP_115766.3|NP_000958.1|NP_000959.2|NP_000961.2|NP_000963.1|NP_000970.1|	5|4|5|6|4|6	30	5	140	RL23_HUMAN
EIF4A2	NP_000972.1	RPL19	2|0|2|3|2|3	12	2	6	0|0|0|0|0|0|0|0|0|0|0|0	0.89	0.95	0.89	0.95	0.89	-3.35	20	0.01	NP_001009.1|NP_001131145.1|NP_115766.3|NP_000958.1|NP_000959.2|NP_000961.2|NP_000963.1|NP_000970.1|	2|0|2|3|2|3	12	2	196	RL19_HUMAN
EIF4A2	NP_000974.1	RPL22	3|3|2|3|3|2	16	2.67	6	3|3|3|2|3|3|3|3|2|2|3|3	0	0	0	0	0	-10.46	0.89	0.78	NP_005959.2|NP_000997.1|NP_001013.1|NP_000978.1|NP_000972.1|NP_001009.1|NP_001131145.1|NP_000958.1|NP_000959.2|NP_000961.2|NP_000963.1|NP_000970.1|	3|3|2|3|3|2	16	2.67	128	RL22_HUMAN
EIF4A2	NP_000975.2	RPL23A	9|8|7|11|8|12	55	9.17	6	11|5|5|10|8|11|12|7|6|10|5|11	0	0	0	0	0	-33.15	0.81	0.91	NP_003744.1|NP_005959.2|NP_000997.1|NP_001013.1|NP_000972.1|NP_001009.1|NP_001131145.1|NP_001153146.1|NP_001099008.1|NP_000958.1|NP_000959.2|NP_000961.2|NP_000963.1|NP_006538.2|NP_000970.1|	7|6|6|8|7|10	44	7.33	156	RL23A_HUMAN
EIF4A2	NP_000978.1	RPL26	2|2|5|3|3|2	17	2.83	6	0|0|0|0|2|0|0|0|0|0|0|0	0.33	0.56	0.33	0.57	0.33	-2.14	4.25	0.21	NP_000972.1|NP_001009.1|NP_001095867.1|NP_000958.1|NP_000959.2|NP_000961.2|NP_000963.1|NP_000970.1|	2|2|3|3|3|2	15	2.5	145	RL26_HUMAN
EIF4A2	NP_000984.1	RPL31	2|3|3|3|3|3	17	2.83	6	3|3|4|4|3|3|2|3|3|3|2|4	0	0	0	0	0	-14.15	0.71	0.93	NP_001348.2|NP_005959.2|NP_000997.1|NP_004719.2|NP_001013.1|NP_000972.1|NP_001009.1|NP_001131145.1|NP_001095867.1|NP_115766.3|NP_000958.1|NP_000959.2|NP_000961.2|NP_000963.1|NP_000970.1|	2|3|3|3|3|3	17	2.83	125	RL31_HUMAN
EIF4A2	NP_000989.1	RPL37A	2|2|2|0|0|0	6	1	6	0|0|0|0|2|0|0|0|0|0|2|0	0.01	0.01	0.01	0.01	0.01	-7.77	0.75	0.6	NP_000978.1|NP_000972.1|NP_001009.1|NP_001131145.1|NP_006537.3|NP_115766.3|NP_001099008.1|NP_000958.1|NP_000959.2|NP_000961.2|NP_000963.1|NP_006538.2|NP_000970.1|	2|2|2|0|0|0	6	1	92	RL37A_HUMAN
EIF4A2	NP_000990.1	RPL38	10|7|8|10|10|10	55	9.17	6	9|7|7|9|9|10|9|7|7|8|9|11	0	0	0	0	0	-28.27	0.92	0.91	NP_000997.1|NP_001013.1|NP_000978.1|NP_000972.1|NP_000958.1|NP_000959.2|NP_000961.2|NP_000963.1|NP_006538.2|NP_000970.1|	6|4|4|6|6|6	32	5.33	70	RL38_HUMAN
EIF4A2	NP_000993.1	RPLP0	3|3|5|4|3|3	21	3.5	6	0|2|2|3|0|0|0|4|2|0|0|0	0	0	0	0	0	-9.09	1.17	0.7	NP_001013.1|NP_000978.1|NP_000972.1|NP_001009.1|NP_055871.1|NP_000958.1|NP_000959.2|NP_000961.2|NP_000963.1|NP_000970.1|NP_056340.2|	3|3|5|4|3|3	21	3.5	317	RLA0_HUMAN
EIF4A2	NP_001001.2	RPS6	2|4|0|2|3|2	13	2.17	6	2|2|2|0|2|0|0|0|0|0|0|0	0.01	0.01	0.01	0.02	0.01	-10.19	1.08	0.6	NP_001032360.1|NP_001348.2|NP_005959.2|NP_000997.1|NP_002559.2|NP_001013.1|NP_000978.1|NP_000972.1|NP_001009.1|NP_001124150.1|NP_001131145.1|NP_002902.2|NP_115766.3|NP_001099008.1|NP_000958.1|NP_000959.2|NP_000961.2|NP_000963.1|NP_002477.1|NP_000970.1|	2|4|0|2|3|2	13	2.17	249	RS6_HUMAN
EIF4A2	NP_001001329.1	PRKCSH	10|14|11|10|14|9	68	11.33	6	11|15|11|12|13|11|12|14|11|12|17|12	0	0	0	0	0	-45.26	0.74	0.92		10|11|10|10|11|9	61	10.17	525	GLU2B_HUMAN
EIF4A2	NP_001001563.1	TIMM50	7|8|4|7|9|5	40	6.67	6	7|5|5|6|8|5|4|5|5|6|6|3	0	0	0	0	0	-22.32	0.95	0.88	NP_001153146.1|	6|7|2|6|7|4	32	5.33	456	TIM50_HUMAN
EIF4A2	NP_001002.1	RPS7	11|11|10|12|10|12	66	11	6	7|7|8|9|7|10|11|8|9|10|7|10	0	0	0	0	0	-24.78	1.06	0.9	NP_005959.2|NP_000997.1|NP_001013.1|NP_000972.1|NP_001009.1|NP_001193929.1|NP_000958.1|NP_000959.2|NP_000961.2|NP_000963.1|NP_000970.1|	8|6|8|9|8|9	48	8	194	RS7_HUMAN
EIF4A2	NP_001002029.3	C4B	3|0|0|3|3|3	12	2	6	3|0|0|3|2|3|3|0|0|3|3|3	0	0	0	0	0	-15.06	0.67	0.78		2|0|0|2|2|2	8	1.33	1744	CO4B_HUMAN
EIF4A2	NP_001002251.1	ARL6IP4	8|3|4|8|8|10	41	6.83	6	9|5|4|9|9|7|9|5|5|7|8|8	0	0	0	0	0	-32.5	0.76	0.9		6|2|3|5|6|6	28	4.67	352	AR6P4_HUMAN
EIF4A2	NP_001002800.1	SMC4	2|3|9|3|0|0	17	2.83	6	10|3|13|9|9|8|5|10|14|11|4|10	0	0	0	0	0	-57.88	0.22	0.92		2|3|9|2|0|0	16	2.67	1288	SMC4_HUMAN
EIF4A2	NP_001002857.1	ANXA2	3|10|11|3|2|4	33	5.5	6	5|9|9|6|3|3|4|9|12|3|2|0	0	0	0	0	0	-39.24	0.55	0.9	NP_001254485.1|	2|6|10|2|2|3	25	4.17	339	ANXA2_HUMAN
EIF4A2	NP_001003.1	RPS8	3|2|3|3|3|3	17	2.83	6	0|0|0|3|0|2|0|3|3|3|0|0	0	0	0	0	0	-10.44	0.94	0.78	NP_001013.1|NP_000978.1|NP_000972.1|NP_001009.1|NP_001131145.1|NP_115766.3|NP_001099008.1|NP_000958.1|NP_000959.2|NP_000961.2|NP_000963.1|NP_056130.2|NP_000970.1|NP_056340.2|	3|2|3|3|3|3	17	2.83	208	RS8_HUMAN
EIF4A2	NP_001004.2	RPS9	7|9|9|9|8|7	49	8.17	6	3|4|4|4|2|5|3|4|2|3|2|3	0	0	0.01	0.01	0.01	-7.79	1.88	0.62	NP_001559.1|NP_003741.1|NP_003744.1|NP_003747.1|NP_000997.1|NP_001013.1|NP_000978.1|NP_000972.1|NP_001009.1|NP_001129125.1|NP_001231.2|NP_000958.1|NP_000959.2|NP_000961.2|NP_000963.1|NP_056130.2|NP_000970.1|NP_056340.2|	7|9|9|9|8|7	49	8.17	194	RS9_HUMAN
EIF4A2	NP_001004060.1	NOMO2	5|5|4|3|4|4	25	4.17	6	2|5|4|2|0|5|3|4|4|2|0|0	0	0	0	0	0	-15.32	0.89	0.86		4|3|4|3|3|4	21	3.5	1267	NOMO2_HUMAN
EIF4A2	NP_001005335.1	HNRNPL	6|0|5|5|0|6	22	3.67	6	0|0|0|0|0|0|0|0|0|0|0|0	1	1	1	1	1	-3.26	36.67	0	NP_001193929.1|NP_001131145.1|NP_001153146.1|NP_001095867.1|NP_001410.2|	6|0|5|5|0|5	21	3.5	456	HNRPL_HUMAN
EIF4A2	NP_001006.1	RPS11	3|2|3|4|5|4	21	3.5	6	4|0|0|4|2|4|5|0|2|4|2|3	0	0	0	0	0	-15.57	0.81	0.85	NP_001348.2|NP_003744.1|NP_005959.2|NP_000997.1|NP_004719.2|NP_001013.1|NP_000978.1|NP_000972.1|NP_001009.1|NP_001099008.1|NP_000958.1|NP_000959.2|NP_000961.2|NP_000963.1|NP_000970.1|	3|2|3|4|5|4	21	3.5	158	RS11_HUMAN
EIF4A2	NP_001007554.1	CSDE1	8|8|13|12|5|8	54	9	6	6|9|5|7|5|5|5|9|8|8|4|7	0	0	0	0	0	-26.95	1.04	0.88	NP_001410.2|	7|8|12|11|4|8	50	8.33	798	CSDE1_HUMAN
EIF4A2	NP_001007566.1	TFG	2|4|4|2|4|3	19	3.17	6	3|4|2|5|4|2|3|6|4|3|4|4	0	0	0	0	0	-18.42	0.63	0.88	NP_000691.1|NP_000959.2|NP_002699.1|NP_001013653.1|	2|3|3|2|3|2	15	2.5	400	TFG_HUMAN
EIF4A2	NP_001007794.1	BUB3	5|4|3|4|3|3	22	3.67	6	4|3|3|3|3|3|2|3|0|3|2|3	0	0	0	0	0	-10.45	1.1	0.74	NP_001410.2|	5|3|3|4|3|3	21	3.5	326	BUB3_HUMAN
EIF4A2	NP_001008.1	RPS13	4|0|5|2|3|6	20	3.33	6	3|0|0|0|0|0|0|0|0|2|0|0	0.15	0.3	0.17	0.32	0.17	-9.16	2	0.45	NP_001013.1|NP_000978.1|NP_919223.1|NP_000972.1|NP_001009.1|NP_001131145.1|NP_001099008.1|NP_000958.1|NP_000959.2|NP_000961.2|NP_000963.1|NP_056130.2|NP_000970.1|	3|0|4|2|2|4	15	2.5	151	RS13_HUMAN
EIF4A2	NP_001008491.1	SEPTIN2	10|8|8|10|8|11	55	9.17	6	9|7|5|9|7|11|8|7|7|8|5|9	0	0	0	0	0	-25.59	0.95	0.9	NP_005959.2|NP_001230808.1|	6|6|6|7|6|7	38	6.33	361	SEPT2_HUMAN
EIF4A2	NP_001009.1	RPS15	3|4|5|6|3|3	24	4	6	0|0|0|0|0|0|0|0|2|0|0|0	0.55	0.72	0.54	0.71	0.55	-1.38	6	0.1	NP_000958.1|NP_000959.2|NP_000961.2|NP_000963.1|NP_001410.2|NP_000970.1|	2|3|3|3|2|2	15	2.5	145	RS15_HUMAN
EIF4A2	NP_001009552.1	PPP2CB	3|0|4|5|3|4	19	3.17	6	3|4|4|3|3|4|2|4|4|3|4|4	0	0	0	0	0	-19.41	0.79	0.82	NP_001257889.1|	3|0|3|3|2|3	14	2.33	309	PP2AB_HUMAN
EIF4A2	NP_001010.2	RPS15A	3|2|5|3|2|4	19	3.17	6	0|0|2|2|0|0|0|0|0|0|0|2	0.02	0.05	0.02	0.06	0.02	-6.99	1.58	0.56	NP_001013.1|NP_000972.1|NP_001009.1|NP_001131145.1|NP_115766.3|NP_000958.1|NP_000959.2|NP_000961.2|NP_000963.1|NP_000970.1|	3|2|4|3|2|3	17	2.83	130	RS15A_HUMAN
EIF4A2	NP_001010867.1	IBA57	2|0|0|2|0|2	6	1	6	2|0|0|2|0|2|0|0|0|0|0|0	0	0	0	0	0	-10.75	0.5	0.69		2|0|0|2|0|2	6	1	356	CAF17_HUMAN
EIF4A2	NP_001010972.1	ZYX	6|3|2|4|6|6	27	4.5	6	6|3|3|6|6|7|5|3|5|5|7|7	0	0	0	0	0	-26.61	0.64	0.9	NP_056456.1|NP_001011513.3|	6|2|2|4|6|6	26	4.33	572	ZYX_HUMAN
EIF4A2	NP_001011.1	RPS16	7|6|5|8|5|8	39	6.5	6	7|2|4|6|2|6|6|0|3|5|3|5	0	0	0	0	0	-17.83	1.03	0.87	NP_005959.2|NP_000997.1|NP_002559.2|NP_001013.1|NP_000978.1|NP_000972.1|NP_001009.1|NP_001131145.1|NP_000958.1|NP_000959.2|NP_000961.2|NP_000963.1|NP_056130.2|NP_000970.1|	6|6|5|6|5|6	34	5.67	146	RS16_HUMAN
EIF4A2	NP_001012.1	RPS17	5|4|4|4|4|4	25	4.17	6	3|2|0|3|3|3|3|4|0|4|3|2	0	0	0	0	0	-9.97	1.14	0.79	NP_000997.1|NP_001013.1|NP_000972.1|NP_001009.1|NP_001131145.1|NP_000959.2|NP_000961.2|NP_000970.1|	4|3|4|4|3|3	21	3.5	664	RS17_HUMAN
EIF4A2	NP_001012321.1	RPSA	8|7|6|10|8|10	49	8.17	6	7|4|5|5|6|6|8|3|6|7|6|8	0	0	0	0	0	-21.13	1.07	0.88	NP_001348.2|NP_005959.2|NP_000997.1|NP_002559.2|NP_001013.1|NP_000972.1|NP_001009.1|NP_001153146.1|NP_000958.1|NP_000959.2|NP_000961.2|NP_000963.1|NP_000970.1|	8|6|6|8|7|9	44	7.33	295	RSSA_HUMAN
EIF4A2	NP_001012496.1	U2AF2	13|9|10|10|10|12	64	10.67	6	13|9|10|9|12|11|15|9|9|8|13|13	0	0	0	0	0	-38.63	0.78	0.92	NP_005959.2|NP_001193929.1|NP_001070910.1|NP_001153146.1|NP_001095867.1|NP_000961.2|NP_000970.1|NP_001096616.1|	10|6|9|8|8|9	50	8.33	471	U2AF2_HUMAN
EIF4A2	NP_001013.1	RPS19	8|5|6|7|7|6	39	6.5	6	0|0|0|3|0|0|3|0|0|0|0|0	0.37	0.52	0.37	0.51	0.37	-2.99	3.25	0.16	NP_000978.1|NP_000972.1|NP_001009.1|NP_000958.1|NP_000959.2|NP_000961.2|NP_000963.1|NP_000970.1|	8|5|6|6|6|6	37	6.17	145	RS19_HUMAN
EIF4A2	NP_001013456.1	FXR1	5|2|13|6|2|3	31	5.17	6	0|0|0|0|0|2|0|0|2|0|0|0	0.73	1	0.73	1	0.73	-4.84	3.88	0.05	NP_004851.2|NP_001410.2|NP_001172005.1|NP_060919.2|NP_001096616.1|	4|2|9|5|2|3	25	4.17	539	FXR1_HUMAN
EIF4A2	NP_001013865.1	SLTM	4|0|0|0|4|3	11	1.83	6	2|0|0|0|3|0|3|0|2|2|4|3	0	0	0	0	0	-16.51	0.55	0.79	NP_001181883.1|	4|0|0|0|4|3	11	1.83	1016	SLTM_HUMAN
EIF4A2	NP_001014.1	RPS20	5|4|4|4|4|5	26	4.33	6	4|4|3|4|4|4|4|3|4|4|3|3	0	0	0	0	0	-10.9	1.08	0.81	NP_001559.1|NP_003741.1|NP_003744.1|NP_003747.1|NP_000997.1|NP_001013.1|NP_000972.1|NP_001131145.1|NP_001153146.1|NP_000958.1|NP_000959.2|NP_000961.2|NP_000963.1|NP_000970.1|	3|2|2|3|2|3	15	2.5	119	RS20_HUMAN
EIF4A2	NP_001014763.1	ETFB	7|2|2|2|4|3	20	3.33	6	2|4|3|2|2|2|3|3|2|0|4|4	0	0	0	0	0	-14.51	0.83	0.74	NP_001034937.1|	6|2|2|2|4|2	18	3	346	ETFB_HUMAN
EIF4A2	NP_001014972.1	ZNF638	9|0|3|7|8|7	34	5.67	6	8|0|3|5|3|7|8|2|2|3|4|7	0	0	0	0	0	-35.55	0.74	0.89	NP_001181883.1|NP_001410.2|	7|0|3|6|5|6	27	4.5	1978	ZN638_HUMAN
EIF4A2	NP_001015.1	RPS21	2|3|2|3|2|3	15	2.5	6	2|3|0|3|4|2|2|0|0|3|2|2	0	0	0	0	0	-11.72	0.75	0.81	NP_005959.2|NP_000997.1|NP_002559.2|NP_001013.1|NP_000972.1|NP_001153146.1|NP_000959.2|NP_000961.2|NP_000963.1|NP_000970.1|	2|2|2|2|2|2	12	2	83	RS21_HUMAN
EIF4A2	NP_001016.1	RPS23	6|2|4|5|4|5	26	4.33	6	5|3|4|5|3|3|5|2|3|2|4|2	0	0	0	0	0	-18.03	0.87	0.86	NP_001559.1|NP_003741.1|NP_005959.2|NP_000997.1|NP_004719.2|NP_001013.1|NP_000972.1|NP_001009.1|NP_001131145.1|NP_001095867.1|NP_001099008.1|NP_000958.1|NP_000959.2|NP_000961.2|NP_000963.1|NP_000970.1|	5|2|4|5|4|5	25	4.17	143	RS23_HUMAN
EIF4A2	NP_001017.1	RPS24	3|0|2|4|4|4	17	2.83	6	3|0|0|3|0|3|3|0|0|0|3|0	0	0	0	0	0	-14.71	0.94	0.73	NP_001348.2|NP_005959.2|NP_000997.1|NP_001032897.1|NP_004719.2|NP_001013.1|NP_000972.1|NP_001009.1|NP_001131145.1|NP_115766.3|NP_001099008.1|NP_000958.1|NP_000959.2|NP_000961.2|NP_000963.1|NP_000970.1|NP_002699.1|	3|0|2|4|3|4	16	2.67	133	RS24_HUMAN
EIF4A2	NP_001017423.1	ALDH18A1	27|10|8|13|26|26	110	18.33	6	24|10|11|9|16|26|21|11|12|10|15|26	0	0	0	0	0	-87.92	0.72	0.92	NP_001131145.1|	21|9|8|11|18|20	87	14.5	793	P5CS_HUMAN
EIF4A2	NP_001018079.1	SERBP1	26|23|20|23|22|23	137	22.83	6	25|20|17|19|21|23|26|19|21|18|22|26	0	0	0	0	0	-64.85	0.89	0.92	NP_002559.2|NP_001013.1|NP_001095867.1|NP_000959.2|NP_001410.2|	15|15|14|14|14|12	84	14	393	PAIRB_HUMAN
EIF4A2	NP_001018125.1	FANCD2	2|2|0|0|0|0	4	0.67	6	4|3|0|3|0|3|3|3|3|2|0|4	0	0	0	0	0	-17.99	0.18	0.93	NP_001410.2|	2|2|0|0|0|0	4	0.67	1451	FACD2_HUMAN
EIF4A2	NP_001019.1	RPS25	5|4|5|4|5|4	27	4.5	6	4|4|4|4|4|4|4|3|4|5|4|4	0	0	0	0	0	-12.19	1.04	0.83	NP_001559.1|NP_003741.1|NP_005959.2|NP_000997.1|NP_001013.1|NP_000978.1|NP_000972.1|NP_001009.1|NP_001131145.1|NP_000958.1|NP_000959.2|NP_000961.2|NP_000963.1|NP_000970.1|	5|4|5|4|5|4	27	4.5	125	RS25_HUMAN
EIF4A2	NP_001019770.1	HIST2H2BF	2|2|0|2|2|0	8	1.33	6	2|0|2|2|2|2|2|2|2|2|0|3	0	0	0	0	0	-12.24	0.57	0.75		2|2|0|2|2|0	8	1.33	126	H2B2F_HUMAN
EIF4A2	NP_001019820.1	CANX	24|19|18|24|18|25	128	21.33	6	27|17|19|27|20|29|28|16|23|27|18|30	0	0	0	0	0	-81.17	0.74	0.92	NP_000911.2|NP_001410.2|	21|17|16|21|14|20	109	18.17	592	CALX_HUMAN
EIF4A2	NP_001020241.1	RPS14	5|4|3|4|6|4	26	4.33	6	4|0|3|3|3|4|2|0|2|4|0|3	0	0	0	0	0	-12.47	1.08	0.79	NP_001348.2|NP_005959.2|NP_000997.1|NP_001013.1|NP_008841.2|NP_000978.1|NP_000972.1|NP_001009.1|NP_001131145.1|NP_001099008.1|NP_000958.1|NP_000959.2|NP_000961.2|NP_000963.1|NP_056130.2|NP_000970.1|	5|3|3|3|4|3	21	3.5	151	RS14_HUMAN
EIF4A2	NP_001020419.1	DUT	4|0|3|3|2|2	14	2.33	6	2|3|0|3|3|3|3|3|2|2|3|3	0	0	0	0	0	-15	0.78	0.76	NP_001410.2|NP_061832.2|NP_001034937.1|	3|0|3|3|2|2	13	2.17	252	DUT_HUMAN
EIF4A2	NP_001021.1	RPS27	4|3|3|3|5|3	21	3.5	6	2|2|3|4|3|2|5|3|3|3|2|3	0	0	0	0	0	-12.64	0.88	0.83	NP_003744.1|NP_000997.1|NP_001013.1|NP_001009.1|NP_000958.1|NP_000959.2|NP_000961.2|NP_000963.1|NP_000970.1|NP_056340.2|	3|3|3|2|3|2	16	2.67	84	RS27_HUMAN
EIF4A2	NP_001022.1	RPS28	2|3|2|3|3|3	16	2.67	6	3|2|2|3|3|2|3|2|2|2|3|2	0	0	0	0	0	-10.29	0.89	0.78	NP_001559.1|NP_003744.1|NP_005959.2|NP_000997.1|NP_002559.2|NP_001013.1|NP_919223.1|NP_000972.1|NP_001009.1|NP_001131145.1|NP_000959.2|NP_000961.2|NP_000963.1|NP_001410.2|NP_000970.1|	2|2|2|2|2|2	12	2	69	RS28_HUMAN
EIF4A2	NP_001026866.1	PLD3	2|0|0|2|0|2	6	1	6	2|0|0|0|0|0|0|0|0|2|0|2	0	0	0	0	0	-10.75	0.5	0.69		2|0|0|2|0|2	6	1	490	PLD3_HUMAN
EIF4A2	NP_001027464.1	ZNF207	2|0|0|0|0|0	2	0.33	6	0|0|0|0|0|0|0|0|0|0|0|2	0.03	0.1	0.03	0.09	0.03	-5.68	0.5	0.51	NP_109587.1|	2|0|0|0|0|0	2	0.33	463	ZN207_HUMAN
EIF4A2	NP_001027565.1	HNRNPH2	8|0|5|0|0|0	13	2.17	6	0|0|0|0|0|0|5|0|0|0|0|0	0.17	0.38	0.17	0.38	0.17	-8.89	1.3	0.45	NP_001193929.1|NP_001131145.1|NP_001153146.1|NP_001254485.1|	5|0|2|0|0|0	7	1.17	449	HNRH2_HUMAN
EIF4A2	NP_001029249.1	HIST2H4B	4|6|4|5|4|4	27	4.5	6	5|6|4|5|4|4|5|6|4|5|4|4	0	0	0	0	0	-17.37	0.79	0.88		4|5|4|5|4|4	26	4.33	103	H4_HUMAN
EIF4A2	NP_001029288.1	EIF2B4	2|2|2|2|3|0	11	1.83	6	0|0|0|3|2|0|0|0|0|0|0|0	0.01	0.01	0.01	0.01	0.01	-9.44	1.1	0.61		2|2|2|2|3|0	11	1.83	523	EI2BD_HUMAN
EIF4A2	NP_001032360.1	EIF3B	30|18|22|25|23|31	149	24.83	6	8|5|7|8|6|7|8|4|4|7|6|9	0.96	1	0.97	1	0.97	-6.53	2.98	0	NP_001181875.1|NP_001559.1|NP_003741.1|NP_003744.1|NP_003747.1|NP_006351.2|NP_001032897.1|NP_001124150.1|NP_001185730.1|NP_002902.2|NP_037366.1|NP_002477.1|	26|14|20|21|19|26	126	21	814	EIF3B_HUMAN
EIF4A2	NP_001032752.1	EEF1B2	4|4|3|4|3|2	20	3.33	6	2|4|3|4|2|3|2|5|2|0|4|2	0	0	0	0	0	-15.85	0.77	0.85	NP_000963.1|	3|2|2|2|2|2	13	2.17	225	EF1B_HUMAN
EIF4A2	NP_001034624.1	SKA1	2|0|3|2|2|0	9	1.5	6	2|3|2|2|2|3|2|2|2|0|0|2	0	0	0	0	0	-13.66	0.56	0.77	NP_001410.2|	2|0|3|2|2|0	9	1.5	255	SKA1_HUMAN
EIF4A2	NP_001034679.2	USP9X	10|12|16|13|11|11	73	12.17	6	17|13|15|15|7|14|14|15|16|17|7|15	0	0	0	0	0	-48.55	0.73	0.92		10|12|15|12|7|10	66	11	2570	USP9X_HUMAN
EIF4A2	NP_001034708.1	PRMT5	16|26|28|20|18|21	129	21.5	6	25|23|30|27|19|24|21|29|31|25|19|19	0	0	0	0	0	-88.96	0.72	0.92	NP_001186421.1|NP_002477.1|	14|19|22|17|15|17	104	17.33	620	ANM5_HUMAN
EIF4A2	NP_001035526.1	YARS2	3|0|0|3|2|3	11	1.83	6	4|2|0|3|0|3|3|0|2|2|2|4	0	0	0	0	0	-18	0.5	0.84	NP_001193929.1|	3|0|0|3|2|3	11	1.83	477	SYYM_HUMAN
EIF4A2	NP_001035809.1	ABCE1	9|10|14|9|8|10	60	10	6	4|0|2|7|3|4|3|3|6|2|3|2	0.01	0.03	0.01	0.04	0.01	-11.24	1.76	0.59	NP_003744.1|NP_003747.1|NP_000997.1|NP_009176.2|NP_055871.1|NP_003839.2|NP_001257368.1|NP_000959.2|NP_001182147.1|NP_001003407.1|	7|10|12|8|7|8	52	8.67	599	ABCE1_HUMAN
EIF4A2	NP_001035879.1	PSPC1	8|8|12|7|7|7	49	8.17	6	6|5|6|7|5|9|7|5|3|6|5|6	0	0	0	0	0	-19.95	1.07	0.87		7|6|10|6|7|6	42	7	523	PSPC1_HUMAN
EIF4A2	NP_001036015.1	SMC2	3|3|4|3|0|2	15	2.5	6	7|0|4|9|2|6|5|7|10|9|0|6	0	0	0	0	0	-43.02	0.27	0.93		3|3|4|3|0|2	15	2.5	1197	SMC2_HUMAN
EIF4A2	NP_001072992.1	PAICS	11|8|10|11|8|13	61	10.17	6	13|9|9|13|12|15|14|9|11|15|10|13	0	0	0	0	0	-44.53	0.69	0.92	NP_004851.2|NP_061832.2|	10|6|10|11|8|12	57	9.5	425	PUR6_HUMAN
EIF4A2	NP_001073280.1	DIAPH1	5|4|9|7|0|4	29	4.83	6	5|5|8|9|3|7|6|7|8|9|3|8	0	0	0	0	0	-40.01	0.56	0.9	NP_002902.2|	5|4|8|6|0|4	27	4.5	1263	DIAP1_HUMAN
EIF4A2	NP_001073335.1	BCS1L	2|0|0|0|0|0	2	0.33	6	2|2|0|0|0|2|2|3|2|0|0|2	0	0	0	0	0	-12.24	0.14	0.79		2|0|0|0|0|0	2	0.33	419	BCS1_HUMAN
EIF4A2	NP_001073884.1	U2SURP	6|7|6|7|8|8	42	7	6	10|8|8|9|7|9|12|5|7|6|7|5	0	0	0	0	0	-31.55	0.68	0.91		6|6|6|6|8|7	39	6.5	1029	SR140_HUMAN
EIF4A2	NP_001073898.1	CAMSAP3	4|0|2|2|3|2	13	2.17	6	5|0|3|0|4|5|3|3|0|2|3|4	0	0	0	0	0	-22.38	0.46	0.87	NP_002699.1|	4|0|2|2|2|2	12	2	1276	CAMP3_HUMAN
EIF4A2	NP_001075019.1	THOC2	4|3|0|2|2|3	14	2.33	6	0|3|2|3|4|2|3|2|2|2|0|0	0	0	0	0	0	-16.51	0.7	0.8	NP_001013456.1|NP_002477.1|NP_054890.1|	4|3|0|2|2|3	14	2.33	1593	THOC2_HUMAN
EIF4A2	NP_001075109.1	PRKDC	16|20|24|13|12|15	100	16.67	6	21|24|27|20|14|23|24|28|37|19|13|19	0	0	0	0	0	-100.23	0.54	0.93	NP_001348.2|NP_001070910.1|NP_001131145.1|NP_001410.2|NP_001230808.1|	15|18|23|13|11|14	94	15.67	4097	PRKDC_HUMAN
EIF4A2	NP_001089.1	ACO2	8|0|0|0|3|4	15	2.5	6	2|0|0|0|7|5|4|2|0|0|5|10	0	0	0	0	0	-34.12	0.34	0.89	NP_000399.3|	7|0|0|0|3|3	13	2.17	780	ACON_HUMAN
EIF4A2	NP_001091674.1	HNRNPF	13|8|8|12|10|11	62	10.33	6	10|8|7|11|10|13|11|8|8|10|10|12	0	0	0	0	0	-33.99	0.86	0.91	NP_001348.2|NP_003741.1|NP_005959.2|NP_001181883.1|NP_919223.1|NP_001193929.1|NP_001095867.1|NP_001410.2|NP_002477.1|NP_060272.3|	8|6|5|8|7|7	41	6.83	415	HNRPF_HUMAN
EIF4A2	NP_001091868.1	COPA	16|14|26|23|11|19	109	18.17	6	21|14|27|28|12|26|25|16|30|25|13|21	0	0	0	0	0	-93.1	0.64	0.92	NP_001181883.1|	16|13|23|22|11|19	104	17.33	1233	COPA_HUMAN
EIF4A2	NP_001091974.1	DDX17	21|10|16|17|17|17	98	16.33	6	9|6|10|6|11|11|11|7|8|7|12|9	0	0	0	0	0	-28.23	1.44	0.87	NP_001348.2|NP_001181883.1|NP_009176.2|NP_919223.1|NP_001005335.1|NP_001153146.1|NP_001410.2|NP_002964.3|NP_057122.2|NP_001257889.1|	16|7|14|13|13|14	77	12.83	731	DDX17_HUMAN
EIF4A2	NP_001091987.1	CADM1	2|2|0|0|0|0	4	0.67	6	0|2|0|0|0|0|2|0|0|0|0|0	0.01	0.01	0	0.01	0.01	-8.09	0.5	0.61	NP_001009.1|	2|2|0|0|0|0	4	0.67	414	CADM1_HUMAN
EIF4A2	NP_001091995.1	CKAP2	2|0|0|0|0|0	2	0.33	6	0|0|0|0|2|0|0|0|0|0|2|3	0	0	0	0	0	-12.24	0.14	0.79		2|0|0|0|0|0	2	0.33	683	CKAP2_HUMAN
EIF4A2	NP_001092004.1	BAG6	3|2|3|5|0|4	17	2.83	6	5|3|9|10|3|5|5|6|7|10|2|8	0	0	0	0	0	-44.42	0.29	0.93	NP_003747.1|NP_055871.1|NP_002964.3|	3|2|3|5|0|4	17	2.83	1126	BAG6_HUMAN
EIF4A2	NP_001092006.1	USP5	5|2|3|4|2|3	19	3.17	6	4|0|8|4|4|4|0|0|7|3|2|6	0	0	0	0	0	-26.6	0.45	0.9	NP_001166299.1|NP_001183980.1|	5|2|3|4|2|3	19	3.17	858	UBP5_HUMAN
EIF4A2	NP_001104490.1	SUPT5H	13|6|9|9|6|14	57	9.5	6	15|5|7|10|6|14|8|8|6|10|10|14	0	0	0	0	0	-47.41	0.66	0.92	NP_001231.2|NP_055995.4|	13|6|9|7|5|12	52	8.67	1087	SPT5H_HUMAN
EIF4A2	NP_001107565.1	LSM14A	19|13|13|14|16|17	92	15.33	6	13|11|10|17|14|16|15|9|14|15|15|19	0	0	0	0	0	-45.55	0.88	0.92	NP_001005335.1|NP_001193929.1|NP_001153146.1|NP_001410.2|	14|11|10|9|13|11	68	11.33	463	LS14A_HUMAN
EIF4A2	NP_001116293.1	SET	6|7|8|6|5|5	37	6.17	6	8|6|8|8|7|7|7|7|8|8|7|7	0	0	0	0	0	-24.32	0.77	0.9	NP_001181883.1|NP_001410.2|	5|5|6|5|5|4	30	5	290	SET_HUMAN
EIF4A2	NP_001116429.1	BCKDK	2|0|0|3|0|4	9	1.5	6	0|0|0|0|0|0|2|0|0|0|0|0	0.23	0.37	0.2	0.34	0.23	-5.69	2.25	0.44		2|0|0|2|0|3	7	1.17	365	BCKD_HUMAN
EIF4A2	NP_001116849.1	PARK7	2|3|4|2|3|3	17	2.83	6	3|2|4|2|4|4|4|3|4|4|4|6	0	0	0	0	0	-17.19	0.61	0.88		2|3|4|2|3|3	17	2.83	189	PARK7_HUMAN
EIF4A2	NP_001117.2	ADSS	3|2|4|0|0|3	12	2	6	2|4|3|2|0|2|0|2|2|3|0|2	0	0	0	0	0	-16.55	0.6	0.8		3|2|4|0|0|3	12	2	456	PURA2_HUMAN
EIF4A2	NP_001119522.1	HDGF	3|2|4|2|0|3	14	2.33	6	3|0|3|2|2|4|2|0|4|4|3|4	0	0	0	0	0	-19.22	0.58	0.85	NP_001348.2|NP_000412.3|NP_000414.2|NP_004719.2|NP_919223.1|NP_000972.1|NP_055871.1|NP_001099008.1|NP_005311.1|	2|2|4|2|0|3	13	2.17	256	HDGF_HUMAN
EIF4A2	NP_001120792.1	UBAP2L	16|15|14|17|13|15	90	15	6	18|13|13|16|17|17|17|14|15|19|15|15	0	0	0	0	0	-48.09	0.83	0.92	NP_004629.3|NP_001193929.1|NP_001410.2|NP_060919.2|	12|11|12|13|9|10	67	11.17	983	UBP2L_HUMAN
EIF4A2	NP_001122324.1	SRRT	11|9|9|10|6|11	56	9.33	6	9|9|13|12|3|11|8|7|9|8|8|12	0	0	0	0	0	-39.36	0.76	0.91	NP_001348.2|NP_005959.2|NP_002477.1|	9|9|8|8|5|9	48	8	875	SRRT_HUMAN
EIF4A2	NP_001123578.1	HSPBP1	3|2|2|2|3|0	12	2	6	2|3|3|3|2|3|3|2|3|3|2|2	0	0	0	0	0	-14.95	0.67	0.8	NP_001005335.1|NP_001189367.1|	3|2|2|2|3|0	12	2	359	HPBP1_HUMAN
EIF4A2	NP_001123579.1	KLC1	7|8|8|12|4|7	46	7.67	6	12|10|12|10|7|12|11|14|12|13|6|8	0	0	0	0	0	-46.63	0.59	0.92		6|8|6|10|4|5	39	6.5	618	KLC1_HUMAN
EIF4A2	NP_001123999.1	SPAG9	7|12|10|12|5|8	54	9	6	16|15|15|19|12|18|15|23|15|19|14|18	0	0	0	0	0	-74.82	0.44	0.93		7|10|10|12|5|7	51	8.5	1311	JIP4_HUMAN
EIF4A2	NP_001124150.1	EIF4E	6|4|5|7|4|7	33	5.5	6	0|0|0|0|0|0|0|0|0|0|0|0	1	1	1	1	1	4.89	55	0	NP_001166176.1|NP_001129125.1|NP_001185730.1|NP_002902.2|NP_002477.1|	4|2|3|5|3|5	22	3.67	237	IF4E_HUMAN
EIF4A2	NP_001124160.1	HMGB2	8|8|8|9|9|8	50	8.33	6	9|7|4|8|7|6|8|6|5|7|5|7	0	0	0	0	0	-20.81	1	0.9	NP_001410.2|	6|6|6|8|5|7	38	6.33	209	HMGB2_HUMAN
EIF4A2	NP_001124384.1	SUGT1	2|4|7|2|2|2	19	3.17	6	3|6|5|4|2|3|3|6|5|2|3|3	0	0	0	0	0	-21.2	0.56	0.87		2|4|7|2|2|2	19	3.17	365	SGT1_HUMAN
EIF4A2	NP_001124463.1	HYOU1	13|12|10|14|8|13	70	11.67	6	17|14|18|17|12|16|17|21|19|21|13|21	0	0	0	0	0	-70.06	0.56	0.93		11|11|9|14|7|12	64	10.67	999	HYOU1_HUMAN
EIF4A2	NP_001127894.1	CDV3	2|0|0|0|0|0	2	0.33	6	0|0|0|0|0|0|0|0|0|2|0|2	0	0.01	0	0.01	0	-8.07	0.25	0.64	NP_001410.2|NP_055970.1|	2|0|0|0|0|0	2	0.33	213	CDV3_HUMAN
EIF4A2	NP_001128409.1	FIP1L1	3|0|0|2|2|3	10	1.67	6	2|0|0|3|2|3|3|0|0|0|2|2	0	0	0	0	0	-15.05	0.56	0.79	NP_060853.3|	3|0|0|2|2|3	10	1.67	588	FIP1_HUMAN
EIF4A2	NP_001129243.1	RPN2	5|2|3|3|2|2	17	2.83	6	4|3|3|3|3|4|4|2|7|2|3|3	0	0	0	0	0	-18.36	0.57	0.87	NP_001137151.1|NP_001131145.1|NP_000911.2|	5|2|3|2|2|2	16	2.67	615	RPN2_HUMAN
EIF4A2	NP_001129497.1	PLS3	5|4|6|7|2|5	29	4.83	6	7|5|8|6|7|11|6|5|9|12|6|11	0	0	0	0	0	-44.94	0.43	0.93	NP_002964.3|	5|4|6|6|2|5	28	4.67	630	PLST_HUMAN
[truncated: 2,397 more rows]
