# Supplementary material for: Robust, reproducible and quantitative analysis of thousands of proteomes by micro-flow LC–MS/MS
Source: Nat Commun. 2020 Jan 9;11:157. doi: 10.1038/s41467-019-13973-x (PMC6952431; doi:10.1038/s41467-019-13973-x)
Supplement: Supplementary file 5 — Supplementary Data 2 [file 41467_2019_13973_MOESM5_ESM.xlsx]

## Sheet: Genes
Supplementary Table 2. Gene names of the high confidence interactors of the five baits annotated in the previous published paper and Human Cell Map project.
Interactors of CTNNA1	Interactors of LMNA	Interactors of NIFK	Interactors of EIF4A2	Interactors of MEPCE
AFDN	AHCTF1	AATF	PDCD4	C1QBP
AFG3L2	ALDH3A2	ADAR	EIF3D	CCNT1
ANK3	ALKBH5	ANKRD11	EIF4A1	CCNT2
ANKRD26	ANLN	ANP32E	EIF3H	CDK9
ANKRD28	APRT	ATP2A2	EIF4A2	CHCHD2
APC	ATP6AP2	BLM	EIF3A	CMAS
ARHGAP21	BAZ2A	BMS1	EIF4G1	DDX21
ARHGAP32	BBX	BRD2	EIF4G3	ENDOG
BCR	BRIP1	BRD3	EIF4G2	FAM133B
CCDC85C	BUD31	BUD13	EIF3K	GLB1
CCDC88A	C1orf52	C18orf21	EIF3M	HEXIM1
CCDC88C	C9orf78	CCDC59	ELAVL1	HNRNPR
CENPF	CACTIN	CEBPZ	EIF3G	HP1BP3
CEP131	CAMLG	CENPC	EIF4A3	ILF2
CEP350	CCDC47	COIL	EIF4E	KPNA2
CGN	CCDC94	CXorf56	USP10	KPNA4
CLMN	CDCA2	CXorf57	DDX3X	LARP7
CTNNA2	CDKAL1	DDX10	EIF3I	LBR
CTNNB1	CFDP1	DDX18	FXR2	LSM3
CTNND1	CISD2	DDX21	EDRF1	MEPCE
CYFIP2	CLCN7	DDX24	PABPC1	METTL16
DLG5	CMTR1	DDX27	FAM120A	NCL
DSG2	CWC27	DDX31	EIF3C	NHP2L1
DTNA	CXorf56	DDX49	PRRC2A	NPM1
DVL1	DDRGK1	DDX5	EIF3J	PPIH
ECD	DEK	DDX50	FMR1	PRPF3
ERBIN	DHX38	DDX52	EIF3E	PRPF4
FAM110B	DNTTIP2	DDX54	IGF2BP1	RPL11
HERC2	EMC8	DDX56	EIF3L	RPL13
JCAD	EMD	DHX33	HNRNPA3	RPL13A
JUP	ESS2	DHX37	NUFIP2	RPL15
KIAA1217	FAM169A	DKC1	EIF2S3	RPL18
KIAA1671	FAM50A	DNAJC8	EIF3F	RPL21
KIDINS220	GPATCH11	DNTTIP2	FXR1	RPL23A
KIF14	GPATCH4	EBNA1BP2	PRRC2C	RPL27
LIMD1	GTF2E1	ELOA	LSM12	RPL28
LMO7	HELLS	ESF1	ZFR	RPL3
LRRC49	HLTF	EXOSC10	RPL7A	RPL4
LZTS2	HMOX2	EXOSC9	HNRNPM	RPL5
MACF1	INCENP	FAM207A	DDX17	RPL6
MAGED2	ITGB1	FAM32A	CSNK2A1	RPL7
MAGI1	KBTBD6	FTSJ3	DHX29	RPL7A
MAP4K4	KDM2A	GNL2	DDX5	RPL8
MARK3	KIAA1143	GNL3	IGF2BP3	RPL9
NAP1L1	KNOP1	GNL3L	RPL15	RPLP1
NDUFAF4	LBR	GPATCH4		RPLP2
NEBL	LEMD3	GTF2F1		SART1
NHS	LMAN1	GTPBP4		SART3
NHSL1	LMNB1	HEATR1		SET
PARD3	LMNB2	HMGN2		SRSF5
PEAK1	LRRC59	ILF3		SSB
PHACTR4	LRWD1	ITPR3		YBEY
PKP2	LSG1	KNOP1		YTHDF2
PKP4	MAGT1	KRI1		ZNF511
PLCH1	MASTL	LAS1L
PLEKHA5	MCM3AP	LENG8
PLEKHA6	MECP2	LEO1
PLEKHA7	MMGT1	LYAR
PPP1R13B	NDC1	MCM10
RAP1GDS1	NFATC2IP	MFAP1
RASSF8	NOSIP	MKI67
RINT1	NSD1	MORC2
SCRIB	NSD2	MPHOSPH10
SDCCAG3	NSD3	MYBBP1A
SIPA1L1	NUP107	NAT10
SIPA1L3	NUP133	NCL
SIRT2	NUP153	NEPRO
SORBS1	NUP155	NKRF
SORBS2	NUP35	NOC2L
SRCIN1	NUP50	NOC3L
TES	NUP98	NOL10
TJP1	OLA1	NOL8
TNIK	PCYT1A	NOL9
TP53BP2	PGK1	NOLC1
UTRN	PGRMC1	NOM1
VCL	PGRMC2	NOP14
	PIAS2	NOP2
	PIAS4	NOP53
	PINX1	NOP56
	PKMYT1	NOP58
	POM121	NPM1
	PPIL2	PARN
	PPIL4	PDCD11
	PRR14	PES1
	PSIP1	PHF8
	PTPN1	PINX1
	PTPN2	POLR1E
	PUS7	PPAN-P2RY11
	RAB7A	PPP1CC
	RAI1	PRPF31
	RBM22	PUM3
	RBM6	RBM19
	REXO4	RBM28
	RFC1	RBM34
	RGPD6	RBMX2
	RPA1	RECQL5
	RSF1	REXO4
	SEC22B	RRP12
	SEC63	RRP15
	SENP1	RRP1B
	SENP6	RRS1
	SLC33A1	RSL1D1
	SLU7	RTF1
	SMPD4	SDAD1
	SRPRA	SENP3
	STIM1	SET
	STT3B	SIRT1
	STX5	SPTY2D1
	SUGP1	SRFBP1
	SUN1	SURF6
	SUN2	TAF3
	TEX264	TCOF1
	TMEM199	TEX10
	TMEM201	TRMT1L
	TMEM209	UBTF
	TMEM214	URB1
	TMPO	URB2
	TMX1	USP36
	TOP2A	UTP14A
	TOP2B	UTP20
	TOR1AIP1	UTP3
	TPX2	WDR3
	TSR1	WDR36
	UBE2J1	XRN2
	UBXN7	YTHDC1
	USP33	ZC3H18
	VAPA	ZMAT2
	VAPB	ZNF106
	VRK2	ZSCAN21
	WDR70	AFF4
	WIZ	ATAD5
	WRNIP1	C1orf35
	XRCC6	DDX55
	YKT6	IK
	ZKSCAN4	MDN1
	ZMAT2	MEPCE
	ZNF148	NCBP3
	ZNF280C	NOL11
	ZNF281	NSD1
	ZNF384	NUP188
	ZNF512B	NUP205
	ZSCAN21	NUP85
		NVL
		PPM1G
		RP9
		RPL5
		RRP8
		TNPO3
		TOP2B
		USP9X
		WDR43
		XPO1
		ZNF273
		ZNF384
