# Supplementary material for: Robust, reproducible and quantitative analysis of thousands of proteomes by micro-flow LC–MS/MS
Source: Nat Commun. 2020 Jan 9;11:157. doi: 10.1038/s41467-019-13973-x (PMC6952431; doi:10.1038/s41467-019-13973-x)
Supplement: Supplementary file 6 — Supplementary Data 3 [file 41467_2019_13973_MOESM6_ESM.xlsx]

## Sheet: CTNNA1
#node1	node2	node1_string_internal_id	node2_string_internal_id	node1_external_id	node2_external_id	neighborhood_on_chromosome	gene_fusion	phylogenetic_cooccurrence	homology	coexpression	experimentally_determined_interaction	database_annotated	automated_textmining	combined_score
ACTN1	VCL	4446270	4432848	9606.ENSP00000377941	9606.ENSP00000211998	0	0	0	0	0.273	0.974	0.9	0.77	0.999
CTNNB1	AXIN1	4441426	4435059	9606.ENSP00000344456	9606.ENSP00000262320	0	0	0	0	0.062	0.785	0.9	0.968	0.999
CTNNB1	CTNNA1	4441426	4438066	9606.ENSP00000344456	9606.ENSP00000304669	0	0	0	0	0.094	0.998	0.9	0.833	0.999
CTNNB1	CDH1	4441426	4434944	9606.ENSP00000344456	9606.ENSP00000261769	0	0	0	0	0.061	0.998	0.9	0.958	0.999
CTNND1	CDH1	4446884	4434944	9606.ENSP00000382004	9606.ENSP00000261769	0	0	0	0	0.096	0.993	0.9	0.915	0.999
CTNNA1	VCL	4438066	4432848	9606.ENSP00000304669	9606.ENSP00000211998	0	0	0	0.58	0.085	0.974	0.9	0.643	0.998
JUP	CDH1	4446205	4434944	9606.ENSP00000377508	9606.ENSP00000261769	0	0	0	0	0.104	0.876	0.9	0.62	0.995
CTNNB1	CDH2	4441426	4435864	9606.ENSP00000344456	9606.ENSP00000269141	0	0	0	0	0.062	0.592	0.9	0.868	0.994
JUP	CDH2	4446205	4435864	9606.ENSP00000377508	9606.ENSP00000269141	0	0	0	0	0	0.816	0.9	0.708	0.994
JUP	CTNNA1	4446205	4438066	9606.ENSP00000377508	9606.ENSP00000304669	0	0	0	0	0.071	0.863	0.9	0.513	0.993
CTNNA1	CDH2	4438066	4435864	9606.ENSP00000304669	9606.ENSP00000269141	0	0	0	0	0.061	0.825	0.9	0.425	0.989
CTNND1	CTNNB1	4446884	4441426	9606.ENSP00000382004	9606.ENSP00000344456	0	0	0	0	0.086	0.511	0.9	0.775	0.988
CTNND1	CTNNA1	4446884	4438066	9606.ENSP00000382004	9606.ENSP00000304669	0	0	0	0	0.417	0.383	0.9	0.681	0.987
CDH1	VCL	4434944	4432848	9606.ENSP00000261769	9606.ENSP00000211998	0	0	0	0	0.061	0.404	0.9	0.796	0.987
TJP1	CDH1	4436435	4434944	9606.ENSP00000281537	9606.ENSP00000261769	0	0	0	0	0	0.137	0.9	0.854	0.986
CTNND1	TJP1	4446884	4436435	9606.ENSP00000382004	9606.ENSP00000281537	0	0	0	0	0.184	0	0.9	0.837	0.985
CTNND1	CDH2	4446884	4435864	9606.ENSP00000382004	9606.ENSP00000269141	0	0	0	0	0.062	0.472	0.9	0.71	0.983
CTNNB1	VCL	4441426	4432848	9606.ENSP00000344456	9606.ENSP00000211998	0	0	0	0	0.063	0.556	0.9	0.632	0.982
CDC5L	CTNNA1	4443756	4438066	9606.ENSP00000360532	9606.ENSP00000304669	0	0	0	0	0.064	0.98	0	0	0.98
ACTN1	CTNNA1	4446270	4438066	9606.ENSP00000377941	9606.ENSP00000304669	0	0	0	0	0.082	0.689	0.9	0.364	0.979
CTNNA1	AXIN1	4438066	4435059	9606.ENSP00000304669	9606.ENSP00000262320	0	0	0	0	0	0.694	0.9	0.308	0.977
CTNNB1	TJP1	4441426	4436435	9606.ENSP00000344456	9606.ENSP00000281537	0	0	0	0	0.075	0	0.9	0.77	0.976
CDH2	AXIN1	4435864	4435059	9606.ENSP00000269141	9606.ENSP00000262320	0	0	0	0	0.058	0.267	0.9	0.687	0.975
CTNNA1	TJP1	4438066	4436435	9606.ENSP00000304669	9606.ENSP00000281537	0	0	0	0	0.088	0.472	0.9	0.544	0.975
JUP	VCL	4446205	4432848	9606.ENSP00000377508	9606.ENSP00000211998	0	0	0	0	0	0.315	0.9	0.653	0.974
CTNNA1	CDH1	4438066	4434944	9606.ENSP00000304669	9606.ENSP00000261769	0	0	0	0	0.062	0.472	0.9	0.545	0.974
CTNND1	JUP	4446884	4446205	9606.ENSP00000382004	9606.ENSP00000377508	0	0	0	0	0.101	0.464	0.9	0.501	0.972
CTNND1	VCL	4446884	4432848	9606.ENSP00000382004	9606.ENSP00000211998	0	0	0	0	0.135	0.094	0.9	0.661	0.969
JUP	CTNNB1	4446205	4441426	9606.ENSP00000377508	9606.ENSP00000344456	0	0	0	0.968	0	0.693	0.9	0.686	0.968
ACTN1	CDH1	4446270	4434944	9606.ENSP00000377941	9606.ENSP00000261769	0	0	0	0	0	0.358	0.9	0.257	0.948
CTNND1	AXIN1	4446884	4435059	9606.ENSP00000382004	9606.ENSP00000262320	0	0	0	0	0.064	0	0.9	0.399	0.938
CTNND1	ACTN1	4446884	4446270	9606.ENSP00000382004	9606.ENSP00000377941	0	0	0	0	0.062	0.064	0.9	0.223	0.922
ACTN1	CTNNB1	4446270	4441426	9606.ENSP00000377941	9606.ENSP00000344456	0	0	0	0	0.062	0.057	0.9	0.203	0.92
CDH2	CDH1	4435864	4434944	9606.ENSP00000269141	9606.ENSP00000261769	0	0	0	0.919	0	0	0.9	0.954	0.907
TJP1	VCL	4436435	4432848	9606.ENSP00000281537	9606.ENSP00000211998	0	0	0	0	0.084	0.263	0.36	0.76	0.882
TJP1	CDH2	4436435	4435864	9606.ENSP00000281537	9606.ENSP00000269141	0	0	0	0	0.098	0.08	0	0.751	0.775

## Sheet: EIF4A2
#node1	node2	node1_string_internal_id	node2_string_internal_id	node1_external_id	node2_external_id	neighborhood_on_chromosome	gene_fusion	phylogenetic_cooccurrence	homology	coexpression	experimentally_determined_interaction	database_annotated	automated_textmining	combined_score
EIF4G1	EIF4B	4448822	4447567	9606.ENSP00000416255	9606.ENSP00000388806	0	0	0	0	0.694	0.834	0.9	0.944	0.999
EIF4G1	EIF4A1	4448822	4437038	9606.ENSP00000416255	9606.ENSP00000293831	0	0	0	0	0.196	0.93	0.9	0.975	0.999
EIF4G1	EIF4A2	4448822	4439848	9606.ENSP00000416255	9606.ENSP00000326381	0	0	0	0	0.087	0.761	0.9	0.975	0.999
EIF4B	EIF4A1	4447567	4437038	9606.ENSP00000388806	9606.ENSP00000293831	0	0	0	0	0.375	0.623	0.9	0.962	0.999
EIF4E	EIF4G1	4449328	4448822	9606.ENSP00000425561	9606.ENSP00000416255	0	0	0	0	0.081	0.951	0.9	0.983	0.999
EIF4E	EIF4A2	4449328	4439848	9606.ENSP00000425561	9606.ENSP00000326381	0	0	0	0	0.134	0.158	0.9	0.988	0.999
EIF4G3	EIF4A2	4447007	4439848	9606.ENSP00000383274	9606.ENSP00000326381	0	0	0	0	0.087	0.976	0.9	0.837	0.999
EIF4E	EIF4G3	4449328	4447007	9606.ENSP00000425561	9606.ENSP00000383274	0	0	0	0	0.081	0.958	0.9	0.831	0.999
EIF4E	EIF4A1	4449328	4437038	9606.ENSP00000425561	9606.ENSP00000293831	0	0	0	0	0.134	0.737	0.9	0.988	0.999
EIF4G1	PABPC1	4448822	4438834	9606.ENSP00000416255	9606.ENSP00000313007	0	0	0	0	0.584	0.972	0.9	0.961	0.999
EIF4G3	EIF4A1	4447007	4437038	9606.ENSP00000383274	9606.ENSP00000293831	0	0	0	0	0.087	0.924	0.9	0.823	0.998
EIF4B	EIF4A2	4447567	4439848	9606.ENSP00000388806	9606.ENSP00000326381	0	0	0	0	0.386	0.261	0.9	0.962	0.998
PABPC1	PAIP1	4438834	4437890	9606.ENSP00000313007	9606.ENSP00000302768	0	0	0	0	0.148	0.718	0.9	0.904	0.997
EIF4E	EIF4B	4449328	4447567	9606.ENSP00000425561	9606.ENSP00000388806	0	0	0	0	0.218	0.521	0.9	0.919	0.996
PAIP1	EIF4A1	4437890	4437038	9606.ENSP00000302768	9606.ENSP00000293831	0	0	0	0	0.094	0.558	0.9	0.928	0.996
EIF4G2	EIF4A1	4449683	4437038	9606.ENSP00000433664	9606.ENSP00000293831	0	0	0	0	0.165	0.868	0.9	0.715	0.996
EIF4B	PABPC1	4447567	4438834	9606.ENSP00000388806	9606.ENSP00000313007	0	0	0	0	0.586	0.457	0.9	0.84	0.995
PABPC1	EIF4A1	4438834	4437038	9606.ENSP00000313007	9606.ENSP00000293831	0	0	0	0	0.433	0.472	0.9	0.842	0.994
EIF4A2	PAIP1	4439848	4437890	9606.ENSP00000326381	9606.ENSP00000302768	0	0	0	0	0.087	0.318	0.9	0.928	0.994
EIF4G1	EIF4G3	4448822	4447007	9606.ENSP00000416255	9606.ENSP00000383274	0	0	0	0.914	0.078	0.943	0.9	0.821	0.994
EIF4E	PABPC1	4449328	4438834	9606.ENSP00000425561	9606.ENSP00000313007	0	0	0	0	0.063	0.546	0.9	0.869	0.993
EIF4G2	EIF4E	4449683	4449328	9606.ENSP00000433664	9606.ENSP00000425561	0	0	0	0	0.064	0.788	0.9	0.682	0.992
EIF4A2	EIF4A1	4439848	4437038	9606.ENSP00000326381	9606.ENSP00000293831	0	0	0.449	0.985	0.062	0.912	0.9	0.925	0.991
EIF4G2	EIF4G3	4449683	4447007	9606.ENSP00000433664	9606.ENSP00000383274	0	0	0	0.653	0.093	0.869	0.9	0.678	0.99
EIF4E	PAIP1	4449328	4437890	9606.ENSP00000425561	9606.ENSP00000302768	0	0	0	0	0.109	0.673	0.9	0.639	0.988
EIF4A2	PABPC1	4439848	4438834	9606.ENSP00000326381	9606.ENSP00000313007	0	0	0	0	0.199	0.188	0.9	0.842	0.988
EIF1	EIF4G1	4449043	4448822	9606.ENSP00000419449	9606.ENSP00000416255	0	0	0	0	0.079	0.26	0.9	0.844	0.987
EIF4G2	EIF4G1	4449683	4448822	9606.ENSP00000433664	9606.ENSP00000416255	0	0	0	0.672	0.247	0.803	0.9	0.721	0.987
EIF1	EIF4A1	4449043	4437038	9606.ENSP00000419449	9606.ENSP00000293831	0	0	0	0	0.096	0.081	0.9	0.866	0.987
EIF4A1	EIF5B	4437038	4436807	9606.ENSP00000293831	9606.ENSP00000289371	0	0	0	0	0.219	0.191	0.9	0.826	0.987
EIF1	EIF4A2	4449043	4439848	9606.ENSP00000419449	9606.ENSP00000326381	0	0	0	0	0.061	0.081	0.9	0.865	0.986
EIF4B	EIF5B	4447567	4436807	9606.ENSP00000388806	9606.ENSP00000289371	0	0	0	0	0.148	0	0.9	0.854	0.986
EIF4G1	EIF5B	4448822	4436807	9606.ENSP00000416255	9606.ENSP00000289371	0	0	0	0	0.352	0	0.9	0.814	0.986
EIF4G2	EIF4A2	4449683	4439848	9606.ENSP00000433664	9606.ENSP00000326381	0	0	0	0	0.121	0.558	0.9	0.675	0.985
EIF4A2	EIF5B	4439848	4436807	9606.ENSP00000326381	9606.ENSP00000289371	0	0	0	0	0.063	0.191	0.9	0.82	0.984
EIF4G3	PABPC1	4447007	4438834	9606.ENSP00000383274	9606.ENSP00000313007	0	0	0	0	0.29	0.836	0	0.874	0.984
EIF4E	EIF5B	4449328	4436807	9606.ENSP00000425561	9606.ENSP00000289371	0	0	0	0	0.064	0	0.9	0.813	0.981
EIF4E	EIF1	4449328	4449043	9606.ENSP00000425561	9606.ENSP00000419449	0	0	0	0	0.102	0	0.9	0.811	0.981
EIF4G2	EIF4B	4449683	4447567	9606.ENSP00000433664	9606.ENSP00000388806	0	0	0	0	0.12	0.837	0.72	0.418	0.973
EIF4B	PAIP1	4447567	4437890	9606.ENSP00000388806	9606.ENSP00000302768	0	0	0	0	0.079	0.157	0.9	0.683	0.972
EIF1	EIF4G3	4449043	4447007	9606.ENSP00000419449	9606.ENSP00000383274	0	0	0	0	0.062	0.26	0.9	0.653	0.972
EIF4B	EIF4G3	4447567	4447007	9606.ENSP00000388806	9606.ENSP00000383274	0	0	0	0	0.642	0.157	0.72	0.707	0.971
EIF4G2	EIF1	4449683	4449043	9606.ENSP00000433664	9606.ENSP00000419449	0	0	0	0	0.066	0.187	0.9	0.548	0.961
EIF4G1	PAIP1	4448822	4437890	9606.ENSP00000416255	9606.ENSP00000302768	0	0	0	0.588	0.049	0	0.9	0.773	0.932
EIF1	EIF5B	4449043	4436807	9606.ENSP00000419449	9606.ENSP00000289371	0	0	0	0	0.067	0	0	0.917	0.92
EIF1	EIF4B	4449043	4447567	9606.ENSP00000419449	9606.ENSP00000388806	0	0	0	0	0.061	0	0	0.869	0.872
EIF4G2	EIF5B	4449683	4436807	9606.ENSP00000433664	9606.ENSP00000289371	0	0	0	0	0.301	0	0	0.733	0.805
EIF4G2	PABPC1	4449683	4438834	9606.ENSP00000433664	9606.ENSP00000313007	0	0	0	0	0.331	0.376	0	0.544	0.793
EIF4G3	EIF5B	4447007	4436807	9606.ENSP00000383274	9606.ENSP00000289371	0	0	0	0	0.319	0	0	0.602	0.717

## Sheet: LMNA
#node1	node2	node1_string_internal_id	node2_string_internal_id	node1_external_id	node2_external_id	neighborhood_on_chromosome	gene_fusion	phylogenetic_cooccurrence	homology	coexpression	experimentally_determined_interaction	database_annotated	automated_textmining	combined_score
MAPK3	MAPK1	4435180	4432880	9606.ENSP00000263025	9606.ENSP00000215832	0	0	0.446	0.983	0	0.872	0.9	0.951	0.987
HRAS	MAPK3	4448459	4435180	9606.ENSP00000407586	9606.ENSP00000263025	0	0	0	0	0.113	0.262	0.9	0.811	0.985
HRAS	MAPK1	4448459	4432880	9606.ENSP00000407586	9606.ENSP00000215832	0	0	0	0	0.113	0.262	0.9	0.784	0.984
FN1	VCL	4441661	4432848	9606.ENSP00000346839	9606.ENSP00000211998	0	0	0	0	0.086	0.08	0.9	0.832	0.984
CDC5L	LMNA	4443756	4443076	9606.ENSP00000360532	9606.ENSP00000357283	0	0	0	0	0.061	0.98	0	0.05	0.98
SUN2	LMNA	4447251	4443076	9606.ENSP00000385616	9606.ENSP00000357283	0	0	0	0	0	0.472	0	0.948	0.972
FN1	MAPK3	4441661	4435180	9606.ENSP00000346839	9606.ENSP00000263025	0	0	0	0	0	0	0.9	0.72	0.97
LMNA	CASP6	4443076	4435568	9606.ENSP00000357283	9606.ENSP00000265164	0	0	0	0	0	0.408	0.9	0.534	0.97
FN1	MAPK1	4441661	4432880	9606.ENSP00000346839	9606.ENSP00000215832	0	0	0	0	0	0	0.9	0.671	0.965
LMNA	MAPK3	4443076	4435180	9606.ENSP00000357283	9606.ENSP00000263025	0	0	0	0	0	0.351	0.9	0.493	0.964
LMNA	MAPK1	4443076	4432880	9606.ENSP00000357283	9606.ENSP00000215832	0	0	0	0	0	0.351	0.9	0.449	0.961
MAPK3	VCL	4435180	4432848	9606.ENSP00000263025	9606.ENSP00000211998	0	0	0	0	0.06	0.063	0.9	0.594	0.959
HRAS	FN1	4448459	4441661	9606.ENSP00000407586	9606.ENSP00000346839	0	0	0	0	0	0	0.9	0.606	0.958
LMNA	LMNB2	4443076	4439894	9606.ENSP00000357283	9606.ENSP00000327054	0	0	0	0.942	0.099	0.543	0.9	0.824	0.957
EMD	LMNA	4443406	4443076	9606.ENSP00000358857	9606.ENSP00000357283	0	0	0	0	0.082	0.387	0	0.921	0.952
LMNA	VCL	4443076	4432848	9606.ENSP00000357283	9606.ENSP00000211998	0	0	0	0	0.086	0	0.9	0.519	0.952
MAPK1	VCL	4432880	4432848	9606.ENSP00000215832	9606.ENSP00000211998	0	0	0	0	0.06	0.063	0.9	0.508	0.95
LMNB2	CASP6	4439894	4435568	9606.ENSP00000327054	9606.ENSP00000265164	0	0	0	0	0	0.087	0.9	0.498	0.95
LMNA	FN1	4443076	4441661	9606.ENSP00000357283	9606.ENSP00000346839	0	0	0	0	0.107	0.08	0.9	0.419	0.945
HRAS	VCL	4448459	4432848	9606.ENSP00000407586	9606.ENSP00000211998	0	0	0	0	0.064	0.08	0.9	0.416	0.943
HRAS	LMNA	4448459	4443076	9606.ENSP00000407586	9606.ENSP00000357283	0	0	0	0	0.089	0	0.9	0.391	0.939
LMNB2	MAPK3	4439894	4435180	9606.ENSP00000327054	9606.ENSP00000263025	0	0	0	0	0	0.901	0	0.275	0.925
LMNB2	MAPK1	4439894	4432880	9606.ENSP00000327054	9606.ENSP00000215832	0	0	0	0	0	0.899	0	0.22	0.918
SUN2	LMNB2	4447251	4439894	9606.ENSP00000385616	9606.ENSP00000327054	0	0	0	0	0.061	0.186	0	0.849	0.874
SUN2	EMD	4447251	4443406	9606.ENSP00000385616	9606.ENSP00000358857	0	0	0	0	0.059	0.379	0	0.769	0.853
EMD	LMNB2	4443406	4439894	9606.ENSP00000358857	9606.ENSP00000327054	0	0	0	0	0.076	0.05	0	0.84	0.847

## Sheet: MEPCE
#node1	node2	node1_string_internal_id	node2_string_internal_id	node1_external_id	node2_external_id	neighborhood_on_chromosome	gene_fusion	phylogenetic_cooccurrence	homology	coexpression	experimentally_determined_interaction	database_annotated	automated_textmining	combined_score
CDK9	CCNT1	4444147	4434979	9606.ENSP00000362361	9606.ENSP00000261900	0	0	0	0	0.138	0.982	0.9	0.977	0.999
PRPF31	PRPF3	4439663	4438990	9606.ENSP00000324122	9606.ENSP00000315379	0	0	0	0	0.148	0.998	0.9	0.944	0.999
LSM6	PRPF3	4449213	4438990	9606.ENSP00000422392	9606.ENSP00000315379	0	0	0	0	0.101	0.986	0.9	0.059	0.998
LSM6	PRPF31	4449213	4439663	9606.ENSP00000422392	9606.ENSP00000324122	0	0	0	0	0.062	0.985	0.9	0.174	0.998
HEXIM1	CCNT1	4440048	4434979	9606.ENSP00000328773	9606.ENSP00000261900	0	0	0	0	0.096	0.846	0	0.954	0.993
LARP7	MEPCE	4449226	4438422	9606.ENSP00000422626	9606.ENSP00000308546	0	0	0	0	0.144	0.742	0	0.921	0.981
CDK9	HEXIM1	4444147	4440048	9606.ENSP00000362361	9606.ENSP00000328773	0	0	0	0	0.116	0.82	0	0.886	0.98
LARP7	HEXIM1	4449226	4440048	9606.ENSP00000422626	9606.ENSP00000328773	0	0	0	0	0.123	0.803	0	0.837	0.969
PRPF31	SART3	4439663	4433406	9606.ENSP00000324122	9606.ENSP00000228284	0	0	0	0	0.07	0.672	0	0.889	0.963
CDK9	HEXIM2	4444147	4437843	9606.ENSP00000362361	9606.ENSP00000302276	0	0	0	0	0.062	0.815	0	0.752	0.953
HEXIM1	MEPCE	4440048	4438422	9606.ENSP00000328773	9606.ENSP00000308546	0	0	0	0	0.126	0.547	0	0.887	0.951
LARP7	CDK9	4449226	4444147	9606.ENSP00000422626	9606.ENSP00000362361	0	0	0	0	0.182	0.803	0	0.672	0.942
LSM6	SART3	4449213	4433406	9606.ENSP00000422392	9606.ENSP00000228284	0	0	0	0	0.091	0.905	0	0.337	0.938
MEPCE	HEXIM2	4438422	4437843	9606.ENSP00000308546	9606.ENSP00000302276	0	0	0	0	0.065	0.516	0	0.855	0.929
MEPCE	SART3	4438422	4433406	9606.ENSP00000308546	9606.ENSP00000228284	0	0	0	0	0.113	0.552	0	0.833	0.927
HEXIM2	CCNT1	4437843	4434979	9606.ENSP00000302276	9606.ENSP00000261900	0	0	0	0	0	0.668	0	0.75	0.913
CDK9	MEPCE	4444147	4438422	9606.ENSP00000362361	9606.ENSP00000308546	0	0	0	0	0.121	0.569	0	0.77	0.905
LARP7	HEXIM2	4449226	4437843	9606.ENSP00000422626	9606.ENSP00000302276	0	0	0	0	0	0.588	0	0.77	0.901
PRPF3	SART3	4438990	4433406	9606.ENSP00000315379	9606.ENSP00000228284	0	0	0	0	0.125	0.559	0	0.754	0.896
LARP7	CCNT1	4449226	4434979	9606.ENSP00000422626	9606.ENSP00000261900	0	0	0	0	0.306	0.369	0	0.724	0.868
MEPCE	CCNT1	4438422	4434979	9606.ENSP00000308546	9606.ENSP00000261900	0	0	0	0	0.154	0.177	0	0.793	0.843
PRPF31	MEPCE	4439663	4438422	9606.ENSP00000324122	9606.ENSP00000308546	0	0	0	0	0.078	0.812	0	0.145	0.838
LARP7	SART3	4449226	4433406	9606.ENSP00000422626	9606.ENSP00000228284	0	0	0	0	0.183	0.244	0	0.752	0.833
HEXIM1	HEXIM2	4440048	4437843	9606.ENSP00000328773	9606.ENSP00000302276	0	0	0	0.879	0	0.809	0	0.864	0.828
LSM6	MEPCE	4449213	4438422	9606.ENSP00000422392	9606.ENSP00000308546	0	0	0	0	0.049	0.803	0	0	0.804
MEPCE	METTL16	4438422	4435194	9606.ENSP00000308546	9606.ENSP00000263092	0	0	0	0	0.066	0.594	0	0.477	0.785
PRPF3	MEPCE	4438990	4438422	9606.ENSP00000315379	9606.ENSP00000308546	0	0	0	0	0.108	0.747	0	0.116	0.783
HEXIM1	SART3	4440048	4433406	9606.ENSP00000328773	9606.ENSP00000228284	0	0	0	0	0.094	0	0	0.756	0.769
CDK9	SART3	4444147	4433406	9606.ENSP00000362361	9606.ENSP00000228284	0	0	0	0	0.181	0.177	0	0.641	0.736

## Sheet: NIFK
#node1	node2	node1_string_internal_id	node2_string_internal_id	node1_external_id	node2_external_id	neighborhood_on_chromosome	gene_fusion	phylogenetic_cooccurrence	homology	coexpression	experimentally_determined_interaction	database_annotated	automated_textmining	combined_score
NSA2	EBNA1BP2	4451776	4448447	9606.ENSP00000483484	9606.ENSP00000407323	0	0	0	0	0.858	0.958	0.54	0.672	0.999
NSA2	RPF2	4451776	4448225	9606.ENSP00000483484	9606.ENSP00000402338	0	0	0	0	0.874	0.961	0	0.871	0.999
NSA2	MRTO4	4451776	4444518	9606.ENSP00000483484	9606.ENSP00000364320	0	0	0	0	0.871	0.965	0	0.86	0.999
RPF2	RRS1	4448225	4439522	9606.ENSP00000402338	9606.ENSP00000322396	0	0	0	0	0.908	0.968	0	0.788	0.999
EBNA1BP2	GNL3	4448447	4447905	9606.ENSP00000407323	9606.ENSP00000395772	0	0	0	0	0.843	0.909	0.9	0.746	0.999
NSA2	FTSJ3	4451776	4447939	9606.ENSP00000483484	9606.ENSP00000396673	0	0	0	0	0.837	0.964	0.54	0.784	0.999
EBNA1BP2	RPF2	4448447	4448225	9606.ENSP00000407323	9606.ENSP00000402338	0	0	0	0	0.909	0.952	0	0.793	0.999
FTSJ3	NIFK	4447939	4436645	9606.ENSP00000396673	9606.ENSP00000285814	0	0	0	0	0.89	0.971	0	0.475	0.998
MRTO4	NIFK	4444518	4436645	9606.ENSP00000364320	9606.ENSP00000285814	0	0	0	0	0.924	0.97	0	0.202	0.998
RPF2	NOP2	4448225	4445688	9606.ENSP00000402338	9606.ENSP00000371858	0	0	0	0	0.9	0.913	0	0.809	0.998
EBNA1BP2	RRS1	4448447	4439522	9606.ENSP00000407323	9606.ENSP00000322396	0	0	0	0	0.912	0.895	0.54	0.69	0.998
EBNA1BP2	NIFK	4448447	4436645	9606.ENSP00000407323	9606.ENSP00000285814	0	0	0	0	0.906	0.969	0	0.644	0.998
NSA2	NOP2	4451776	4445688	9606.ENSP00000483484	9606.ENSP00000371858	0	0	0	0	0.844	0.95	0	0.809	0.998
RPF2	NIFK	4448225	4436645	9606.ENSP00000402338	9606.ENSP00000285814	0	0	0	0	0.909	0.966	0	0.451	0.998
BRIX1	NIFK	4440907	4436645	9606.ENSP00000338862	9606.ENSP00000285814	0	0	0	0	0.905	0.958	0	0.544	0.998
FTSJ3	NOP2	4447939	4445688	9606.ENSP00000396673	9606.ENSP00000371858	0.072	0	0	0	0.898	0.948	0	0.797	0.998
EBNA1BP2	BRIX1	4448447	4440907	9606.ENSP00000407323	9606.ENSP00000338862	0	0	0	0	0.91	0.965	0	0.67	0.998
EBNA1BP2	NOP2	4448447	4445688	9606.ENSP00000407323	9606.ENSP00000371858	0	0	0	0	0.893	0.954	0	0.624	0.998
EBNA1BP2	FTSJ3	4448447	4447939	9606.ENSP00000407323	9606.ENSP00000396673	0	0	0	0	0.903	0.943	0.54	0.56	0.998
EBNA1BP2	MRTO4	4448447	4444518	9606.ENSP00000407323	9606.ENSP00000364320	0	0	0	0	0.912	0.959	0	0.416	0.997
GNL3	NIFK	4447905	4436645	9606.ENSP00000395772	9606.ENSP00000285814	0	0	0	0	0.925	0.949	0	0.483	0.997
NIFK	DDX18	4436645	4435221	9606.ENSP00000285814	9606.ENSP00000263239	0	0	0	0	0.914	0.962	0	0.397	0.997
NOP2	NIFK	4445688	4436645	9606.ENSP00000371858	9606.ENSP00000285814	0	0	0	0	0.882	0.97	0	0.338	0.997
NSA2	NIFK	4451776	4436645	9606.ENSP00000483484	9606.ENSP00000285814	0	0	0	0	0.885	0.968	0	0.453	0.997
RRS1	NIFK	4439522	4436645	9606.ENSP00000322396	9606.ENSP00000285814	0	0	0	0	0.924	0.97	0	0.154	0.997
MRTO4	BRIX1	4444518	4440907	9606.ENSP00000364320	9606.ENSP00000338862	0	0	0	0	0.901	0.963	0	0.058	0.996
NOP2	MRTO4	4445688	4444518	9606.ENSP00000371858	9606.ENSP00000364320	0	0	0	0	0.898	0.933	0	0.333	0.995
FTSJ3	MRTO4	4447939	4444518	9606.ENSP00000396673	9606.ENSP00000364320	0	0	0	0	0.883	0.938	0	0.363	0.995
NSA2	BRIX1	4451776	4440907	9606.ENSP00000483484	9606.ENSP00000338862	0	0	0	0	0.86	0.958	0	0.158	0.994
GNL3	NOP2	4447905	4445688	9606.ENSP00000395772	9606.ENSP00000371858	0	0	0	0	0.855	0.948	0	0.278	0.994
NOP2	BRIX1	4445688	4440907	9606.ENSP00000371858	9606.ENSP00000338862	0	0	0	0	0.901	0.927	0	0.268	0.994
RPF2	FTSJ3	4448225	4447939	9606.ENSP00000402338	9606.ENSP00000396673	0	0	0	0	0.884	0.872	0	0.645	0.994
NSA2	RRS1	4451776	4439522	9606.ENSP00000483484	9606.ENSP00000322396	0	0	0	0	0.853	0.88	0.54	0.33	0.993
NOP2	DDX18	4445688	4435221	9606.ENSP00000371858	9606.ENSP00000263239	0	0	0	0	0.899	0.883	0	0.391	0.992
RPF2	MRTO4	4448225	4444518	9606.ENSP00000402338	9606.ENSP00000364320	0	0	0	0	0.903	0.73	0	0.713	0.991
FTSJ3	GNL3	4447939	4447905	9606.ENSP00000396673	9606.ENSP00000395772	0	0	0	0	0.815	0.934	0	0.374	0.991
FTSJ3	RRS1	4447939	4439522	9606.ENSP00000396673	9606.ENSP00000322396	0	0	0	0	0.899	0.817	0.54	0.161	0.991
BRIX1	DDX18	4440907	4435221	9606.ENSP00000338862	9606.ENSP00000263239	0	0	0	0	0.911	0.82	0	0.465	0.99
RPF2	DDX18	4448225	4435221	9606.ENSP00000402338	9606.ENSP00000263239	0	0	0	0	0.887	0.882	0	0.346	0.99
NOP2	RRS1	4445688	4439522	9606.ENSP00000371858	9606.ENSP00000322396	0	0	0	0	0.911	0.835	0	0.383	0.99
RPF2	BRIX1	4448225	4440907	9606.ENSP00000402338	9606.ENSP00000338862	0	0	0	0	0.917	0.379	0	0.811	0.989
EBNA1BP2	DDX18	4448447	4435221	9606.ENSP00000407323	9606.ENSP00000263239	0	0	0	0	0.867	0.859	0	0.369	0.987
NSA2	DDX18	4451776	4435221	9606.ENSP00000483484	9606.ENSP00000263239	0	0	0	0	0.849	0.905	0	0.205	0.987
GNL3	MRTO4	4447905	4444518	9606.ENSP00000395772	9606.ENSP00000364320	0	0	0	0	0.929	0.673	0	0.419	0.985
FTSJ3	BRIX1	4447939	4440907	9606.ENSP00000396673	9606.ENSP00000338862	0	0	0	0	0.882	0.844	0	0.269	0.985
GNL3	RRS1	4447905	4439522	9606.ENSP00000395772	9606.ENSP00000322396	0	0	0	0	0.825	0.889	0	0.146	0.982
MRTO4	RRS1	4444518	4439522	9606.ENSP00000364320	9606.ENSP00000322396	0	0	0	0	0.927	0.737	0	0	0.98
FTSJ3	DDX18	4447939	4435221	9606.ENSP00000396673	9606.ENSP00000263239	0	0	0	0	0.886	0.734	0	0.347	0.978
MRTO4	DDX18	4444518	4435221	9606.ENSP00000364320	9606.ENSP00000263239	0	0	0	0	0.901	0.73	0	0.086	0.973
GNL3	DDX18	4447905	4435221	9606.ENSP00000395772	9606.ENSP00000263239	0	0	0	0	0.854	0.729	0	0.265	0.968
NSA2	GNL3	4451776	4447905	9606.ENSP00000483484	9606.ENSP00000395772	0	0	0	0	0.787	0.733	0	0.475	0.967
RPF2	GNL3	4448225	4447905	9606.ENSP00000402338	9606.ENSP00000395772	0	0	0	0	0.821	0.733	0	0.273	0.962
BRIX1	RRS1	4440907	4439522	9606.ENSP00000338862	9606.ENSP00000322396	0	0	0	0	0.905	0.394	0	0.304	0.956
GNL3	BRIX1	4447905	4440907	9606.ENSP00000395772	9606.ENSP00000338862	0	0	0	0	0.846	0.565	0	0.303	0.949
RRS1	DDX18	4439522	4435221	9606.ENSP00000322396	9606.ENSP00000263239	0	0	0	0	0.904	0.42	0	0	0.942

## Sheet: Table legend
Supplementary Table 3. Interaction network of the ten highest confidence interactors according to STRING database for the five baits. STRING results of the five different baits were listed in different sheet.
