# Supplementary material for: Robust, reproducible and quantitative analysis of thousands of proteomes by micro-flow LC–MS/MS
Source: Nat Commun. 2020 Jan 9;11:157. doi: 10.1038/s41467-019-13973-x (PMC6952431; doi:10.1038/s41467-019-13973-x)
Supplement: Supplementary file 7 — Supplementary Data 4 [file 41467_2019_13973_MOESM7_ESM.xlsx]

## Sheet: Sheet1
Mapping of each plot panel in this manuscript to the original txt file in the MaxQuant search results, which were uploaded in the PRIDE database.
Figures used in the manuscript	Original data or results used for this plot	Name of the MaxQuant output results in the PRIDE database
Figure 1a	Non	Non
Figure 1b	allPeptides.txt	GradientTest_Single_Shot_Hela_txt
Figure 1c	Raw file with the name of “Hela_P035210_BA1_S00_A00_R20”	Non
Figure 1d,f	evidence.txt	Single_Shot_Hela_Dilution_txt
Figure 1e	proteinGroups.txt	Single_Shot_Hela_Dilution_txt
Figure 1g	allPeptides.txt	Single_Shot_Hela_Dilution_txt
Figure 2a	evidence.txt, proteinGroups.txt	HeLa_Placenta_46fractions_deep_proteome_txt
Figure 2b	evidence.txt	HeLa_Placenta_46fractions_deep_proteome_txt
Figure 2c	Non	Non
Figure 2d	Raw files with the name of “03352_GC4_TMT11_Nano_15min_MS2_S00_RP30_R1” and “0718_03352_RC4_TMT11_15min_S00_RP30_R1”	Non
Figure 2e	evidence.txt, proteinGroups.txt	TMT11_8_deep_proteome_together_txt
Figure 2f	evidence.txt	TMT11_8_deep_proteome_together_txt, the experiments with names of “Nano_MS2_0.1ug”, “High_MS2_4ug”, “Lumos_15min“, and “Lumos_25min“ were used
Figure 3a	Non	Non
Figure 3b_carry-over	evidence.txt	LongTermStressTest_CSF_200injections_txt, LongTermStressTest_Hela_200injections_txt, LongTermStressTest_Plasma_200injections_txt, LongTermStressTest_Urine_200injections_txt, LongTermStressTest_Placenta_480injections_txt, LongTermStressTest_PROCAL_200injections_txt
Figure 3b_RT stability	evidence.txt	LongTermStressTest_CSF_200injections_txt, LongTermStressTest_Hela_200injections_txt, LongTermStressTest_Plasma_200injections_txt, LongTermStressTest_Urine_200injections_txt, LongTermStressTest_PROCAL_200injections_txt
Figure 3c	proteinGroups.txt	LongTermStressTest_CSF_200injections_txt, LongTermStressTest_Hela_200injections_txt, LongTermStressTest_Plasma_200injections_txt, LongTermStressTest_Urine_200injections_txt
Figure 3d	evidence.txt	LongTermStressTest_CSF_200injections_txt, LongTermStressTest_Hela_200injections_txt, LongTermStressTest_Plasma_200injections_txt, LongTermStressTest_Urine_200injections_txt
Figure 4a	Supplementary Table 1, Supplementary Table 2	Non
Figure 4b,c	Supplementary Table 1, Supplementary Table 3	Non
Figure 4d	proteinGroups.txt	Kinobeads_HighflowLC_txt, Kinobeads_NanoLC_txt
Figure 4e	evidence.txt, and also the raw files generated by micro-flow LC, with the names of 03153_RH2_P035800_S00_R1, 03153_RH3_P035801_S00_R1, 03153_RH4_P035802_S00_R1, 03153_RH5_P035803_S00_R1, 03153_RH6_P035804_S00_R1, 03153_RH7_P035805_S00_R1, 03153_RH8_P035806_S00_R1, 03153_RH9_P035807_S00_R1, 03153_RH10_P035808_S00_R1	Kinobeads_HighflowLC_txt
Figure 4f	proteinGroups.txt, modificationSpecificPeptides.txt	Kinobeads_HighflowLC_txt
Figure 5a, d	evidence.txt	Phosphoproteome_txt
Figure 5b, c	Phospho (STY)Sites.txt	Phosphoproteome_txt
Figure 5e	allPeptides.txt	Phosphoproteome_txt
Figure 5f	Raw file with the names of 03275_RD2_LFQPhospho_S00_U12_R1, and 03275_D4_P038189_U12	Non
Figure S1a	evidence.txt	DMSO_Effect_Single_Shot_txt
Figure S1b	proteinGroups.txt	DMSO_Effect_Single_Shot_txt
Figure S1c	Raw file with the names of 20181110_15cm_3DMSO_NHela_2ug_Top12_28Hz_R1, and 20181109_15cm_0DMSO_NHela_2ug_Top12_28Hz_R1	Non
Figure S2a	evidence.txt	Single_Shot_Hela_Dilution_txt
Figure S2b	proteinGroups.txt	Single_Shot_Hela_Dilution_txt
Figure S2c	allPeptides.txt	Single_Shot_Hela_Dilution_txt
Figure S2d	evidence.txt	Single_Shot_Hela_Dilution_txt
Figure S3a	evidence.txt	Single_Shot_Hela_Dilution_txt
Figure S3b	proteinGroups.txt	Single_Shot_Hela_Dilution_txt
Figure S3c	evidence.txt	Single_Shot_Hela_Dilution_txt
Figure S3d	allPeptides.txt	Single_Shot_Hela_Dilution_txt
Figure S4a	evidence.txt	Lumos_HFX_SingleShot_DeepProteome_LFQ_txt
Figure S4b	proteinGroups.txt	Lumos_HFX_SingleShot_DeepProteome_LFQ_txt
Figure S4c	evidence.txt	Lumos_HFX_SingleShot_DeepProteome_LFQ_txt
Figure S4d	proteinGroups.txt	Lumos_HFX_SingleShot_DeepProteome_LFQ_txt
Figure S5a	evidence.txt	LongTermStressTest_Hela_200injections_txt
Figure S5b	evidence.txt	LongTermStressTest_CSF_200injections_txt
Figure S5c	evidence.txt	LongTermStressTest_Urine_200injections_txt
Figure S5d	evidence.txt	LongTermStressTest_Placenta_480injections_txt
Figure S5e-i	evidence.txt	LongTermStressTest_Plasma_200injections_txt
Figure S6a	proteinGroups.txt	LongTermStressTest_Hela_200injections_txt
Figure S6b	proteinGroups.txt	LongTermStressTest_CSF_200injections_txt
Figure S6c	proteinGroups.txt	LongTermStressTest_Urine_200injections_txt
Figure S6d	proteinGroups.txt	LongTermStressTest_Placenta_480injections_txt
Figure S6e-i	proteinGroups.txt	LongTermStressTest_Plasma_200injections_txt
Figure S7a	evidence.txt	LongTermStressTest_CSF_200injections_txt, LongTermStressTest_Plasma_200injections_txt, LongTermStressTest_Urine_200injections_txt, LongTermStressTest_PROCAL_200injections_txt
Figure S7b	evidence.txt	LongTermStressTest_Hela_200injections_txt
Figure S7c	evidence.txt	LongTermStressTest_CSF_200injections_txt, LongTermStressTest_Plasma_200injections_txt, LongTermStressTest_Urine_200injections_txt, LongTermStressTest_PROCAL_200injections_txt
Figure S7d	evidence.txt	LongTermStressTest_CSF_200injections_txt, LongTermStressTest_Hela_200injections_txt, LongTermStressTest_Plasma_200injections_txt, LongTermStressTest_Urine_200injections_txt, LongTermStressTest_PROCAL_200injections_txt
Figure S8a	proteinGroups.txt	LongTermStressTest_Hela_200injections_txt
Figure S8b	proteinGroups.txt	LongTermStressTest_Urine_200injections_txt
Figure S8c	proteinGroups.txt	LongTermStressTest_CSF_200injections_txt
Figure S8d-h	proteinGroups.txt	LongTermStressTest_Plasma_200injections_txt
Figure S9a	peptides.txt	LongTermStressTest_Hela_200injections_txt
Figure S9b	peptides.txt	LongTermStressTest_Urine_200injections_txt
Figure S9c	peptides.txt	LongTermStressTest_CSF_200injections_txt
Figure S9d-h	peptides.txt	LongTermStressTest_Plasma_200injections_txt
Figure S10a	proteinGroups.txt	LongTermStressTest_Hela_200injections_txt
Figure S10b	proteinGroups.txt	LongTermStressTest_Urine_200injections_txt
Figure S10c	proteinGroups.txt	LongTermStressTest_CSF_200injections_txt
Figure S10d-h	proteinGroups.txt	LongTermStressTest_Plasma_200injections_txt
Figure S11a	evidence.txt	Single_Shot_BodyFluids_txt
Figure S11b	proteinGroups.txt	Single_Shot_BodyFluids_txt
Figure S11c	allPeptides.txt	Single_Shot_BodyFluids_txt
Figure S12	Raw files with the names of “20190103_Plasma_20ug_30min_R1”, “20190103_Plasma_10ug_30min_R1”, “20190103_Plasma_5ug_30min_R1”, “20190103_Plasma_2ug_30min_R1”, “20190103_Plasma_1ug_30min_R1”	Non
Figure S13a	Raw files with the names of "March_Urine_P035222_BB1_S00_A00_R20”, “Urine_P035229_BB1_S00_A00_R20”, “Urine_P035228_BB1_S00_A00_R20”, “Urine_P035227_BB1_S00_A00_R20”, “Urine_P035226_BB1_S00_A00_R20”, “Urine_P035225_BB1_S00_A00_R20”, “Urine_P035224_BB1_S00_A00_R20”, Urine_P035223_BB1_S00_A00_R20”, “Urine_P035221_BB1_S00_A00_R20”, “Urine_P035220_BB1_S00_A00_R20”	Non
Figure S13b	See source data, and also raw files with the names of “190529_PROCAL_500fmol_30min_standby“, “20190123_Vn_15cm_3_PROCAL_500fmol_30min_R1“ and "191105_PROCAL_500fmol_QC_30min_R1"	Non
Figure S14	Supplementary Table 1, Supplementary Table 3	Non
Figure S15a-f	proteinGroups.txt	Kinobeads_HighflowLC_txt, Kinobeads_NanoLC_txt
Figure S16a-b	evidence.txt, and also raw files with the names of 03275_RH1_LFQPhospho_S00_U08_R1 and 03275_H3_P038189_U08	Phosphoproteome_txt
Figure S16c	evidence.txt, and also raw files with the names of 03275_RC2_LFQPhospho_S00_U11_R1 and 03275_C4_P038189_U11	Phosphoproteome_txt
Figure S16d	evidence.txt, and also raw files with the names of 03275_RA1_LFQPhospho_S00_U01_R1 and 03275_A3_P038189_U01	Phosphoproteome_txt
