# Supplementary material for: Robust, reproducible and quantitative analysis of thousands of proteomes by micro-flow LC–MS/MS
Source: Nat Commun. 2020 Jan 9;11:157. doi: 10.1038/s41467-019-13973-x (PMC6952431; doi:10.1038/s41467-019-13973-x)
Supplement: Supplementary file 9 — Source data [file 41467_2019_13973_MOESM9_ESM.xlsx]

## Sheet: Fig. 1b
Raw file	Retention length (FWHM)
20181221_N15cm_3_Hela_2ug_30min_R1	5.355
20181221_N15cm_3_Hela_2ug_30min_R1	3.553
20181221_N15cm_3_Hela_2ug_30min_R1	2.943
20181221_N15cm_3_Hela_2ug_30min_R1	3.539
20181221_N15cm_3_Hela_2ug_30min_R1	3.542
20181221_N15cm_3_Hela_2ug_30min_R1	4.153
20181221_N15cm_3_Hela_2ug_30min_R1	3.543
20181221_N15cm_3_Hela_2ug_30min_R1	4.145
20181221_N15cm_3_Hela_2ug_30min_R1	5.927
20181221_N15cm_3_Hela_2ug_30min_R1	3.55
20181221_N15cm_3_Hela_2ug_30min_R1	5.342
20181221_N15cm_3_Hela_2ug_30min_R1	4.753
20181221_N15cm_3_Hela_2ug_30min_R1	4.752
20181221_N15cm_3_Hela_2ug_30min_R1	3.566
20181221_N15cm_3_Hela_2ug_30min_R1	4.77
20181221_N15cm_3_Hela_2ug_30min_R1	4.154
20181221_N15cm_3_Hela_2ug_30min_R1	4.755
20181221_N15cm_3_Hela_2ug_30min_R1	4.17
20181221_N15cm_3_Hela_2ug_30min_R1	4.765
20181221_N15cm_3_Hela_2ug_30min_R1	3.58
20181221_N15cm_3_Hela_2ug_30min_R1	2.363
20181221_N15cm_3_Hela_2ug_30min_R1	4.172
20181221_N15cm_3_Hela_2ug_30min_R1	5.94
20181221_N15cm_3_Hela_2ug_30min_R1	2.339
20181221_N15cm_3_Hela_2ug_30min_R1	2.342
20181221_N15cm_3_Hela_2ug_30min_R1	3.541
20181221_N15cm_3_Hela_2ug_30min_R1	2.944
20181221_N15cm_3_Hela_2ug_30min_R1	4.136
20181221_N15cm_3_Hela_2ug_30min_R1	4.142
20181221_N15cm_3_Hela_2ug_30min_R1	2.956
20181221_N15cm_3_Hela_2ug_30min_R1	4.131
20181221_N15cm_3_Hela_2ug_30min_R1	3.552
20181221_N15cm_3_Hela_2ug_30min_R1	3.548
20181221_N15cm_3_Hela_2ug_30min_R1	4.73
20181221_N15cm_3_Hela_2ug_30min_R1	3.546
20181221_N15cm_3_Hela_2ug_30min_R1	7.697
20181221_N15cm_3_Hela_2ug_30min_R1	4.132
20181221_N15cm_3_Hela_2ug_30min_R1	3.547
20181221_N15cm_3_Hela_2ug_30min_R1	4.142
20181221_N15cm_3_Hela_2ug_30min_R1	4.732
20181221_N15cm_3_Hela_2ug_30min_R1	5.329
20181221_N15cm_3_Hela_2ug_30min_R1	5.318
20181221_N15cm_3_Hela_2ug_30min_R1	3.547
20181221_N15cm_3_Hela_2ug_30min_R1	3.556
20181221_N15cm_3_Hela_2ug_30min_R1	3.55
20181221_N15cm_3_Hela_2ug_30min_R1	4.142
20181221_N15cm_3_Hela_2ug_30min_R1	4.76
20181221_N15cm_3_Hela_2ug_30min_R1	3.555
20181221_N15cm_3_Hela_2ug_30min_R1	3.548
20181221_N15cm_3_Hela_2ug_30min_R1	3.558
20181221_N15cm_3_Hela_2ug_30min_R1	4.14
20181221_N15cm_3_Hela_2ug_30min_R1	3.548
20181221_N15cm_3_Hela_2ug_30min_R1	4.152
20181221_N15cm_3_Hela_2ug_30min_R1	4.745
20181221_N15cm_3_Hela_2ug_30min_R1	4.149
20181221_N15cm_3_Hela_2ug_30min_R1	4.748
20181221_N15cm_3_Hela_2ug_30min_R1	1.78
20181221_N15cm_3_Hela_2ug_30min_R1	4.746
20181221_N15cm_3_Hela_2ug_30min_R1	3.559
20181221_N15cm_3_Hela_2ug_30min_R1	4.175
20181221_N15cm_3_Hela_2ug_30min_R1	4.164
20181221_N15cm_3_Hela_2ug_30min_R1	4.155
20181221_N15cm_3_Hela_2ug_30min_R1	4.752
20181221_N15cm_3_Hela_2ug_30min_R1	4.177
20181221_N15cm_3_Hela_2ug_30min_R1	4.769
20181221_N15cm_3_Hela_2ug_30min_R1	3.586
20181221_N15cm_3_Hela_2ug_30min_R1	4.161
20181221_N15cm_3_Hela_2ug_30min_R1	4.758
20181221_N15cm_3_Hela_2ug_30min_R1	4.755
20181221_N15cm_3_Hela_2ug_30min_R1	4.174
20181221_N15cm_3_Hela_2ug_30min_R1	4.172
20181221_N15cm_3_Hela_2ug_30min_R1	4.171
20181221_N15cm_3_Hela_2ug_30min_R1	4.774
20181221_N15cm_3_Hela_2ug_30min_R1	4.783
20181221_N15cm_3_Hela_2ug_30min_R1	7.273
20181221_N15cm_3_Hela_2ug_30min_R1	2.338
20181221_N15cm_3_Hela_2ug_30min_R1	4.768
20181221_N15cm_3_Hela_2ug_30min_R1	3.555
20181221_N15cm_3_Hela_2ug_30min_R1	2.334
20181221_N15cm_3_Hela_2ug_30min_R1	3.546
20181221_N15cm_3_Hela_2ug_30min_R1	4.138
20181221_N15cm_3_Hela_2ug_30min_R1	3.538
20181221_N15cm_3_Hela_2ug_30min_R1	3.537
20181221_N15cm_3_Hela_2ug_30min_R1	4.731
20181221_N15cm_3_Hela_2ug_30min_R1	4.734
20181221_N15cm_3_Hela_2ug_30min_R1	4.152
20181221_N15cm_3_Hela_2ug_30min_R1	3.547
20181221_N15cm_3_Hela_2ug_30min_R1	4.142
20181221_N15cm_3_Hela_2ug_30min_R1	3.553
20181221_N15cm_3_Hela_2ug_30min_R1	3.544
20181221_N15cm_3_Hela_2ug_30min_R1	4.717
20181221_N15cm_3_Hela_2ug_30min_R1	4.142
20181221_N15cm_3_Hela_2ug_30min_R1	3.542
20181221_N15cm_3_Hela_2ug_30min_R1	4.131
20181221_N15cm_3_Hela_2ug_30min_R1	3.541
20181221_N15cm_3_Hela_2ug_30min_R1	4.737
20181221_N15cm_3_Hela_2ug_30min_R1	4.146
20181221_N15cm_3_Hela_2ug_30min_R1	4.142
20181221_N15cm_3_Hela_2ug_30min_R1	4.139
20181221_N15cm_3_Hela_2ug_30min_R1	5.325
20181221_N15cm_3_Hela_2ug_30min_R1	4.16
20181221_N15cm_3_Hela_2ug_30min_R1	4.145
20181221_N15cm_3_Hela_2ug_30min_R1	3.553
20181221_N15cm_3_Hela_2ug_30min_R1	3.551
20181221_N15cm_3_Hela_2ug_30min_R1	4.149
20181221_N15cm_3_Hela_2ug_30min_R1	4.156
20181221_N15cm_3_Hela_2ug_30min_R1	2.962
20181221_N15cm_3_Hela_2ug_30min_R1	4.739
20181221_N15cm_3_Hela_2ug_30min_R1	4.75
20181221_N15cm_3_Hela_2ug_30min_R1	4.14
20181221_N15cm_3_Hela_2ug_30min_R1	4.141
20181221_N15cm_3_Hela_2ug_30min_R1	4.741
20181221_N15cm_3_Hela_2ug_30min_R1	4.746
20181221_N15cm_3_Hela_2ug_30min_R1	4.151
20181221_N15cm_3_Hela_2ug_30min_R1	4.745
20181221_N15cm_3_Hela_2ug_30min_R1	4.145
20181221_N15cm_3_Hela_2ug_30min_R1	4.163
20181221_N15cm_3_Hela_2ug_30min_R1	5.332
20181221_N15cm_3_Hela_2ug_30min_R1	4.156
20181221_N15cm_3_Hela_2ug_30min_R1	6.517
20181221_N15cm_3_Hela_2ug_30min_R1	5.342
20181221_N15cm_3_Hela_2ug_30min_R1	4.75
20181221_N15cm_3_Hela_2ug_30min_R1	2.964
20181221_N15cm_3_Hela_2ug_30min_R1	4.17
20181221_N15cm_3_Hela_2ug_30min_R1	3.565
20181221_N15cm_3_Hela_2ug_30min_R1	4.763
20181221_N15cm_3_Hela_2ug_30min_R1	4.16
20181221_N15cm_3_Hela_2ug_30min_R1	4.762
20181221_N15cm_3_Hela_2ug_30min_R1	4.763
20181221_N15cm_3_Hela_2ug_30min_R1	4.753
20181221_N15cm_3_Hela_2ug_30min_R1	4.746
20181221_N15cm_3_Hela_2ug_30min_R1	4.164
20181221_N15cm_3_Hela_2ug_30min_R1	4.162
20181221_N15cm_3_Hela_2ug_30min_R1	4.157
20181221_N15cm_3_Hela_2ug_30min_R1	4.167
20181221_N15cm_3_Hela_2ug_30min_R1	4.165
20181221_N15cm_3_Hela_2ug_30min_R1	2.995
20181221_N15cm_3_Hela_2ug_30min_R1	4.178
20181221_N15cm_3_Hela_2ug_30min_R1	8.538
20181221_N15cm_3_Hela_2ug_30min_R1	11.409
20181221_N15cm_3_Hela_2ug_30min_R1	4.152
20181221_N15cm_3_Hela_2ug_30min_R1	2.953
20181221_N15cm_3_Hela_2ug_30min_R1	2.353
20181221_N15cm_3_Hela_2ug_30min_R1	3.543
20181221_N15cm_3_Hela_2ug_30min_R1	2.952
20181221_N15cm_3_Hela_2ug_30min_R1	3.538
20181221_N15cm_3_Hela_2ug_30min_R1	4.129
20181221_N15cm_3_Hela_2ug_30min_R1	2.944
20181221_N15cm_3_Hela_2ug_30min_R1	2.951
20181221_N15cm_3_Hela_2ug_30min_R1	4.714
20181221_N15cm_3_Hela_2ug_30min_R1	3.537
20181221_N15cm_3_Hela_2ug_30min_R1	4.125
20181221_N15cm_3_Hela_2ug_30min_R1	3.542
20181221_N15cm_3_Hela_2ug_30min_R1	3.542
20181221_N15cm_3_Hela_2ug_30min_R1	3.54
20181221_N15cm_3_Hela_2ug_30min_R1	3.544
20181221_N15cm_3_Hela_2ug_30min_R1	2.365
20181221_N15cm_3_Hela_2ug_30min_R1	3.552
20181221_N15cm_3_Hela_2ug_30min_R1	4.13
20181221_N15cm_3_Hela_2ug_30min_R1	4.127
20181221_N15cm_3_Hela_2ug_30min_R1	5.898
20181221_N15cm_3_Hela_2ug_30min_R1	2.949
20181221_N15cm_3_Hela_2ug_30min_R1	3.548
20181221_N15cm_3_Hela_2ug_30min_R1	4.139
20181221_N15cm_3_Hela_2ug_30min_R1	3.541
20181221_N15cm_3_Hela_2ug_30min_R1	3.553
20181221_N15cm_3_Hela_2ug_30min_R1	2.949
20181221_N15cm_3_Hela_2ug_30min_R1	3.541
20181221_N15cm_3_Hela_2ug_30min_R1	3.547
20181221_N15cm_3_Hela_2ug_30min_R1	3.547
20181221_N15cm_3_Hela_2ug_30min_R1	3.548
20181221_N15cm_3_Hela_2ug_30min_R1	4.144
20181221_N15cm_3_Hela_2ug_30min_R1	3.548
20181221_N15cm_3_Hela_2ug_30min_R1	4.144
20181221_N15cm_3_Hela_2ug_30min_R1	3.547
20181221_N15cm_3_Hela_2ug_30min_R1	4.135
20181221_N15cm_3_Hela_2ug_30min_R1	4.139
20181221_N15cm_3_Hela_2ug_30min_R1	3.539
20181221_N15cm_3_Hela_2ug_30min_R1	5.905
20181221_N15cm_3_Hela_2ug_30min_R1	3.552
20181221_N15cm_3_Hela_2ug_30min_R1	2.961
20181221_N15cm_3_Hela_2ug_30min_R1	4.142
20181221_N15cm_3_Hela_2ug_30min_R1	2.962
20181221_N15cm_3_Hela_2ug_30min_R1	5.334
20181221_N15cm_3_Hela_2ug_30min_R1	5.329
20181221_N15cm_3_Hela_2ug_30min_R1	4.145
20181221_N15cm_3_Hela_2ug_30min_R1	3.551
20181221_N15cm_3_Hela_2ug_30min_R1	4.137
20181221_N15cm_3_Hela_2ug_30min_R1	3.555
20181221_N15cm_3_Hela_2ug_30min_R1	4.147
20181221_N15cm_3_Hela_2ug_30min_R1	4.734
20181221_N15cm_3_Hela_2ug_30min_R1	4.146
20181221_N15cm_3_Hela_2ug_30min_R1	4.161
20181221_N15cm_3_Hela_2ug_30min_R1	4.142
20181221_N15cm_3_Hela_2ug_30min_R1	3.555
20181221_N15cm_3_Hela_2ug_30min_R1	4.739
20181221_N15cm_3_Hela_2ug_30min_R1	4.737
20181221_N15cm_3_Hela_2ug_30min_R1	4.156
20181221_N15cm_3_Hela_2ug_30min_R1	4.143
20181221_N15cm_3_Hela_2ug_30min_R1	4.143
20181221_N15cm_3_Hela_2ug_30min_R1	4.14
20181221_N15cm_3_Hela_2ug_30min_R1	3.561
20181221_N15cm_3_Hela_2ug_30min_R1	4.748
20181221_N15cm_3_Hela_2ug_30min_R1	4.147
20181221_N15cm_3_Hela_2ug_30min_R1	4.745
20181221_N15cm_3_Hela_2ug_30min_R1	4.152
20181221_N15cm_3_Hela_2ug_30min_R1	4.153
20181221_N15cm_3_Hela_2ug_30min_R1	4.155
20181221_N15cm_3_Hela_2ug_30min_R1	3.555
20181221_N15cm_3_Hela_2ug_30min_R1	4.149
20181221_N15cm_3_Hela_2ug_30min_R1	5.343
20181221_N15cm_3_Hela_2ug_30min_R1	5.934
20181221_N15cm_3_Hela_2ug_30min_R1	4.742
20181221_N15cm_3_Hela_2ug_30min_R1	5.341
20181221_N15cm_3_Hela_2ug_30min_R1	4.166
20181221_N15cm_3_Hela_2ug_30min_R1	4.173
20181221_N15cm_3_Hela_2ug_30min_R1	4.773
20181221_N15cm_3_Hela_2ug_30min_R1	4.176
20181221_N15cm_3_Hela_2ug_30min_R1	4.153
20181221_N15cm_3_Hela_2ug_30min_R1	4.746
20181221_N15cm_3_Hela_2ug_30min_R1	4.76
20181221_N15cm_3_Hela_2ug_30min_R1	7.124
20181221_N15cm_3_Hela_2ug_30min_R1	4.171
20181221_N15cm_3_Hela_2ug_30min_R1	4.76
20181221_N15cm_3_Hela_2ug_30min_R1	4.167
20181221_N15cm_3_Hela_2ug_30min_R1	3.576
20181221_N15cm_3_Hela_2ug_30min_R1	4.178
20181221_N15cm_3_Hela_2ug_30min_R1	4.76
20181221_N15cm_3_Hela_2ug_30min_R1	4.768
20181221_N15cm_3_Hela_2ug_30min_R1	4.16
20181221_N15cm_3_Hela_2ug_30min_R1	4.161
20181221_N15cm_3_Hela_2ug_30min_R1	4.162
20181221_N15cm_3_Hela_2ug_30min_R1	4.168
20181221_N15cm_3_Hela_2ug_30min_R1	4.771
20181221_N15cm_3_Hela_2ug_30min_R1	4.18
20181221_N15cm_3_Hela_2ug_30min_R1	4.789
20181221_N15cm_3_Hela_2ug_30min_R1	4.181
20181221_N15cm_3_Hela_2ug_30min_R1	20.915
20181221_N15cm_3_Hela_2ug_30min_R1	1.754
20181221_N15cm_3_Hela_2ug_30min_R1	2.948
20181221_N15cm_3_Hela_2ug_30min_R1	4.172
20181221_N15cm_3_Hela_2ug_30min_R1	5.344
20181221_N15cm_3_Hela_2ug_30min_R1	4.136
20181221_N15cm_3_Hela_2ug_30min_R1	5.917
20181221_N15cm_3_Hela_2ug_30min_R1	3.545
20181221_N15cm_3_Hela_2ug_30min_R1	5.342
20181221_N15cm_3_Hela_2ug_30min_R1	4.727
20181221_N15cm_3_Hela_2ug_30min_R1	5.936
20181221_N15cm_3_Hela_2ug_30min_R1	2.339
20181221_N15cm_3_Hela_2ug_30min_R1	4.768
20181221_N15cm_3_Hela_2ug_30min_R1	4.754
20181221_N15cm_3_Hela_2ug_30min_R1	5.947
20181221_N15cm_3_Hela_2ug_30min_R1	5.934
20181221_N15cm_3_Hela_2ug_30min_R1	7.146
20181221_N15cm_3_Hela_2ug_30min_R1	7.137
20181221_N15cm_3_Hela_2ug_30min_R1	5.944
20181221_N15cm_3_Hela_2ug_30min_R1	2.334
20181221_N15cm_3_Hela_2ug_30min_R1	2.334
20181221_N15cm_3_Hela_2ug_30min_R1	2.334
20181221_N15cm_3_Hela_2ug_30min_R1	3.504
20181221_N15cm_3_Hela_2ug_30min_R1	2.339
20181221_N15cm_3_Hela_2ug_30min_R1	2.955
20181221_N15cm_3_Hela_2ug_30min_R1	3.546
20181221_N15cm_3_Hela_2ug_30min_R1	3.546
20181221_N15cm_3_Hela_2ug_30min_R1	5.311
20181221_N15cm_3_Hela_2ug_30min_R1	3.535
20181221_N15cm_3_Hela_2ug_30min_R1	2.953
20181221_N15cm_3_Hela_2ug_30min_R1	3.54
20181221_N15cm_3_Hela_2ug_30min_R1	3.535
20181221_N15cm_3_Hela_2ug_30min_R1	2.945
20181221_N15cm_3_Hela_2ug_30min_R1	3.534
20181221_N15cm_3_Hela_2ug_30min_R1	4.127
20181221_N15cm_3_Hela_2ug_30min_R1	5.316
20181221_N15cm_3_Hela_2ug_30min_R1	1.766
20181221_N15cm_3_Hela_2ug_30min_R1	4.134
20181221_N15cm_3_Hela_2ug_30min_R1	2.955
20181221_N15cm_3_Hela_2ug_30min_R1	2.959
20181221_N15cm_3_Hela_2ug_30min_R1	3.549
20181221_N15cm_3_Hela_2ug_30min_R1	3.542
20181221_N15cm_3_Hela_2ug_30min_R1	4.143
20181221_N15cm_3_Hela_2ug_30min_R1	4.128
20181221_N15cm_3_Hela_2ug_30min_R1	4.722
20181221_N15cm_3_Hela_2ug_30min_R1	2.362
20181221_N15cm_3_Hela_2ug_30min_R1	2.949
20181221_N15cm_3_Hela_2ug_30min_R1	3.545
20181221_N15cm_3_Hela_2ug_30min_R1	4.136
20181221_N15cm_3_Hela_2ug_30min_R1	3.551
20181221_N15cm_3_Hela_2ug_30min_R1	5.319
20181221_N15cm_3_Hela_2ug_30min_R1	4.152
20181221_N15cm_3_Hela_2ug_30min_R1	2.956
20181221_N15cm_3_Hela_2ug_30min_R1	3.555
20181221_N15cm_3_Hela_2ug_30min_R1	4.132
20181221_N15cm_3_Hela_2ug_30min_R1	4.134
20181221_N15cm_3_Hela_2ug_30min_R1	3.541
20181221_N15cm_3_Hela_2ug_30min_R1	3.541
20181221_N15cm_3_Hela_2ug_30min_R1	4.147
20181221_N15cm_3_Hela_2ug_30min_R1	4.139
20181221_N15cm_3_Hela_2ug_30min_R1	4.13
20181221_N15cm_3_Hela_2ug_30min_R1	4.719
20181221_N15cm_3_Hela_2ug_30min_R1	3.54
20181221_N15cm_3_Hela_2ug_30min_R1	4.728
20181221_N15cm_3_Hela_2ug_30min_R1	4.137
20181221_N15cm_3_Hela_2ug_30min_R1	4.126
20181221_N15cm_3_Hela_2ug_30min_R1	4.156
20181221_N15cm_3_Hela_2ug_30min_R1	4.144
20181221_N15cm_3_Hela_2ug_30min_R1	4.728
20181221_N15cm_3_Hela_2ug_30min_R1	4.136
20181221_N15cm_3_Hela_2ug_30min_R1	4.148
20181221_N15cm_3_Hela_2ug_30min_R1	3.544
20181221_N15cm_3_Hela_2ug_30min_R1	3.539
20181221_N15cm_3_Hela_2ug_30min_R1	5.313
20181221_N15cm_3_Hela_2ug_30min_R1	3.542
20181221_N15cm_3_Hela_2ug_30min_R1	3.54
20181221_N15cm_3_Hela_2ug_30min_R1	3.542
20181221_N15cm_3_Hela_2ug_30min_R1	4.147
20181221_N15cm_3_Hela_2ug_30min_R1	4.148
20181221_N15cm_3_Hela_2ug_30min_R1	5.328
20181221_N15cm_3_Hela_2ug_30min_R1	3.555
20181221_N15cm_3_Hela_2ug_30min_R1	4.143
20181221_N15cm_3_Hela_2ug_30min_R1	4.14
20181221_N15cm_3_Hela_2ug_30min_R1	3.548
20181221_N15cm_3_Hela_2ug_30min_R1	3.552
20181221_N15cm_3_Hela_2ug_30min_R1	4.733
20181221_N15cm_3_Hela_2ug_30min_R1	3.55
20181221_N15cm_3_Hela_2ug_30min_R1	4.149
20181221_N15cm_3_Hela_2ug_30min_R1	4.749
20181221_N15cm_3_Hela_2ug_30min_R1	4.153
20181221_N15cm_3_Hela_2ug_30min_R1	4.741
20181221_N15cm_3_Hela_2ug_30min_R1	4.741
20181221_N15cm_3_Hela_2ug_30min_R1	3.551
20181221_N15cm_3_Hela_2ug_30min_R1	4.145
20181221_N15cm_3_Hela_2ug_30min_R1	4.142
20181221_N15cm_3_Hela_2ug_30min_R1	4.142
20181221_N15cm_3_Hela_2ug_30min_R1	3.567
20181221_N15cm_3_Hela_2ug_30min_R1	4.748
20181221_N15cm_3_Hela_2ug_30min_R1	4.752
20181221_N15cm_3_Hela_2ug_30min_R1	4.146
20181221_N15cm_3_Hela_2ug_30min_R1	2.96
20181221_N15cm_3_Hela_2ug_30min_R1	4.143
20181221_N15cm_3_Hela_2ug_30min_R1	4.158
20181221_N15cm_3_Hela_2ug_30min_R1	4.754
20181221_N15cm_3_Hela_2ug_30min_R1	3.551
20181221_N15cm_3_Hela_2ug_30min_R1	7.112
20181221_N15cm_3_Hela_2ug_30min_R1	4.138
20181221_N15cm_3_Hela_2ug_30min_R1	4.141
20181221_N15cm_3_Hela_2ug_30min_R1	4.74
20181221_N15cm_3_Hela_2ug_30min_R1	4.146
20181221_N15cm_3_Hela_2ug_30min_R1	3.558
20181221_N15cm_3_Hela_2ug_30min_R1	4.744
20181221_N15cm_3_Hela_2ug_30min_R1	4.747
20181221_N15cm_3_Hela_2ug_30min_R1	4.143
20181221_N15cm_3_Hela_2ug_30min_R1	5.322
20181221_N15cm_3_Hela_2ug_30min_R1	3.549
20181221_N15cm_3_Hela_2ug_30min_R1	2.368
20181221_N15cm_3_Hela_2ug_30min_R1	2.956
20181221_N15cm_3_Hela_2ug_30min_R1	4.731
20181221_N15cm_3_Hela_2ug_30min_R1	5.336
20181221_N15cm_3_Hela_2ug_30min_R1	4.147
20181221_N15cm_3_Hela_2ug_30min_R1	4.145
20181221_N15cm_3_Hela_2ug_30min_R1	4.16
20181221_N15cm_3_Hela_2ug_30min_R1	4.152
20181221_N15cm_3_Hela_2ug_30min_R1	4.151
20181221_N15cm_3_Hela_2ug_30min_R1	4.15
20181221_N15cm_3_Hela_2ug_30min_R1	4.144
20181221_N15cm_3_Hela_2ug_30min_R1	4.154
20181221_N15cm_3_Hela_2ug_30min_R1	4.141
20181221_N15cm_3_Hela_2ug_30min_R1	4.147
20181221_N15cm_3_Hela_2ug_30min_R1	4.142
20181221_N15cm_3_Hela_2ug_30min_R1	3.556
20181221_N15cm_3_Hela_2ug_30min_R1	5.335
20181221_N15cm_3_Hela_2ug_30min_R1	3.561
20181221_N15cm_3_Hela_2ug_30min_R1	4.16
20181221_N15cm_3_Hela_2ug_30min_R1	4.161
20181221_N15cm_3_Hela_2ug_30min_R1	3.564
20181221_N15cm_3_Hela_2ug_30min_R1	3.551
20181221_N15cm_3_Hela_2ug_30min_R1	3.554
20181221_N15cm_3_Hela_2ug_30min_R1	4.149
20181221_N15cm_3_Hela_2ug_30min_R1	4.148
20181221_N15cm_3_Hela_2ug_30min_R1	5.351
20181221_N15cm_3_Hela_2ug_30min_R1	4.158
20181221_N15cm_3_Hela_2ug_30min_R1	4.149
20181221_N15cm_3_Hela_2ug_30min_R1	5.336
20181221_N15cm_3_Hela_2ug_30min_R1	4.743
20181221_N15cm_3_Hela_2ug_30min_R1	4.144
20181221_N15cm_3_Hela_2ug_30min_R1	4.157
20181221_N15cm_3_Hela_2ug_30min_R1	3.561
20181221_N15cm_3_Hela_2ug_30min_R1	3.563
20181221_N15cm_3_Hela_2ug_30min_R1	4.155
20181221_N15cm_3_Hela_2ug_30min_R1	4.751
20181221_N15cm_3_Hela_2ug_30min_R1	4.155
20181221_N15cm_3_Hela_2ug_30min_R1	11.866
20181221_N15cm_3_Hela_2ug_30min_R1	4.156
20181221_N15cm_3_Hela_2ug_30min_R1	4.155
20181221_N15cm_3_Hela_2ug_30min_R1	4.767
20181221_N15cm_3_Hela_2ug_30min_R1	4.176
20181221_N15cm_3_Hela_2ug_30min_R1	4.148
20181221_N15cm_3_Hela_2ug_30min_R1	4.755
20181221_N15cm_3_Hela_2ug_30min_R1	4.744
20181221_N15cm_3_Hela_2ug_30min_R1	5.361
20181221_N15cm_3_Hela_2ug_30min_R1	4.769
20181221_N15cm_3_Hela_2ug_30min_R1	4.763
20181221_N15cm_3_Hela_2ug_30min_R1	10.108
20181221_N15cm_3_Hela_2ug_30min_R1	4.159
20181221_N15cm_3_Hela_2ug_30min_R1	6.521
20181221_N15cm_3_Hela_2ug_30min_R1	4.744
20181221_N15cm_3_Hela_2ug_30min_R1	4.761
20181221_N15cm_3_Hela_2ug_30min_R1	5.943
20181221_N15cm_3_Hela_2ug_30min_R1	4.171
20181221_N15cm_3_Hela_2ug_30min_R1	5.953
20181221_N15cm_3_Hela_2ug_30min_R1	4.15
20181221_N15cm_3_Hela_2ug_30min_R1	4.751
20181221_N15cm_3_Hela_2ug_30min_R1	4.148
20181221_N15cm_3_Hela_2ug_30min_R1	4.169
20181221_N15cm_3_Hela_2ug_30min_R1	3.57
20181221_N15cm_3_Hela_2ug_30min_R1	3.567
20181221_N15cm_3_Hela_2ug_30min_R1	4.769
20181221_N15cm_3_Hela_2ug_30min_R1	5.363
20181221_N15cm_3_Hela_2ug_30min_R1	5.946
20181221_N15cm_3_Hela_2ug_30min_R1	4.75
20181221_N15cm_3_Hela_2ug_30min_R1	4.158
20181221_N15cm_3_Hela_2ug_30min_R1	3.568
20181221_N15cm_3_Hela_2ug_30min_R1	4.769
20181221_N15cm_3_Hela_2ug_30min_R1	3.578
20181221_N15cm_3_Hela_2ug_30min_R1	4.773
20181221_N15cm_3_Hela_2ug_30min_R1	4.771
20181221_N15cm_3_Hela_2ug_30min_R1	4.169
20181221_N15cm_3_Hela_2ug_30min_R1	4.169
20181221_N15cm_3_Hela_2ug_30min_R1	4.17
20181221_N15cm_3_Hela_2ug_30min_R1	4.175
20181221_N15cm_3_Hela_2ug_30min_R1	4.174
20181221_N15cm_3_Hela_2ug_30min_R1	4.184
20181221_N15cm_3_Hela_2ug_30min_R1	4.763
20181221_N15cm_3_Hela_2ug_30min_R1	4.779
20181221_N15cm_3_Hela_2ug_30min_R1	4.168
20181221_N15cm_3_Hela_2ug_30min_R1	4.76
20181221_N15cm_3_Hela_2ug_30min_R1	5.365
20181221_N15cm_3_Hela_2ug_30min_R1	4.171
20181221_N15cm_3_Hela_2ug_30min_R1	4.773
20181221_N15cm_3_Hela_2ug_30min_R1	4.76
20181221_N15cm_3_Hela_2ug_30min_R1	3.572
20181221_N15cm_3_Hela_2ug_30min_R1	3.577
20181221_N15cm_3_Hela_2ug_30min_R1	4.173
20181221_N15cm_3_Hela_2ug_30min_R1	4.179
20181221_N15cm_3_Hela_2ug_30min_R1	4.753
20181221_N15cm_3_Hela_2ug_30min_R1	4.751
20181221_N15cm_3_Hela_2ug_30min_R1	6.532
20181221_N15cm_3_Hela_2ug_30min_R1	4.161
20181221_N15cm_3_Hela_2ug_30min_R1	4.16
20181221_N15cm_3_Hela_2ug_30min_R1	4.165
20181221_N15cm_3_Hela_2ug_30min_R1	4.757
20181221_N15cm_3_Hela_2ug_30min_R1	4.773
20181221_N15cm_3_Hela_2ug_30min_R1	4.163
20181221_N15cm_3_Hela_2ug_30min_R1	4.163
20181221_N15cm_3_Hela_2ug_30min_R1	4.163
20181221_N15cm_3_Hela_2ug_30min_R1	5.361
20181221_N15cm_3_Hela_2ug_30min_R1	2.981
20181221_N15cm_3_Hela_2ug_30min_R1	4.178
20181221_N15cm_3_Hela_2ug_30min_R1	4.19
20181221_N15cm_3_Hela_2ug_30min_R1	5.99
20181221_N15cm_3_Hela_2ug_30min_R1	4.171
20181221_N15cm_3_Hela_2ug_30min_R1	4.164
20181221_N15cm_3_Hela_2ug_30min_R1	3.577
20181221_N15cm_3_Hela_2ug_30min_R1	4.182
20181221_N15cm_3_Hela_2ug_30min_R1	4.775
20181221_N15cm_3_Hela_2ug_30min_R1	5.372
20181221_N15cm_3_Hela_2ug_30min_R1	4.183
20181221_N15cm_3_Hela_2ug_30min_R1	4.778
20181221_N15cm_3_Hela_2ug_30min_R1	4.783
20181221_N15cm_3_Hela_2ug_30min_R1	4.202
20181221_N15cm_3_Hela_2ug_30min_R1	4.781
20181221_N15cm_3_Hela_2ug_30min_R1	4.189
20181221_N15cm_3_Hela_2ug_30min_R1	4.796
20181221_N15cm_3_Hela_2ug_30min_R1	4.2
20181221_N15cm_3_Hela_2ug_30min_R1	5.382
20181221_N15cm_3_Hela_2ug_30min_R1	4.18
20181221_N15cm_3_Hela_2ug_30min_R1	4.825
20181221_N15cm_3_Hela_2ug_30min_R1	4.805
20181221_N15cm_3_Hela_2ug_30min_R1	2.339
20181221_N15cm_3_Hela_2ug_30min_R1	5.947
20181221_N15cm_3_Hela_2ug_30min_R1	3.553
20181221_N15cm_3_Hela_2ug_30min_R1	7.725
20181221_N15cm_3_Hela_2ug_30min_R1	6.55
20181221_N15cm_3_Hela_2ug_30min_R1	5.955
20181221_N15cm_3_Hela_2ug_30min_R1	4.724
20181221_N15cm_3_Hela_2ug_30min_R1	2.955
20181221_N15cm_3_Hela_2ug_30min_R1	4.136
20181221_N15cm_3_Hela_2ug_30min_R1	2.939
20181221_N15cm_3_Hela_2ug_30min_R1	3.54
20181221_N15cm_3_Hela_2ug_30min_R1	3.525
20181221_N15cm_3_Hela_2ug_30min_R1	3.525
20181221_N15cm_3_Hela_2ug_30min_R1	4.717
20181221_N15cm_3_Hela_2ug_30min_R1	3.539
20181221_N15cm_3_Hela_2ug_30min_R1	3.539
20181221_N15cm_3_Hela_2ug_30min_R1	4.13
20181221_N15cm_3_Hela_2ug_30min_R1	3.539
20181221_N15cm_3_Hela_2ug_30min_R1	2.951
20181221_N15cm_3_Hela_2ug_30min_R1	3.545
20181221_N15cm_3_Hela_2ug_30min_R1	4.14
20181221_N15cm_3_Hela_2ug_30min_R1	7.093
20181221_N15cm_3_Hela_2ug_30min_R1	4.717
20181221_N15cm_3_Hela_2ug_30min_R1	3.539
20181221_N15cm_3_Hela_2ug_30min_R1	4.129
20181221_N15cm_3_Hela_2ug_30min_R1	2.95
20181221_N15cm_3_Hela_2ug_30min_R1	3.54
20181221_N15cm_3_Hela_2ug_30min_R1	2.363
20181221_N15cm_3_Hela_2ug_30min_R1	4.138
20181221_N15cm_3_Hela_2ug_30min_R1	3.548
20181221_N15cm_3_Hela_2ug_30min_R1	3.552
20181221_N15cm_3_Hela_2ug_30min_R1	5.334
20181221_N15cm_3_Hela_2ug_30min_R1	3.552
20181221_N15cm_3_Hela_2ug_30min_R1	3.55
20181221_N15cm_3_Hela_2ug_30min_R1	3.547
20181221_N15cm_3_Hela_2ug_30min_R1	4.719
20181221_N15cm_3_Hela_2ug_30min_R1	4.138
20181221_N15cm_3_Hela_2ug_30min_R1	4.729
20181221_N15cm_3_Hela_2ug_30min_R1	5.319
20181221_N15cm_3_Hela_2ug_30min_R1	2.964
20181221_N15cm_3_Hela_2ug_30min_R1	3.545
20181221_N15cm_3_Hela_2ug_30min_R1	4.14
20181221_N15cm_3_Hela_2ug_30min_R1	4.139
20181221_N15cm_3_Hela_2ug_30min_R1	4.721
20181221_N15cm_3_Hela_2ug_30min_R1	3.543
20181221_N15cm_3_Hela_2ug_30min_R1	4.132
20181221_N15cm_3_Hela_2ug_30min_R1	2.95
20181221_N15cm_3_Hela_2ug_30min_R1	3.54
20181221_N15cm_3_Hela_2ug_30min_R1	4.737
20181221_N15cm_3_Hela_2ug_30min_R1	3.554
20181221_N15cm_3_Hela_2ug_30min_R1	3.551
20181221_N15cm_3_Hela_2ug_30min_R1	4.149
20181221_N15cm_3_Hela_2ug_30min_R1	4.74
20181221_N15cm_3_Hela_2ug_30min_R1	4.156
20181221_N15cm_3_Hela_2ug_30min_R1	4.149
20181221_N15cm_3_Hela_2ug_30min_R1	4.151
20181221_N15cm_3_Hela_2ug_30min_R1	4.157
20181221_N15cm_3_Hela_2ug_30min_R1	4.137
20181221_N15cm_3_Hela_2ug_30min_R1	3.556
20181221_N15cm_3_Hela_2ug_30min_R1	4.146
20181221_N15cm_3_Hela_2ug_30min_R1	4.143
20181221_N15cm_3_Hela_2ug_30min_R1	3.571
20181221_N15cm_3_Hela_2ug_30min_R1	3.553
20181221_N15cm_3_Hela_2ug_30min_R1	4.145
20181221_N15cm_3_Hela_2ug_30min_R1	4.735
20181221_N15cm_3_Hela_2ug_30min_R1	4.16
20181221_N15cm_3_Hela_2ug_30min_R1	4.744
20181221_N15cm_3_Hela_2ug_30min_R1	3.548
20181221_N15cm_3_Hela_2ug_30min_R1	4.148
20181221_N15cm_3_Hela_2ug_30min_R1	3.564
20181221_N15cm_3_Hela_2ug_30min_R1	4.745
20181221_N15cm_3_Hela_2ug_30min_R1	4.14
20181221_N15cm_3_Hela_2ug_30min_R1	4.733
20181221_N15cm_3_Hela_2ug_30min_R1	5.325
20181221_N15cm_3_Hela_2ug_30min_R1	2.964
20181221_N15cm_3_Hela_2ug_30min_R1	3.563
20181221_N15cm_3_Hela_2ug_30min_R1	5.331
20181221_N15cm_3_Hela_2ug_30min_R1	5.929
20181221_N15cm_3_Hela_2ug_30min_R1	4.152
20181221_N15cm_3_Hela_2ug_30min_R1	3.556
20181221_N15cm_3_Hela_2ug_30min_R1	4.147
20181221_N15cm_3_Hela_2ug_30min_R1	4.744
20181221_N15cm_3_Hela_2ug_30min_R1	4.154
20181221_N15cm_3_Hela_2ug_30min_R1	3.565
20181221_N15cm_3_Hela_2ug_30min_R1	3.554
20181221_N15cm_3_Hela_2ug_30min_R1	4.737
20181221_N15cm_3_Hela_2ug_30min_R1	4.156
20181221_N15cm_3_Hela_2ug_30min_R1	4.745
20181221_N15cm_3_Hela_2ug_30min_R1	3.565
20181221_N15cm_3_Hela_2ug_30min_R1	5.33
20181221_N15cm_3_Hela_2ug_30min_R1	4.749
20181221_N15cm_3_Hela_2ug_30min_R1	9.652
20181221_N15cm_3_Hela_2ug_30min_R1	12.447
20181221_N15cm_3_Hela_2ug_30min_R1	1.752
20181221_N15cm_3_Hela_2ug_30min_R1	1.754
20181221_N15cm_3_Hela_2ug_30min_R1	1.754
20181221_N15cm_3_Hela_2ug_30min_R1	2.977
20181221_N15cm_3_Hela_2ug_30min_R1	4.75
20181221_N15cm_3_Hela_2ug_30min_R1	9.516
20181221_N15cm_3_Hela_2ug_30min_R1	5.944
20181221_N15cm_3_Hela_2ug_30min_R1	5.951
20181221_N15cm_3_Hela_2ug_30min_R1	5.944
20181221_N15cm_3_Hela_2ug_30min_R1	5.934
20181221_N15cm_3_Hela_2ug_30min_R1	11.871
20181221_N15cm_3_Hela_2ug_30min_R1	5.342
20181221_N15cm_3_Hela_2ug_30min_R1	5.934
20181221_N15cm_3_Hela_2ug_30min_R1	5.926
20181221_N15cm_3_Hela_2ug_30min_R1	2.339
20181221_N15cm_3_Hela_2ug_30min_R1	2.943
20181221_N15cm_3_Hela_2ug_30min_R1	3.538
20181221_N15cm_3_Hela_2ug_30min_R1	2.95
20181221_N15cm_3_Hela_2ug_30min_R1	2.95
20181221_N15cm_3_Hela_2ug_30min_R1	3.543
20181221_N15cm_3_Hela_2ug_30min_R1	2.955
20181221_N15cm_3_Hela_2ug_30min_R1	2.955
20181221_N15cm_3_Hela_2ug_30min_R1	2.955
20181221_N15cm_3_Hela_2ug_30min_R1	2.947
20181221_N15cm_3_Hela_2ug_30min_R1	3.541
20181221_N15cm_3_Hela_2ug_30min_R1	3.538
20181221_N15cm_3_Hela_2ug_30min_R1	3.539
20181221_N15cm_3_Hela_2ug_30min_R1	3.538
20181221_N15cm_3_Hela_2ug_30min_R1	3.531
20181221_N15cm_3_Hela_2ug_30min_R1	3.541
20181221_N15cm_3_Hela_2ug_30min_R1	3.534
20181221_N15cm_3_Hela_2ug_30min_R1	4.123
20181221_N15cm_3_Hela_2ug_30min_R1	4.127
20181221_N15cm_3_Hela_2ug_30min_R1	3.538
20181221_N15cm_3_Hela_2ug_30min_R1	4.127
20181221_N15cm_3_Hela_2ug_30min_R1	3.541
20181221_N15cm_3_Hela_2ug_30min_R1	3.537
20181221_N15cm_3_Hela_2ug_30min_R1	4.128
20181221_N15cm_3_Hela_2ug_30min_R1	3.537
20181221_N15cm_3_Hela_2ug_30min_R1	4.716
20181221_N15cm_3_Hela_2ug_30min_R1	3.54
20181221_N15cm_3_Hela_2ug_30min_R1	4.128
20181221_N15cm_3_Hela_2ug_30min_R1	3.545
20181221_N15cm_3_Hela_2ug_30min_R1	4.136
20181221_N15cm_3_Hela_2ug_30min_R1	4.14
20181221_N15cm_3_Hela_2ug_30min_R1	4.732
20181221_N15cm_3_Hela_2ug_30min_R1	4.734
20181221_N15cm_3_Hela_2ug_30min_R1	4.144
20181221_N15cm_3_Hela_2ug_30min_R1	3.538
20181221_N15cm_3_Hela_2ug_30min_R1	3.541
20181221_N15cm_3_Hela_2ug_30min_R1	4.129
20181221_N15cm_3_Hela_2ug_30min_R1	3.541
20181221_N15cm_3_Hela_2ug_30min_R1	1.771
20181221_N15cm_3_Hela_2ug_30min_R1	6.494
20181221_N15cm_3_Hela_2ug_30min_R1	3.549
20181221_N15cm_3_Hela_2ug_30min_R1	4.741
20181221_N15cm_3_Hela_2ug_30min_R1	3.56
20181221_N15cm_3_Hela_2ug_30min_R1	2.364
20181221_N15cm_3_Hela_2ug_30min_R1	3.552
20181221_N15cm_3_Hela_2ug_30min_R1	4.136
20181221_N15cm_3_Hela_2ug_30min_R1	3.541
20181221_N15cm_3_Hela_2ug_30min_R1	3.563
20181221_N15cm_3_Hela_2ug_30min_R1	4.748
20181221_N15cm_3_Hela_2ug_30min_R1	3.553
20181221_N15cm_3_Hela_2ug_30min_R1	3.547
20181221_N15cm_3_Hela_2ug_30min_R1	4.73
20181221_N15cm_3_Hela_2ug_30min_R1	3.544
20181221_N15cm_3_Hela_2ug_30min_R1	4.133
20181221_N15cm_3_Hela_2ug_30min_R1	3.544
20181221_N15cm_3_Hela_2ug_30min_R1	3.54
20181221_N15cm_3_Hela_2ug_30min_R1	4.138
20181221_N15cm_3_Hela_2ug_30min_R1	3.536
20181221_N15cm_3_Hela_2ug_30min_R1	8.265
20181221_N15cm_3_Hela_2ug_30min_R1	3.543
20181221_N15cm_3_Hela_2ug_30min_R1	3.543
20181221_N15cm_3_Hela_2ug_30min_R1	3.558
20181221_N15cm_3_Hela_2ug_30min_R1	4.741
20181221_N15cm_3_Hela_2ug_30min_R1	2.967
20181221_N15cm_3_Hela_2ug_30min_R1	3.548
20181221_N15cm_3_Hela_2ug_30min_R1	4.729
20181221_N15cm_3_Hela_2ug_30min_R1	3.545
20181221_N15cm_3_Hela_2ug_30min_R1	3.545
20181221_N15cm_3_Hela_2ug_30min_R1	3.547
20181221_N15cm_3_Hela_2ug_30min_R1	4.729
20181221_N15cm_3_Hela_2ug_30min_R1	2.963
20181221_N15cm_3_Hela_2ug_30min_R1	3.553
20181221_N15cm_3_Hela_2ug_30min_R1	4.144
20181221_N15cm_3_Hela_2ug_30min_R1	4.737
20181221_N15cm_3_Hela_2ug_30min_R1	4.143
20181221_N15cm_3_Hela_2ug_30min_R1	4.132
20181221_N15cm_3_Hela_2ug_30min_R1	4.132
20181221_N15cm_3_Hela_2ug_30min_R1	4.132
20181221_N15cm_3_Hela_2ug_30min_R1	4.139
20181221_N15cm_3_Hela_2ug_30min_R1	4.139
20181221_N15cm_3_Hela_2ug_30min_R1	4.725
20181221_N15cm_3_Hela_2ug_30min_R1	2.95
20181221_N15cm_3_Hela_2ug_30min_R1	6.506
20181221_N15cm_3_Hela_2ug_30min_R1	3.553
20181221_N15cm_3_Hela_2ug_30min_R1	3.546
20181221_N15cm_3_Hela_2ug_30min_R1	3.551
20181221_N15cm_3_Hela_2ug_30min_R1	4.143
20181221_N15cm_3_Hela_2ug_30min_R1	4.734
20181221_N15cm_3_Hela_2ug_30min_R1	3.552
20181221_N15cm_3_Hela_2ug_30min_R1	4.149
20181221_N15cm_3_Hela_2ug_30min_R1	4.757
20181221_N15cm_3_Hela_2ug_30min_R1	4.755
20181221_N15cm_3_Hela_2ug_30min_R1	4.144
20181221_N15cm_3_Hela_2ug_30min_R1	3.559
20181221_N15cm_3_Hela_2ug_30min_R1	4.737
20181221_N15cm_3_Hela_2ug_30min_R1	4.157
20181221_N15cm_3_Hela_2ug_30min_R1	3.554
20181221_N15cm_3_Hela_2ug_30min_R1	2.954
20181221_N15cm_3_Hela_2ug_30min_R1	4.74
20181221_N15cm_3_Hela_2ug_30min_R1	4.145
20181221_N15cm_3_Hela_2ug_30min_R1	3.553
20181221_N15cm_3_Hela_2ug_30min_R1	4.74
20181221_N15cm_3_Hela_2ug_30min_R1	3.568
20181221_N15cm_3_Hela_2ug_30min_R1	7.127
20181221_N15cm_3_Hela_2ug_30min_R1	4.735
20181221_N15cm_3_Hela_2ug_30min_R1	4.142
20181221_N15cm_3_Hela_2ug_30min_R1	4.145
20181221_N15cm_3_Hela_2ug_30min_R1	6.528
20181221_N15cm_3_Hela_2ug_30min_R1	4.745
20181221_N15cm_3_Hela_2ug_30min_R1	4.146
20181221_N15cm_3_Hela_2ug_30min_R1	4.146
20181221_N15cm_3_Hela_2ug_30min_R1	4.145
20181221_N15cm_3_Hela_2ug_30min_R1	3.552
20181221_N15cm_3_Hela_2ug_30min_R1	2.957
20181221_N15cm_3_Hela_2ug_30min_R1	3.562
20181221_N15cm_3_Hela_2ug_30min_R1	4.745
20181221_N15cm_3_Hela_2ug_30min_R1	4.744
20181221_N15cm_3_Hela_2ug_30min_R1	5.336
20181221_N15cm_3_Hela_2ug_30min_R1	4.735
20181221_N15cm_3_Hela_2ug_30min_R1	4.738
20181221_N15cm_3_Hela_2ug_30min_R1	4.739
20181221_N15cm_3_Hela_2ug_30min_R1	3.56
20181221_N15cm_3_Hela_2ug_30min_R1	3.563
20181221_N15cm_3_Hela_2ug_30min_R1	4.739
20181221_N15cm_3_Hela_2ug_30min_R1	4.731
20181221_N15cm_3_Hela_2ug_30min_R1	4.14
20181221_N15cm_3_Hela_2ug_30min_R1	4.141
20181221_N15cm_3_Hela_2ug_30min_R1	8.294
20181221_N15cm_3_Hela_2ug_30min_R1	4.149
20181221_N15cm_3_Hela_2ug_30min_R1	4.15
20181221_N15cm_3_Hela_2ug_30min_R1	4.147
20181221_N15cm_3_Hela_2ug_30min_R1	3.551
20181221_N15cm_3_Hela_2ug_30min_R1	3.556
20181221_N15cm_3_Hela_2ug_30min_R1	3.563
20181221_N15cm_3_Hela_2ug_30min_R1	4.152
20181221_N15cm_3_Hela_2ug_30min_R1	4.152
20181221_N15cm_3_Hela_2ug_30min_R1	4.741
20181221_N15cm_3_Hela_2ug_30min_R1	4.142
20181221_N15cm_3_Hela_2ug_30min_R1	4.149
20181221_N15cm_3_Hela_2ug_30min_R1	4.74
20181221_N15cm_3_Hela_2ug_30min_R1	4.152
20181221_N15cm_3_Hela_2ug_30min_R1	4.738
20181221_N15cm_3_Hela_2ug_30min_R1	4.143
20181221_N15cm_3_Hela_2ug_30min_R1	3.56
20181221_N15cm_3_Hela_2ug_30min_R1	4.156
20181221_N15cm_3_Hela_2ug_30min_R1	4.158
20181221_N15cm_3_Hela_2ug_30min_R1	4.157
20181221_N15cm_3_Hela_2ug_30min_R1	4.152
20181221_N15cm_3_Hela_2ug_30min_R1	4.158
20181221_N15cm_3_Hela_2ug_30min_R1	4.15
20181221_N15cm_3_Hela_2ug_30min_R1	4.755
20181221_N15cm_3_Hela_2ug_30min_R1	4.155
20181221_N15cm_3_Hela_2ug_30min_R1	4.149
20181221_N15cm_3_Hela_2ug_30min_R1	4.742
20181221_N15cm_3_Hela_2ug_30min_R1	4.152
20181221_N15cm_3_Hela_2ug_30min_R1	4.151
20181221_N15cm_3_Hela_2ug_30min_R1	4.148
20181221_N15cm_3_Hela_2ug_30min_R1	3.557
20181221_N15cm_3_Hela_2ug_30min_R1	4.152
20181221_N15cm_3_Hela_2ug_30min_R1	4.165
20181221_N15cm_3_Hela_2ug_30min_R1	3.558
20181221_N15cm_3_Hela_2ug_30min_R1	4.164
20181221_N15cm_3_Hela_2ug_30min_R1	4.742
20181221_N15cm_3_Hela_2ug_30min_R1	3.556
20181221_N15cm_3_Hela_2ug_30min_R1	11.868
20181221_N15cm_3_Hela_2ug_30min_R1	4.15
20181221_N15cm_3_Hela_2ug_30min_R1	4.154
20181221_N15cm_3_Hela_2ug_30min_R1	3.55
20181221_N15cm_3_Hela_2ug_30min_R1	4.749
20181221_N15cm_3_Hela_2ug_30min_R1	2.373
20181221_N15cm_3_Hela_2ug_30min_R1	4.156
20181221_N15cm_3_Hela_2ug_30min_R1	4.152
20181221_N15cm_3_Hela_2ug_30min_R1	4.75
20181221_N15cm_3_Hela_2ug_30min_R1	3.563
20181221_N15cm_3_Hela_2ug_30min_R1	3.562
20181221_N15cm_3_Hela_2ug_30min_R1	4.159
20181221_N15cm_3_Hela_2ug_30min_R1	11.278
20181221_N15cm_3_Hela_2ug_30min_R1	4.152
20181221_N15cm_3_Hela_2ug_30min_R1	3.553
20181221_N15cm_3_Hela_2ug_30min_R1	4.749
20181221_N15cm_3_Hela_2ug_30min_R1	4.156
20181221_N15cm_3_Hela_2ug_30min_R1	7.32
20181221_N15cm_3_Hela_2ug_30min_R1	13.456
20181221_N15cm_3_Hela_2ug_30min_R1	24.623
20181221_N15cm_3_Hela_2ug_30min_R1	2.953
20181221_N15cm_3_Hela_2ug_30min_R1	6.546
20181221_N15cm_3_Hela_2ug_30min_R1	2.334
20181221_N15cm_3_Hela_2ug_30min_R1	1.75
20181221_N15cm_3_Hela_2ug_30min_R1	2.938
20181221_N15cm_3_Hela_2ug_30min_R1	2.364
20181221_N15cm_3_Hela_2ug_30min_R1	4.139
20181221_N15cm_3_Hela_2ug_30min_R1	3.538
20181221_N15cm_3_Hela_2ug_30min_R1	3.538
20181221_N15cm_3_Hela_2ug_30min_R1	2.362
20181221_N15cm_3_Hela_2ug_30min_R1	2.937
20181221_N15cm_3_Hela_2ug_30min_R1	2.937
20181221_N15cm_3_Hela_2ug_30min_R1	2.944
20181221_N15cm_3_Hela_2ug_30min_R1	2.952
20181221_N15cm_3_Hela_2ug_30min_R1	2.946
20181221_N15cm_3_Hela_2ug_30min_R1	3.535
20181221_N15cm_3_Hela_2ug_30min_R1	4.14
20181221_N15cm_3_Hela_2ug_30min_R1	13.746
20181221_N15cm_3_Hela_2ug_30min_R1	2.344
20181221_N15cm_3_Hela_2ug_30min_R1	2.354
20181221_N15cm_3_Hela_2ug_30min_R1	2.338
20181221_N15cm_3_Hela_2ug_30min_R1	4.17
20181221_N15cm_3_Hela_2ug_30min_R1	4.753
20181221_N15cm_3_Hela_2ug_30min_R1	5.328
20181221_N15cm_3_Hela_2ug_30min_R1	5.932
20181221_N15cm_3_Hela_2ug_30min_R1	4.764
20181221_N15cm_3_Hela_2ug_30min_R1	2.342
20181221_N15cm_3_Hela_2ug_30min_R1	2.339
20181221_N15cm_3_Hela_2ug_30min_R1	2.334
20181221_N15cm_3_Hela_2ug_30min_R1	2.334
20181221_N15cm_3_Hela_2ug_30min_R1	6.71
20181221_N15cm_3_Hela_2ug_30min_R1	1.752
20181221_N15cm_3_Hela_2ug_30min_R1	1.754
20181221_N15cm_3_Hela_2ug_30min_R1	3.578
20181221_N15cm_3_Hela_2ug_30min_R1	5.353
20181221_N15cm_3_Hela_2ug_30min_R1	4.756
20181221_N15cm_3_Hela_2ug_30min_R1	5.356
20181221_N15cm_3_Hela_2ug_30min_R1	5.945
20181221_N15cm_3_Hela_2ug_30min_R1	7.125
20181221_N15cm_3_Hela_2ug_30min_R1	6.541
20181221_N15cm_3_Hela_2ug_30min_R1	4.136
20181221_N15cm_3_Hela_2ug_30min_R1	4.763
20181221_N15cm_3_Hela_2ug_30min_R1	5.963
20181221_N15cm_3_Hela_2ug_30min_R1	6.527
20181221_N15cm_3_Hela_2ug_30min_R1	3.546
20181221_N15cm_3_Hela_2ug_30min_R1	2.953
20181221_N15cm_3_Hela_2ug_30min_R1	2.955
20181221_N15cm_3_Hela_2ug_30min_R1	2.951
20181221_N15cm_3_Hela_2ug_30min_R1	3.546
20181221_N15cm_3_Hela_2ug_30min_R1	2.955
20181221_N15cm_3_Hela_2ug_30min_R1	3.542
20181221_N15cm_3_Hela_2ug_30min_R1	4.713
20181221_N15cm_3_Hela_2ug_30min_R1	4.124
20181221_N15cm_3_Hela_2ug_30min_R1	4.119
20181221_N15cm_3_Hela_2ug_30min_R1	3.535
20181221_N15cm_3_Hela_2ug_30min_R1	3.535
20181221_N15cm_3_Hela_2ug_30min_R1	3.541
20181221_N15cm_3_Hela_2ug_30min_R1	2.948
20181221_N15cm_3_Hela_2ug_30min_R1	2.949
20181221_N15cm_3_Hela_2ug_30min_R1	3.541
20181221_N15cm_3_Hela_2ug_30min_R1	3.542
20181221_N15cm_3_Hela_2ug_30min_R1	3.539
20181221_N15cm_3_Hela_2ug_30min_R1	2.954
20181221_N15cm_3_Hela_2ug_30min_R1	4.129
20181221_N15cm_3_Hela_2ug_30min_R1	4.127
20181221_N15cm_3_Hela_2ug_30min_R1	3.537
20181221_N15cm_3_Hela_2ug_30min_R1	2.953
20181221_N15cm_3_Hela_2ug_30min_R1	4.72
20181221_N15cm_3_Hela_2ug_30min_R1	2.951
20181221_N15cm_3_Hela_2ug_30min_R1	4.128
20181221_N15cm_3_Hela_2ug_30min_R1	3.54
20181221_N15cm_3_Hela_2ug_30min_R1	4.141
20181221_N15cm_3_Hela_2ug_30min_R1	3.547
20181221_N15cm_3_Hela_2ug_30min_R1	3.547
20181221_N15cm_3_Hela_2ug_30min_R1	4.717
20181221_N15cm_3_Hela_2ug_30min_R1	3.547
20181221_N15cm_3_Hela_2ug_30min_R1	3.548
20181221_N15cm_3_Hela_2ug_30min_R1	4.138
20181221_N15cm_3_Hela_2ug_30min_R1	4.142
20181221_N15cm_3_Hela_2ug_30min_R1	2.958
20181221_N15cm_3_Hela_2ug_30min_R1	4.73
20181221_N15cm_3_Hela_2ug_30min_R1	3.545
20181221_N15cm_3_Hela_2ug_30min_R1	3.552
20181221_N15cm_3_Hela_2ug_30min_R1	4.134
20181221_N15cm_3_Hela_2ug_30min_R1	4.144
20181221_N15cm_3_Hela_2ug_30min_R1	4.129
20181221_N15cm_3_Hela_2ug_30min_R1	2.95
20181221_N15cm_3_Hela_2ug_30min_R1	2.948
20181221_N15cm_3_Hela_2ug_30min_R1	4.129
20181221_N15cm_3_Hela_2ug_30min_R1	4.129
20181221_N15cm_3_Hela_2ug_30min_R1	3.537
20181221_N15cm_3_Hela_2ug_30min_R1	3.538
20181221_N15cm_3_Hela_2ug_30min_R1	3.541
20181221_N15cm_3_Hela_2ug_30min_R1	2.949
20181221_N15cm_3_Hela_2ug_30min_R1	3.543
20181221_N15cm_3_Hela_2ug_30min_R1	3.548
20181221_N15cm_3_Hela_2ug_30min_R1	3.542
20181221_N15cm_3_Hela_2ug_30min_R1	3.545
20181221_N15cm_3_Hela_2ug_30min_R1	4.141
20181221_N15cm_3_Hela_2ug_30min_R1	4.141
20181221_N15cm_3_Hela_2ug_30min_R1	3.55
20181221_N15cm_3_Hela_2ug_30min_R1	4.14
20181221_N15cm_3_Hela_2ug_30min_R1	4.142
20181221_N15cm_3_Hela_2ug_30min_R1	2.959
20181221_N15cm_3_Hela_2ug_30min_R1	3.548
20181221_N15cm_3_Hela_2ug_30min_R1	3.555
20181221_N15cm_3_Hela_2ug_30min_R1	3.541
20181221_N15cm_3_Hela_2ug_30min_R1	4.136
20181221_N15cm_3_Hela_2ug_30min_R1	3.541
20181221_N15cm_3_Hela_2ug_30min_R1	3.55
20181221_N15cm_3_Hela_2ug_30min_R1	2.955
20181221_N15cm_3_Hela_2ug_30min_R1	4.131
20181221_N15cm_3_Hela_2ug_30min_R1	3.546
20181221_N15cm_3_Hela_2ug_30min_R1	4.134
20181221_N15cm_3_Hela_2ug_30min_R1	3.55
20181221_N15cm_3_Hela_2ug_30min_R1	4.733
20181221_N15cm_3_Hela_2ug_30min_R1	3.563
20181221_N15cm_3_Hela_2ug_30min_R1	4.147
20181221_N15cm_3_Hela_2ug_30min_R1	4.147
20181221_N15cm_3_Hela_2ug_30min_R1	3.544
20181221_N15cm_3_Hela_2ug_30min_R1	4.73
20181221_N15cm_3_Hela_2ug_30min_R1	4.137
20181221_N15cm_3_Hela_2ug_30min_R1	4.141
20181221_N15cm_3_Hela_2ug_30min_R1	3.547
20181221_N15cm_3_Hela_2ug_30min_R1	3.543
20181221_N15cm_3_Hela_2ug_30min_R1	4.724
20181221_N15cm_3_Hela_2ug_30min_R1	3.542
20181221_N15cm_3_Hela_2ug_30min_R1	10.631
20181221_N15cm_3_Hela_2ug_30min_R1	4.131
20181221_N15cm_3_Hela_2ug_30min_R1	4.139
20181221_N15cm_3_Hela_2ug_30min_R1	3.537
20181221_N15cm_3_Hela_2ug_30min_R1	3.537
20181221_N15cm_3_Hela_2ug_30min_R1	4.718
20181221_N15cm_3_Hela_2ug_30min_R1	3.54
20181221_N15cm_3_Hela_2ug_30min_R1	4.128
20181221_N15cm_3_Hela_2ug_30min_R1	4.137
20181221_N15cm_3_Hela_2ug_30min_R1	4.138
20181221_N15cm_3_Hela_2ug_30min_R1	2.967
20181221_N15cm_3_Hela_2ug_30min_R1	5.327
20181221_N15cm_3_Hela_2ug_30min_R1	2.967
20181221_N15cm_3_Hela_2ug_30min_R1	4.139
20181221_N15cm_3_Hela_2ug_30min_R1	3.548
20181221_N15cm_3_Hela_2ug_30min_R1	4.728
20181221_N15cm_3_Hela_2ug_30min_R1	3.547
20181221_N15cm_3_Hela_2ug_30min_R1	4.138
20181221_N15cm_3_Hela_2ug_30min_R1	3.545
20181221_N15cm_3_Hela_2ug_30min_R1	4.136
20181221_N15cm_3_Hela_2ug_30min_R1	4.136
20181221_N15cm_3_Hela_2ug_30min_R1	4.728
20181221_N15cm_3_Hela_2ug_30min_R1	4.144
20181221_N15cm_3_Hela_2ug_30min_R1	3.555
20181221_N15cm_3_Hela_2ug_30min_R1	4.138
20181221_N15cm_3_Hela_2ug_30min_R1	4.15
20181221_N15cm_3_Hela_2ug_30min_R1	4.144
20181221_N15cm_3_Hela_2ug_30min_R1	7.701
20181221_N15cm_3_Hela_2ug_30min_R1	4.731
20181221_N15cm_3_Hela_2ug_30min_R1	2.958
20181221_N15cm_3_Hela_2ug_30min_R1	3.551
20181221_N15cm_3_Hela_2ug_30min_R1	4.132
20181221_N15cm_3_Hela_2ug_30min_R1	5.312
20181221_N15cm_3_Hela_2ug_30min_R1	4.719
20181221_N15cm_3_Hela_2ug_30min_R1	4.132
20181221_N15cm_3_Hela_2ug_30min_R1	5.318
20181221_N15cm_3_Hela_2ug_30min_R1	3.542
20181221_N15cm_3_Hela_2ug_30min_R1	2.95
20181221_N15cm_3_Hela_2ug_30min_R1	2.361
20181221_N15cm_3_Hela_2ug_30min_R1	6.497
20181221_N15cm_3_Hela_2ug_30min_R1	4.137
20181221_N15cm_3_Hela_2ug_30min_R1	4.729
20181221_N15cm_3_Hela_2ug_30min_R1	5.323
20181221_N15cm_3_Hela_2ug_30min_R1	2.957
20181221_N15cm_3_Hela_2ug_30min_R1	4.142
20181221_N15cm_3_Hela_2ug_30min_R1	3.541
20181221_N15cm_3_Hela_2ug_30min_R1	3.547
20181221_N15cm_3_Hela_2ug_30min_R1	4.131
20181221_N15cm_3_Hela_2ug_30min_R1	3.556
20181221_N15cm_3_Hela_2ug_30min_R1	4.147
20181221_N15cm_3_Hela_2ug_30min_R1	4.14
20181221_N15cm_3_Hela_2ug_30min_R1	2.962
20181221_N15cm_3_Hela_2ug_30min_R1	4.144
20181221_N15cm_3_Hela_2ug_30min_R1	3.553
20181221_N15cm_3_Hela_2ug_30min_R1	4.142
20181221_N15cm_3_Hela_2ug_30min_R1	2.372
20181221_N15cm_3_Hela_2ug_30min_R1	4.142
20181221_N15cm_3_Hela_2ug_30min_R1	3.549
20181221_N15cm_3_Hela_2ug_30min_R1	3.548
20181221_N15cm_3_Hela_2ug_30min_R1	4.141
20181221_N15cm_3_Hela_2ug_30min_R1	4.141
20181221_N15cm_3_Hela_2ug_30min_R1	4.141
20181221_N15cm_3_Hela_2ug_30min_R1	3.55
20181221_N15cm_3_Hela_2ug_30min_R1	4.152
20181221_N15cm_3_Hela_2ug_30min_R1	4.163
20181221_N15cm_3_Hela_2ug_30min_R1	4.146
20181221_N15cm_3_Hela_2ug_30min_R1	3.563
20181221_N15cm_3_Hela_2ug_30min_R1	2.966
20181221_N15cm_3_Hela_2ug_30min_R1	5.331
20181221_N15cm_3_Hela_2ug_30min_R1	3.563
20181221_N15cm_3_Hela_2ug_30min_R1	3.567
20181221_N15cm_3_Hela_2ug_30min_R1	5.927
20181221_N15cm_3_Hela_2ug_30min_R1	3.555
20181221_N15cm_3_Hela_2ug_30min_R1	4.153
20181221_N15cm_3_Hela_2ug_30min_R1	4.145
20181221_N15cm_3_Hela_2ug_30min_R1	8.893
20181221_N15cm_3_Hela_2ug_30min_R1	3.549
20181221_N15cm_3_Hela_2ug_30min_R1	4.147
20181221_N15cm_3_Hela_2ug_30min_R1	2.964
20181221_N15cm_3_Hela_2ug_30min_R1	4.146
20181221_N15cm_3_Hela_2ug_30min_R1	4.135
20181221_N15cm_3_Hela_2ug_30min_R1	4.137
20181221_N15cm_3_Hela_2ug_30min_R1	3.544
20181221_N15cm_3_Hela_2ug_30min_R1	4.135
20181221_N15cm_3_Hela_2ug_30min_R1	6.501
20181221_N15cm_3_Hela_2ug_30min_R1	4.148
20181221_N15cm_3_Hela_2ug_30min_R1	4.148
20181221_N15cm_3_Hela_2ug_30min_R1	3.554
20181221_N15cm_3_Hela_2ug_30min_R1	3.558
20181221_N15cm_3_Hela_2ug_30min_R1	4.146
20181221_N15cm_3_Hela_2ug_30min_R1	4.148
20181221_N15cm_3_Hela_2ug_30min_R1	3.554
20181221_N15cm_3_Hela_2ug_30min_R1	2.963
20181221_N15cm_3_Hela_2ug_30min_R1	4.145
20181221_N15cm_3_Hela_2ug_30min_R1	5.943
20181221_N15cm_3_Hela_2ug_30min_R1	4.737
20181221_N15cm_3_Hela_2ug_30min_R1	4.752
20181221_N15cm_3_Hela_2ug_30min_R1	4.149
20181221_N15cm_3_Hela_2ug_30min_R1	4.75
20181221_N15cm_3_Hela_2ug_30min_R1	3.552
20181221_N15cm_3_Hela_2ug_30min_R1	4.156
20181221_N15cm_3_Hela_2ug_30min_R1	4.153
20181221_N15cm_3_Hela_2ug_30min_R1	2.974
20181221_N15cm_3_Hela_2ug_30min_R1	4.75
20181221_N15cm_3_Hela_2ug_30min_R1	4.156
20181221_N15cm_3_Hela_2ug_30min_R1	4.753
20181221_N15cm_3_Hela_2ug_30min_R1	5.343
20181221_N15cm_3_Hela_2ug_30min_R1	4.146
20181221_N15cm_3_Hela_2ug_30min_R1	4.75
20181221_N15cm_3_Hela_2ug_30min_R1	4.739
20181221_N15cm_3_Hela_2ug_30min_R1	4.146
20181221_N15cm_3_Hela_2ug_30min_R1	3.553
20181221_N15cm_3_Hela_2ug_30min_R1	3.55
20181221_N15cm_3_Hela_2ug_30min_R1	4.735
20181221_N15cm_3_Hela_2ug_30min_R1	4.158
20181221_N15cm_3_Hela_2ug_30min_R1	3.563
20181221_N15cm_3_Hela_2ug_30min_R1	4.161
20181221_N15cm_3_Hela_2ug_30min_R1	3.566
20181221_N15cm_3_Hela_2ug_30min_R1	3.566
20181221_N15cm_3_Hela_2ug_30min_R1	4.738
20181221_N15cm_3_Hela_2ug_30min_R1	4.143
20181221_N15cm_3_Hela_2ug_30min_R1	4.145
20181221_N15cm_3_Hela_2ug_30min_R1	4.143
20181221_N15cm_3_Hela_2ug_30min_R1	4.74
20181221_N15cm_3_Hela_2ug_30min_R1	4.736
20181221_N15cm_3_Hela_2ug_30min_R1	4.747
20181221_N15cm_3_Hela_2ug_30min_R1	6.526
20181221_N15cm_3_Hela_2ug_30min_R1	4.156
20181221_N15cm_3_Hela_2ug_30min_R1	4.153
20181221_N15cm_3_Hela_2ug_30min_R1	4.153
20181221_N15cm_3_Hela_2ug_30min_R1	3.563
20181221_N15cm_3_Hela_2ug_30min_R1	4.138
20181221_N15cm_3_Hela_2ug_30min_R1	4.739
20181221_N15cm_3_Hela_2ug_30min_R1	4.733
20181221_N15cm_3_Hela_2ug_30min_R1	4.14
20181221_N15cm_3_Hela_2ug_30min_R1	3.549
20181221_N15cm_3_Hela_2ug_30min_R1	4.143
20181221_N15cm_3_Hela_2ug_30min_R1	4.73
20181221_N15cm_3_Hela_2ug_30min_R1	4.142
20181221_N15cm_3_Hela_2ug_30min_R1	4.735
20181221_N15cm_3_Hela_2ug_30min_R1	4.145
20181221_N15cm_3_Hela_2ug_30min_R1	4.149
20181221_N15cm_3_Hela_2ug_30min_R1	4.143
20181221_N15cm_3_Hela_2ug_30min_R1	6.519
20181221_N15cm_3_Hela_2ug_30min_R1	4.748
20181221_N15cm_3_Hela_2ug_30min_R1	4.153
20181221_N15cm_3_Hela_2ug_30min_R1	4.16
20181221_N15cm_3_Hela_2ug_30min_R1	3.558
20181221_N15cm_3_Hela_2ug_30min_R1	4.748
20181221_N15cm_3_Hela_2ug_30min_R1	3.559
20181221_N15cm_3_Hela_2ug_30min_R1	4.745
20181221_N15cm_3_Hela_2ug_30min_R1	3.554
20181221_N15cm_3_Hela_2ug_30min_R1	4.151
20181221_N15cm_3_Hela_2ug_30min_R1	3.55
20181221_N15cm_3_Hela_2ug_30min_R1	3.554
20181221_N15cm_3_Hela_2ug_30min_R1	4.735
20181221_N15cm_3_Hela_2ug_30min_R1	4.743
20181221_N15cm_3_Hela_2ug_30min_R1	4.149
20181221_N15cm_3_Hela_2ug_30min_R1	3.55
20181221_N15cm_3_Hela_2ug_30min_R1	4.743
20181221_N15cm_3_Hela_2ug_30min_R1	4.738
20181221_N15cm_3_Hela_2ug_30min_R1	4.737
20181221_N15cm_3_Hela_2ug_30min_R1	4.74
20181221_N15cm_3_Hela_2ug_30min_R1	4.143
20181221_N15cm_3_Hela_2ug_30min_R1	3.556
20181221_N15cm_3_Hela_2ug_30min_R1	3.552
20181221_N15cm_3_Hela_2ug_30min_R1	4.149
20181221_N15cm_3_Hela_2ug_30min_R1	4.746
20181221_N15cm_3_Hela_2ug_30min_R1	4.152
20181221_N15cm_3_Hela_2ug_30min_R1	3.552
20181221_N15cm_3_Hela_2ug_30min_R1	4.157
20181221_N15cm_3_Hela_2ug_30min_R1	3.56
20181221_N15cm_3_Hela_2ug_30min_R1	8.305
20181221_N15cm_3_Hela_2ug_30min_R1	4.155
20181221_N15cm_3_Hela_2ug_30min_R1	4.156
20181221_N15cm_3_Hela_2ug_30min_R1	4.158
20181221_N15cm_3_Hela_2ug_30min_R1	4.158
20181221_N15cm_3_Hela_2ug_30min_R1	4.751
20181221_N15cm_3_Hela_2ug_30min_R1	4.16
20181221_N15cm_3_Hela_2ug_30min_R1	4.156
20181221_N15cm_3_Hela_2ug_30min_R1	4.154
20181221_N15cm_3_Hela_2ug_30min_R1	4.145
20181221_N15cm_3_Hela_2ug_30min_R1	4.749
20181221_N15cm_3_Hela_2ug_30min_R1	4.15
20181221_N15cm_3_Hela_2ug_30min_R1	4.148
20181221_N15cm_3_Hela_2ug_30min_R1	4.75
20181221_N15cm_3_Hela_2ug_30min_R1	5.946
20181221_N15cm_3_Hela_2ug_30min_R1	11.871
20181221_N15cm_3_Hela_2ug_30min_R1	4.149
20181221_N15cm_3_Hela_2ug_30min_R1	4.148
20181221_N15cm_3_Hela_2ug_30min_R1	3.553
20181221_N15cm_3_Hela_2ug_30min_R1	4.737
20181221_N15cm_3_Hela_2ug_30min_R1	4.744
20181221_N15cm_3_Hela_2ug_30min_R1	3.55
20181221_N15cm_3_Hela_2ug_30min_R1	4.143
20181221_N15cm_3_Hela_2ug_30min_R1	2.97
20181221_N15cm_3_Hela_2ug_30min_R1	4.154
20181221_N15cm_3_Hela_2ug_30min_R1	3.565
20181221_N15cm_3_Hela_2ug_30min_R1	3.552
20181221_N15cm_3_Hela_2ug_30min_R1	4.741
20181221_N15cm_3_Hela_2ug_30min_R1	5.341
20181221_N15cm_3_Hela_2ug_30min_R1	4.737
20181221_N15cm_3_Hela_2ug_30min_R1	4.748
20181221_N15cm_3_Hela_2ug_30min_R1	4.749
20181221_N15cm_3_Hela_2ug_30min_R1	5.938
20181221_N15cm_3_Hela_2ug_30min_R1	4.749
20181221_N15cm_3_Hela_2ug_30min_R1	4.154
20181221_N15cm_3_Hela_2ug_30min_R1	4.753
20181221_N15cm_3_Hela_2ug_30min_R1	4.156
20181221_N15cm_3_Hela_2ug_30min_R1	3.564
20181221_N15cm_3_Hela_2ug_30min_R1	4.75
20181221_N15cm_3_Hela_2ug_30min_R1	3.565
20181221_N15cm_3_Hela_2ug_30min_R1	3.553
20181221_N15cm_3_Hela_2ug_30min_R1	4.742
20181221_N15cm_3_Hela_2ug_30min_R1	4.147
20181221_N15cm_3_Hela_2ug_30min_R1	3.553
20181221_N15cm_3_Hela_2ug_30min_R1	3.567
20181221_N15cm_3_Hela_2ug_30min_R1	4.156
20181221_N15cm_3_Hela_2ug_30min_R1	4.15
20181221_N15cm_3_Hela_2ug_30min_R1	4.153
20181221_N15cm_3_Hela_2ug_30min_R1	4.157
20181221_N15cm_3_Hela_2ug_30min_R1	3.566
20181221_N15cm_3_Hela_2ug_30min_R1	3.556
20181221_N15cm_3_Hela_2ug_30min_R1	4.15
20181221_N15cm_3_Hela_2ug_30min_R1	4.159
20181221_N15cm_3_Hela_2ug_30min_R1	4.746
20181221_N15cm_3_Hela_2ug_30min_R1	4.746
20181221_N15cm_3_Hela_2ug_30min_R1	4.155
20181221_N15cm_3_Hela_2ug_30min_R1	3.565
20181221_N15cm_3_Hela_2ug_30min_R1	8.33
20181221_N15cm_3_Hela_2ug_30min_R1	3.565
20181221_N15cm_3_Hela_2ug_30min_R1	4.173
20181221_N15cm_3_Hela_2ug_30min_R1	4.16
20181221_N15cm_3_Hela_2ug_30min_R1	4.173
20181221_N15cm_3_Hela_2ug_30min_R1	3.565
20181221_N15cm_3_Hela_2ug_30min_R1	4.173
20181221_N15cm_3_Hela_2ug_30min_R1	4.176
20181221_N15cm_3_Hela_2ug_30min_R1	4.174
20181221_N15cm_3_Hela_2ug_30min_R1	4.168
20181221_N15cm_3_Hela_2ug_30min_R1	4.764
20181221_N15cm_3_Hela_2ug_30min_R1	4.179
20181221_N15cm_3_Hela_2ug_30min_R1	4.162
20181221_N15cm_3_Hela_2ug_30min_R1	4.164
20181221_N15cm_3_Hela_2ug_30min_R1	4.171
20181221_N15cm_3_Hela_2ug_30min_R1	4.161
20181221_N15cm_3_Hela_2ug_30min_R1	4.171
20181221_N15cm_3_Hela_2ug_30min_R1	6.535
20181221_N15cm_3_Hela_2ug_30min_R1	4.753
20181221_N15cm_3_Hela_2ug_30min_R1	4.74
20181221_N15cm_3_Hela_2ug_30min_R1	5.335
20181221_N15cm_3_Hela_2ug_30min_R1	4.741
20181221_N15cm_3_Hela_2ug_30min_R1	4.161
20181221_N15cm_3_Hela_2ug_30min_R1	4.149
20181221_N15cm_3_Hela_2ug_30min_R1	5.934
20181221_N15cm_3_Hela_2ug_30min_R1	4.153
20181221_N15cm_3_Hela_2ug_30min_R1	3.568
20181221_N15cm_3_Hela_2ug_30min_R1	4.154
20181221_N15cm_3_Hela_2ug_30min_R1	5.933
20181221_N15cm_3_Hela_2ug_30min_R1	4.161
20181221_N15cm_3_Hela_2ug_30min_R1	6.543
20181221_N15cm_3_Hela_2ug_30min_R1	4.746
20181221_N15cm_3_Hela_2ug_30min_R1	4.75
20181221_N15cm_3_Hela_2ug_30min_R1	4.154
20181221_N15cm_3_Hela_2ug_30min_R1	4.154
20181221_N15cm_3_Hela_2ug_30min_R1	4.168
20181221_N15cm_3_Hela_2ug_30min_R1	4.17
20181221_N15cm_3_Hela_2ug_30min_R1	4.151
20181221_N15cm_3_Hela_2ug_30min_R1	2.972
20181221_N15cm_3_Hela_2ug_30min_R1	11.305
20181221_N15cm_3_Hela_2ug_30min_R1	4.764
20181221_N15cm_3_Hela_2ug_30min_R1	4.174
20181221_N15cm_3_Hela_2ug_30min_R1	4.156
20181221_N15cm_3_Hela_2ug_30min_R1	4.766
20181221_N15cm_3_Hela_2ug_30min_R1	4.168
20181221_N15cm_3_Hela_2ug_30min_R1	4.162
20181221_N15cm_3_Hela_2ug_30min_R1	4.161
20181221_N15cm_3_Hela_2ug_30min_R1	4.76
20181221_N15cm_3_Hela_2ug_30min_R1	4.161
20181221_N15cm_3_Hela_2ug_30min_R1	4.747
20181221_N15cm_3_Hela_2ug_30min_R1	4.157
20181221_N15cm_3_Hela_2ug_30min_R1	4.157
20181221_N15cm_3_Hela_2ug_30min_R1	4.162
20181221_N15cm_3_Hela_2ug_30min_R1	4.157
20181221_N15cm_3_Hela_2ug_30min_R1	4.747
20181221_N15cm_3_Hela_2ug_30min_R1	4.157
20181221_N15cm_3_Hela_2ug_30min_R1	3.565
20181221_N15cm_3_Hela_2ug_30min_R1	4.152
20181221_N15cm_3_Hela_2ug_30min_R1	3.56
20181221_N15cm_3_Hela_2ug_30min_R1	4.145
20181221_N15cm_3_Hela_2ug_30min_R1	4.148
20181221_N15cm_3_Hela_2ug_30min_R1	4.737
20181221_N15cm_3_Hela_2ug_30min_R1	4.145
20181221_N15cm_3_Hela_2ug_30min_R1	4.146
20181221_N15cm_3_Hela_2ug_30min_R1	3.555
20181221_N15cm_3_Hela_2ug_30min_R1	4.738
20181221_N15cm_3_Hela_2ug_30min_R1	3.557
20181221_N15cm_3_Hela_2ug_30min_R1	3.553
20181221_N15cm_3_Hela_2ug_30min_R1	4.148
20181221_N15cm_3_Hela_2ug_30min_R1	4.744
20181221_N15cm_3_Hela_2ug_30min_R1	4.148
20181221_N15cm_3_Hela_2ug_30min_R1	4.148
20181221_N15cm_3_Hela_2ug_30min_R1	8.298
20181221_N15cm_3_Hela_2ug_30min_R1	4.171
20181221_N15cm_3_Hela_2ug_30min_R1	4.17
20181221_N15cm_3_Hela_2ug_30min_R1	5.931
20181221_N15cm_3_Hela_2ug_30min_R1	4.741
20181221_N15cm_3_Hela_2ug_30min_R1	4.167
20181221_N15cm_3_Hela_2ug_30min_R1	3.566
20181221_N15cm_3_Hela_2ug_30min_R1	5.337
20181221_N15cm_3_Hela_2ug_30min_R1	3.57
20181221_N15cm_3_Hela_2ug_30min_R1	4.148
20181221_N15cm_3_Hela_2ug_30min_R1	4.15
20181221_N15cm_3_Hela_2ug_30min_R1	4.75
20181221_N15cm_3_Hela_2ug_30min_R1	3.553
20181221_N15cm_3_Hela_2ug_30min_R1	4.16
20181221_N15cm_3_Hela_2ug_30min_R1	4.175
20181221_N15cm_3_Hela_2ug_30min_R1	4.173
20181221_N15cm_3_Hela_2ug_30min_R1	5.349
20181221_N15cm_3_Hela_2ug_30min_R1	4.171
20181221_N15cm_3_Hela_2ug_30min_R1	4.165
20181221_N15cm_3_Hela_2ug_30min_R1	5.367
20181221_N15cm_3_Hela_2ug_30min_R1	4.164
20181221_N15cm_3_Hela_2ug_30min_R1	4.159
20181221_N15cm_3_Hela_2ug_30min_R1	4.159
20181221_N15cm_3_Hela_2ug_30min_R1	5.961
20181221_N15cm_3_Hela_2ug_30min_R1	4.767
20181221_N15cm_3_Hela_2ug_30min_R1	5.368
20181221_N15cm_3_Hela_2ug_30min_R1	5.359
20181221_N15cm_3_Hela_2ug_30min_R1	4.775
20181221_N15cm_3_Hela_2ug_30min_R1	4.757
20181221_N15cm_3_Hela_2ug_30min_R1	4.159
20181221_N15cm_3_Hela_2ug_30min_R1	4.765
20181221_N15cm_3_Hela_2ug_30min_R1	4.162
20181221_N15cm_3_Hela_2ug_30min_R1	4.19
20181221_N15cm_3_Hela_2ug_30min_R1	5.362
20181221_N15cm_3_Hela_2ug_30min_R1	4.777
20181221_N15cm_3_Hela_2ug_30min_R1	4.18
20181221_N15cm_3_Hela_2ug_30min_R1	4.185
20181221_N15cm_3_Hela_2ug_30min_R1	7.743
20181221_N15cm_3_Hela_2ug_30min_R1	4.161
20181221_N15cm_3_Hela_2ug_30min_R1	7.13
20181221_N15cm_3_Hela_2ug_30min_R1	4.159
20181221_N15cm_3_Hela_2ug_30min_R1	4.163
20181221_N15cm_3_Hela_2ug_30min_R1	4.163
20181221_N15cm_3_Hela_2ug_30min_R1	4.75
20181221_N15cm_3_Hela_2ug_30min_R1	4.158
20181221_N15cm_3_Hela_2ug_30min_R1	5.344
20181221_N15cm_3_Hela_2ug_30min_R1	4.16
20181221_N15cm_3_Hela_2ug_30min_R1	4.164
20181221_N15cm_3_Hela_2ug_30min_R1	3.566
20181221_N15cm_3_Hela_2ug_30min_R1	5.344
20181221_N15cm_3_Hela_2ug_30min_R1	4.164
20181221_N15cm_3_Hela_2ug_30min_R1	4.163
20181221_N15cm_3_Hela_2ug_30min_R1	4.163
20181221_N15cm_3_Hela_2ug_30min_R1	20.227
20181221_N15cm_3_Hela_2ug_30min_R1	4.163
20181221_N15cm_3_Hela_2ug_30min_R1	4.163
20181221_N15cm_3_Hela_2ug_30min_R1	4.758
20181221_N15cm_3_Hela_2ug_30min_R1	4.753
20181221_N15cm_3_Hela_2ug_30min_R1	4.759
20181221_N15cm_3_Hela_2ug_30min_R1	4.753
20181221_N15cm_3_Hela_2ug_30min_R1	5.353
20181221_N15cm_3_Hela_2ug_30min_R1	3.565
20181221_N15cm_3_Hela_2ug_30min_R1	4.759
20181221_N15cm_3_Hela_2ug_30min_R1	4.763
20181221_N15cm_3_Hela_2ug_30min_R1	4.17
20181221_N15cm_3_Hela_2ug_30min_R1	11.887
20181221_N15cm_3_Hela_2ug_30min_R1	4.754
20181221_N15cm_3_Hela_2ug_30min_R1	3.578
20181221_N15cm_3_Hela_2ug_30min_R1	3.578
20181221_N15cm_3_Hela_2ug_30min_R1	4.763
20181221_N15cm_3_Hela_2ug_30min_R1	5.353
20181221_N15cm_3_Hela_2ug_30min_R1	4.178
20181221_N15cm_3_Hela_2ug_30min_R1	16.079
20181221_N15cm_3_Hela_2ug_30min_R1	4.162
20181221_N15cm_3_Hela_2ug_30min_R1	4.159
20181221_N15cm_3_Hela_2ug_30min_R1	7.126
20181221_N15cm_3_Hela_2ug_30min_R1	4.159
20181221_N15cm_3_Hela_2ug_30min_R1	4.157
20181221_N15cm_3_Hela_2ug_30min_R1	3.558
20181221_N15cm_3_Hela_2ug_30min_R1	4.748
20181221_N15cm_3_Hela_2ug_30min_R1	10.14
20181221_N15cm_3_Hela_2ug_30min_R1	4.16
20181221_N15cm_3_Hela_2ug_30min_R1	4.174
20181221_N15cm_3_Hela_2ug_30min_R1	4.752
20181221_N15cm_3_Hela_2ug_30min_R1	4.175
20181221_N15cm_3_Hela_2ug_30min_R1	4.746
20181221_N15cm_3_Hela_2ug_30min_R1	4.756
20181221_N15cm_3_Hela_2ug_30min_R1	3.576
20181221_N15cm_3_Hela_2ug_30min_R1	4.17
20181221_N15cm_3_Hela_2ug_30min_R1	4.771
20181221_N15cm_3_Hela_2ug_30min_R1	4.171
20181221_N15cm_3_Hela_2ug_30min_R1	4.767
20181221_N15cm_3_Hela_2ug_30min_R1	4.175
20181221_N15cm_3_Hela_2ug_30min_R1	4.18
20181221_N15cm_3_Hela_2ug_30min_R1	4.18
20181221_N15cm_3_Hela_2ug_30min_R1	5.353
20181221_N15cm_3_Hela_2ug_30min_R1	3.563
20181221_N15cm_3_Hela_2ug_30min_R1	3.563
20181221_N15cm_3_Hela_2ug_30min_R1	4.16
20181221_N15cm_3_Hela_2ug_30min_R1	4.17
20181221_N15cm_3_Hela_2ug_30min_R1	4.17
20181221_N15cm_3_Hela_2ug_30min_R1	3.576
20181221_N15cm_3_Hela_2ug_30min_R1	4.169
20181221_N15cm_3_Hela_2ug_30min_R1	4.774
20181221_N15cm_3_Hela_2ug_30min_R1	4.18
20181221_N15cm_3_Hela_2ug_30min_R1	4.779
20181221_N15cm_3_Hela_2ug_30min_R1	4.187
20181221_N15cm_3_Hela_2ug_30min_R1	4.169
20181221_N15cm_3_Hela_2ug_30min_R1	4.767
20181221_N15cm_3_Hela_2ug_30min_R1	4.763
20181221_N15cm_3_Hela_2ug_30min_R1	4.162
20181221_N15cm_3_Hela_2ug_30min_R1	4.753
20181221_N15cm_3_Hela_2ug_30min_R1	5.351
20181221_N15cm_3_Hela_2ug_30min_R1	4.779
20181221_N15cm_3_Hela_2ug_30min_R1	4.161
20181221_N15cm_3_Hela_2ug_30min_R1	17.875
20181221_N15cm_3_Hela_2ug_30min_R1	4.183
20181221_N15cm_3_Hela_2ug_30min_R1	4.775
20181221_N15cm_3_Hela_2ug_30min_R1	4.767
20181221_N15cm_3_Hela_2ug_30min_R1	4.178
20181221_N15cm_3_Hela_2ug_30min_R1	4.776
20181221_N15cm_3_Hela_2ug_30min_R1	4.776
20181221_N15cm_3_Hela_2ug_30min_R1	4.17
20181221_N15cm_3_Hela_2ug_30min_R1	4.175
20181221_N15cm_3_Hela_2ug_30min_R1	5.369
20181221_N15cm_3_Hela_2ug_30min_R1	4.77
20181221_N15cm_3_Hela_2ug_30min_R1	4.17
20181221_N15cm_3_Hela_2ug_30min_R1	4.171
20181221_N15cm_3_Hela_2ug_30min_R1	5.365
20181221_N15cm_3_Hela_2ug_30min_R1	3.585
20181221_N15cm_3_Hela_2ug_30min_R1	4.178
20181221_N15cm_3_Hela_2ug_30min_R1	4.183
20181221_N15cm_3_Hela_2ug_30min_R1	4.78
20181221_N15cm_3_Hela_2ug_30min_R1	4.178
20181221_N15cm_3_Hela_2ug_30min_R1	3.569
20181221_N15cm_3_Hela_2ug_30min_R1	4.766
20181221_N15cm_3_Hela_2ug_30min_R1	4.761
20181221_N15cm_3_Hela_2ug_30min_R1	2.98
20181221_N15cm_3_Hela_2ug_30min_R1	4.171
20181221_N15cm_3_Hela_2ug_30min_R1	4.77
20181221_N15cm_3_Hela_2ug_30min_R1	5.961
20181221_N15cm_3_Hela_2ug_30min_R1	4.767
20181221_N15cm_3_Hela_2ug_30min_R1	4.178
20181221_N15cm_3_Hela_2ug_30min_R1	4.157
20181221_N15cm_3_Hela_2ug_30min_R1	6.534
20181221_N15cm_3_Hela_2ug_30min_R1	8.312
20181221_N15cm_3_Hela_2ug_30min_R1	5.347
20181221_N15cm_3_Hela_2ug_30min_R1	3.565
20181221_N15cm_3_Hela_2ug_30min_R1	4.748
20181221_N15cm_3_Hela_2ug_30min_R1	4.157
20181221_N15cm_3_Hela_2ug_30min_R1	3.56
20181221_N15cm_3_Hela_2ug_30min_R1	4.157
20181221_N15cm_3_Hela_2ug_30min_R1	4.154
20181221_N15cm_3_Hela_2ug_30min_R1	5.941
20181221_N15cm_3_Hela_2ug_30min_R1	4.751
20181221_N15cm_3_Hela_2ug_30min_R1	4.159
20181221_N15cm_3_Hela_2ug_30min_R1	2.963
20181221_N15cm_3_Hela_2ug_30min_R1	4.159
20181221_N15cm_3_Hela_2ug_30min_R1	6.531
20181221_N15cm_3_Hela_2ug_30min_R1	4.152
20181221_N15cm_3_Hela_2ug_30min_R1	3.564
20181221_N15cm_3_Hela_2ug_30min_R1	4.161
20181221_N15cm_3_Hela_2ug_30min_R1	4.756
20181221_N15cm_3_Hela_2ug_30min_R1	4.16
20181221_N15cm_3_Hela_2ug_30min_R1	4.168
20181221_N15cm_3_Hela_2ug_30min_R1	3.574
20181221_N15cm_3_Hela_2ug_30min_R1	4.761
20181221_N15cm_3_Hela_2ug_30min_R1	4.758
20181221_N15cm_3_Hela_2ug_30min_R1	3.564
20181221_N15cm_3_Hela_2ug_30min_R1	4.755
20181221_N15cm_3_Hela_2ug_30min_R1	4.765
20181221_N15cm_3_Hela_2ug_30min_R1	4.765
20181221_N15cm_3_Hela_2ug_30min_R1	4.761
20181221_N15cm_3_Hela_2ug_30min_R1	7.156
20181221_N15cm_3_Hela_2ug_30min_R1	5.37
20181221_N15cm_3_Hela_2ug_30min_R1	4.761
20181221_N15cm_3_Hela_2ug_30min_R1	4.772
20181221_N15cm_3_Hela_2ug_30min_R1	4.768
20181221_N15cm_3_Hela_2ug_30min_R1	4.164
20181221_N15cm_3_Hela_2ug_30min_R1	4.764
20181221_N15cm_3_Hela_2ug_30min_R1	4.165
20181221_N15cm_3_Hela_2ug_30min_R1	4.76
20181221_N15cm_3_Hela_2ug_30min_R1	4.758
20181221_N15cm_3_Hela_2ug_30min_R1	5.36
20181221_N15cm_3_Hela_2ug_30min_R1	4.176
20181221_N15cm_3_Hela_2ug_30min_R1	4.174
20181221_N15cm_3_Hela_2ug_30min_R1	5.367
20181221_N15cm_3_Hela_2ug_30min_R1	4.772
20181221_N15cm_3_Hela_2ug_30min_R1	4.766
20181221_N15cm_3_Hela_2ug_30min_R1	4.763
20181221_N15cm_3_Hela_2ug_30min_R1	5.353
20181221_N15cm_3_Hela_2ug_30min_R1	4.759
20181221_N15cm_3_Hela_2ug_30min_R1	4.762
20181221_N15cm_3_Hela_2ug_30min_R1	4.161
20181221_N15cm_3_Hela_2ug_30min_R1	4.757
20181221_N15cm_3_Hela_2ug_30min_R1	3.566
20181221_N15cm_3_Hela_2ug_30min_R1	4.157
20181221_N15cm_3_Hela_2ug_30min_R1	4.162
20181221_N15cm_3_Hela_2ug_30min_R1	3.563
20181221_N15cm_3_Hela_2ug_30min_R1	4.768
20181221_N15cm_3_Hela_2ug_30min_R1	4.764
20181221_N15cm_3_Hela_2ug_30min_R1	4.173
20181221_N15cm_3_Hela_2ug_30min_R1	4.173
20181221_N15cm_3_Hela_2ug_30min_R1	4.769
20181221_N15cm_3_Hela_2ug_30min_R1	3.571
20181221_N15cm_3_Hela_2ug_30min_R1	4.765
20181221_N15cm_3_Hela_2ug_30min_R1	4.165
20181221_N15cm_3_Hela_2ug_30min_R1	4.761
20181221_N15cm_3_Hela_2ug_30min_R1	4.171
20181221_N15cm_3_Hela_2ug_30min_R1	5.359
20181221_N15cm_3_Hela_2ug_30min_R1	4.775
20181221_N15cm_3_Hela_2ug_30min_R1	4.773
20181221_N15cm_3_Hela_2ug_30min_R1	3.577
20181221_N15cm_3_Hela_2ug_30min_R1	4.171
20181221_N15cm_3_Hela_2ug_30min_R1	3.593
20181221_N15cm_3_Hela_2ug_30min_R1	4.193
20181221_N15cm_3_Hela_2ug_30min_R1	4.783
20181221_N15cm_3_Hela_2ug_30min_R1	7.179
20181221_N15cm_3_Hela_2ug_30min_R1	4.795
20181221_N15cm_3_Hela_2ug_30min_R1	4.796
20181221_N15cm_3_Hela_2ug_30min_R1	3.598
20181221_N15cm_3_Hela_2ug_30min_R1	4.764
20181221_N15cm_3_Hela_2ug_30min_R1	4.766
20181221_N15cm_3_Hela_2ug_30min_R1	4.171
20181221_N15cm_3_Hela_2ug_30min_R1	5.361
20181221_N15cm_3_Hela_2ug_30min_R1	4.171
20181221_N15cm_3_Hela_2ug_30min_R1	4.767
20181221_N15cm_3_Hela_2ug_30min_R1	4.777
20181221_N15cm_3_Hela_2ug_30min_R1	4.777
20181221_N15cm_3_Hela_2ug_30min_R1	5.372
20181221_N15cm_3_Hela_2ug_30min_R1	4.777
20181221_N15cm_3_Hela_2ug_30min_R1	4.182
20181221_N15cm_3_Hela_2ug_30min_R1	4.169
20181221_N15cm_3_Hela_2ug_30min_R1	4.774
20181221_N15cm_3_Hela_2ug_30min_R1	3.587
20181221_N15cm_3_Hela_2ug_30min_R1	4.175
20181221_N15cm_3_Hela_2ug_30min_R1	4.192
20181221_N15cm_3_Hela_2ug_30min_R1	3.591
20181221_N15cm_3_Hela_2ug_30min_R1	4.782
20181221_N15cm_3_Hela_2ug_30min_R1	4.179
20181221_N15cm_3_Hela_2ug_30min_R1	4.179
20181221_N15cm_3_Hela_2ug_30min_R1	4.176
20181221_N15cm_3_Hela_2ug_30min_R1	5.376
20181221_N15cm_3_Hela_2ug_30min_R1	4.194
20181221_N15cm_3_Hela_2ug_30min_R1	4.789
20181221_N15cm_3_Hela_2ug_30min_R1	5.381
20181221_N15cm_3_Hela_2ug_30min_R1	3.587
20181221_N15cm_3_Hela_2ug_30min_R1	4.182
20181221_N15cm_3_Hela_2ug_30min_R1	4.182
20181221_N15cm_3_Hela_2ug_30min_R1	4.182
20181221_N15cm_3_Hela_2ug_30min_R1	4.181
20181221_N15cm_3_Hela_2ug_30min_R1	4.179
20181221_N15cm_3_Hela_2ug_30min_R1	4.172
20181221_N15cm_3_Hela_2ug_30min_R1	4.172
20181221_N15cm_3_Hela_2ug_30min_R1	4.172
20181221_N15cm_3_Hela_2ug_30min_R1	4.172
20181221_N15cm_3_Hela_2ug_30min_R1	4.765
20181221_N15cm_3_Hela_2ug_30min_R1	4.174
20181221_N15cm_3_Hela_2ug_30min_R1	4.778
20181221_N15cm_3_Hela_2ug_30min_R1	5.379
20181221_N15cm_3_Hela_2ug_30min_R1	5.378
20181221_N15cm_3_Hela_2ug_30min_R1	4.788
20181221_N15cm_3_Hela_2ug_30min_R1	4.788
20181221_N15cm_3_Hela_2ug_30min_R1	4.794
20181221_N15cm_3_Hela_2ug_30min_R1	4.777
20181221_N15cm_3_Hela_2ug_30min_R1	4.183
20181221_N15cm_3_Hela_2ug_30min_R1	4.187
20181221_N15cm_3_Hela_2ug_30min_R1	4.184
20181221_N15cm_3_Hela_2ug_30min_R1	4.186
20181221_N15cm_3_Hela_2ug_30min_R1	4.209
20181221_N15cm_3_Hela_2ug_30min_R1	4.21
20181221_N15cm_3_Hela_2ug_30min_R1	4.2
20181221_N15cm_3_Hela_2ug_30min_R1	6.003
20181221_N15cm_3_Hela_2ug_30min_R1	3.587
20181221_N15cm_3_Hela_2ug_30min_R1	4.793
20181221_N15cm_3_Hela_2ug_30min_R1	3.594
20181221_N15cm_3_Hela_2ug_30min_R1	4.185
20181221_N15cm_3_Hela_2ug_30min_R1	4.784
20181221_N15cm_3_Hela_2ug_30min_R1	4.774
20181221_N15cm_3_Hela_2ug_30min_R1	4.787
20181221_N15cm_3_Hela_2ug_30min_R1	4.185
20181221_N15cm_3_Hela_2ug_30min_R1	4.801
20181221_N15cm_3_Hela_2ug_30min_R1	4.202
20181221_N15cm_3_Hela_2ug_30min_R1	4.795
20181221_N15cm_3_Hela_2ug_30min_R1	4.804
20181221_N15cm_3_Hela_2ug_30min_R1	3.597
20181221_N15cm_3_Hela_2ug_30min_R1	5.983
20181221_N15cm_3_Hela_2ug_30min_R1	3.576
20181221_N15cm_3_Hela_2ug_30min_R1	4.767
20181221_N15cm_3_Hela_2ug_30min_R1	4.767
20181221_N15cm_3_Hela_2ug_30min_R1	4.177
20181221_N15cm_3_Hela_2ug_30min_R1	5.368
20181221_N15cm_3_Hela_2ug_30min_R1	4.17
20181221_N15cm_3_Hela_2ug_30min_R1	3.574
20181221_N15cm_3_Hela_2ug_30min_R1	4.175
20181221_N15cm_3_Hela_2ug_30min_R1	4.181
20181221_N15cm_3_Hela_2ug_30min_R1	4.791
20181221_N15cm_3_Hela_2ug_30min_R1	4.188
20181221_N15cm_3_Hela_2ug_30min_R1	3.596
20181221_N15cm_3_Hela_2ug_30min_R1	4.791
20181221_N15cm_3_Hela_2ug_30min_R1	4.791
20181221_N15cm_3_Hela_2ug_30min_R1	6.59
20181221_N15cm_3_Hela_2ug_30min_R1	3.6
20181221_N15cm_3_Hela_2ug_30min_R1	3.601
20181221_N15cm_3_Hela_2ug_30min_R1	4.786
20181221_N15cm_3_Hela_2ug_30min_R1	4.797
20181221_N15cm_3_Hela_2ug_30min_R1	4.193
20181221_N15cm_3_Hela_2ug_30min_R1	4.778
20181221_N15cm_3_Hela_2ug_30min_R1	3.587
20181221_N15cm_3_Hela_2ug_30min_R1	4.777
20181221_N15cm_3_Hela_2ug_30min_R1	4.179
20181221_N15cm_3_Hela_2ug_30min_R1	4.776
20181221_N15cm_3_Hela_2ug_30min_R1	4.774
20181221_N15cm_3_Hela_2ug_30min_R1	5.371
20181221_N15cm_3_Hela_2ug_30min_R1	3.574
20181221_N15cm_3_Hela_2ug_30min_R1	4.765
20181221_N15cm_3_Hela_2ug_30min_R1	4.2
20181221_N15cm_3_Hela_2ug_30min_R1	4.199
20181221_N15cm_3_Hela_2ug_30min_R1	4.2
20181221_N15cm_3_Hela_2ug_30min_R1	5.404
20181221_N15cm_3_Hela_2ug_30min_R1	4.19
20181221_N15cm_3_Hela_2ug_30min_R1	3.591
20181221_N15cm_3_Hela_2ug_30min_R1	5.377
20181221_N15cm_3_Hela_2ug_30min_R1	4.188
20181221_N15cm_3_Hela_2ug_30min_R1	8.971
20181221_N15cm_3_Hela_2ug_30min_R1	4.792
20181221_N15cm_3_Hela_2ug_30min_R1	4.188
20181221_N15cm_3_Hela_2ug_30min_R1	4.818
20181221_N15cm_3_Hela_2ug_30min_R1	4.823
20181221_N15cm_3_Hela_2ug_30min_R1	4.806
20181221_N15cm_3_Hela_2ug_30min_R1	5.422
20181221_N15cm_3_Hela_2ug_30min_R1	4.21
20181221_N15cm_3_Hela_2ug_30min_R1	4.185
20181221_N15cm_3_Hela_2ug_30min_R1	3.591
20181221_N15cm_3_Hela_2ug_30min_R1	3.597
20181221_N15cm_3_Hela_2ug_30min_R1	4.795
20181221_N15cm_3_Hela_2ug_30min_R1	4.795
20181221_N15cm_3_Hela_2ug_30min_R1	1.797
20181221_N15cm_3_Hela_2ug_30min_R1	4.196
20181221_N15cm_3_Hela_2ug_30min_R1	4.204
20181221_N15cm_3_Hela_2ug_30min_R1	4.812
20181221_N15cm_3_Hela_2ug_30min_R1	4.192
20181221_N15cm_3_Hela_2ug_30min_R1	5.989
20181221_N15cm_3_Hela_2ug_30min_R1	4.807
20181221_N15cm_3_Hela_2ug_30min_R1	3.6
20181221_N15cm_3_Hela_2ug_30min_R1	4.207
20181221_N15cm_3_Hela_2ug_30min_R1	4.787
20181221_N15cm_3_Hela_2ug_30min_R1	4.787
20181221_N15cm_3_Hela_2ug_30min_R1	3.582
20181221_N15cm_3_Hela_2ug_30min_R1	4.192
20181221_N15cm_3_Hela_2ug_30min_R1	5.408
20181221_N15cm_3_Hela_2ug_30min_R1	6.01
20181221_N15cm_3_Hela_2ug_30min_R1	4.807
20181221_N15cm_3_Hela_2ug_30min_R1	5.411
20181221_N15cm_3_Hela_2ug_30min_R1	4.814
20181221_N15cm_3_Hela_2ug_30min_R1	6.014
20181221_N15cm_3_Hela_2ug_30min_R1	4.802
20181221_N15cm_3_Hela_2ug_30min_R1	5.411
20181221_N15cm_3_Hela_2ug_30min_R1	4.802
20181221_N15cm_3_Hela_2ug_30min_R1	4.205
20181221_N15cm_3_Hela_2ug_30min_R1	4.207
20181221_N15cm_3_Hela_2ug_30min_R1	4.815
20181221_N15cm_3_Hela_2ug_30min_R1	4.207
20181221_N15cm_3_Hela_2ug_30min_R1	4.8
20181221_N15cm_3_Hela_2ug_30min_R1	4.208
20181221_N15cm_3_Hela_2ug_30min_R1	4.813
20181221_N15cm_3_Hela_2ug_30min_R1	4.823
20181221_N15cm_3_Hela_2ug_30min_R1	4.192
20181221_N15cm_3_Hela_2ug_30min_R1	4.19
20181221_N15cm_3_Hela_2ug_30min_R1	2.999
20181221_N15cm_3_Hela_2ug_30min_R1	4.838
20181221_N15cm_3_Hela_2ug_30min_R1	5.412
20181221_N15cm_3_Hela_2ug_30min_R1	5.409
20181221_N15cm_3_Hela_2ug_30min_R1	3.622
20181221_N15cm_3_Hela_2ug_30min_R1	4.811
20181221_N15cm_3_Hela_2ug_30min_R1	4.809
20181221_N15cm_3_Hela_2ug_30min_R1	3.004
20181221_N15cm_3_Hela_2ug_30min_R1	3.599
20181221_N15cm_3_Hela_2ug_30min_R1	6.041
20181221_N15cm_3_Hela_2ug_30min_R1	4.826
20181221_N15cm_3_Hela_2ug_30min_R1	4.828
20181221_N15cm_3_Hela_2ug_30min_R1	4.233
20181221_N15cm_3_Hela_2ug_30min_R1	4.247
20181221_N15cm_3_Hela_2ug_30min_R1	4.236
20181221_N15cm_3_Hela_2ug_30min_R1	3.655
20181221_N15cm_3_Hela_2ug_30min_R1	4.244
20181221_N15cm_3_Hela_2ug_30min_R1	4.818
20181221_N15cm_3_Hela_2ug_30min_R1	4.868
20181221_N15cm_3_Hela_2ug_30min_R1	4.846
20181221_N15cm_3_Hela_2ug_30min_R1	4.849
20181221_N15cm_3_Hela_2ug_30min_R1	4.897
20181221_N15cm_3_Hela_2ug_30min_R1	2.35
20181221_N15cm_3_Hela_2ug_30min_R1	2.363
20181221_N15cm_3_Hela_2ug_30min_R1	4.767
20181221_N15cm_3_Hela_2ug_30min_R1	4.75
20181221_N15cm_3_Hela_2ug_30min_R1	5.35
20181221_N15cm_3_Hela_2ug_30min_R1	3.572
20181221_N15cm_3_Hela_2ug_30min_R1	5.949
20181221_N15cm_3_Hela_2ug_30min_R1	4.763
20181221_N15cm_3_Hela_2ug_30min_R1	7.743
20181221_N15cm_3_Hela_2ug_30min_R1	8.925
20181221_N15cm_3_Hela_2ug_30min_R1	2.334
20181221_N15cm_3_Hela_2ug_30min_R1	2.951
20181221_N15cm_3_Hela_2ug_30min_R1	4.724
20181221_N15cm_3_Hela_2ug_30min_R1	2.955
20181221_N15cm_3_Hela_2ug_30min_R1	3.542
20181221_N15cm_3_Hela_2ug_30min_R1	3.535
20181221_N15cm_3_Hela_2ug_30min_R1	2.946
20181221_N15cm_3_Hela_2ug_30min_R1	4.127
20181221_N15cm_3_Hela_2ug_30min_R1	3.537
20181221_N15cm_3_Hela_2ug_30min_R1	4.128
20181221_N15cm_3_Hela_2ug_30min_R1	3.543
20181221_N15cm_3_Hela_2ug_30min_R1	4.127
20181221_N15cm_3_Hela_2ug_30min_R1	3.535
20181221_N15cm_3_Hela_2ug_30min_R1	3.541
20181221_N15cm_3_Hela_2ug_30min_R1	3.549
20181221_N15cm_3_Hela_2ug_30min_R1	4.14
20181221_N15cm_3_Hela_2ug_30min_R1	3.538
20181221_N15cm_3_Hela_2ug_30min_R1	3.539
20181221_N15cm_3_Hela_2ug_30min_R1	4.131
20181221_N15cm_3_Hela_2ug_30min_R1	3.537
20181221_N15cm_3_Hela_2ug_30min_R1	4.13
20181221_N15cm_3_Hela_2ug_30min_R1	3.551
20181221_N15cm_3_Hela_2ug_30min_R1	2.953
20181221_N15cm_3_Hela_2ug_30min_R1	3.557
20181221_N15cm_3_Hela_2ug_30min_R1	3.561
20181221_N15cm_3_Hela_2ug_30min_R1	2.378
20181221_N15cm_3_Hela_2ug_30min_R1	4.137
20181221_N15cm_3_Hela_2ug_30min_R1	4.728
20181221_N15cm_3_Hela_2ug_30min_R1	3.542
20181221_N15cm_3_Hela_2ug_30min_R1	3.547
20181221_N15cm_3_Hela_2ug_30min_R1	4.129
20181221_N15cm_3_Hela_2ug_30min_R1	3.544
20181221_N15cm_3_Hela_2ug_30min_R1	3.539
20181221_N15cm_3_Hela_2ug_30min_R1	4.132
20181221_N15cm_3_Hela_2ug_30min_R1	3.554
20181221_N15cm_3_Hela_2ug_30min_R1	3.56
20181221_N15cm_3_Hela_2ug_30min_R1	4.145
20181221_N15cm_3_Hela_2ug_30min_R1	3.547
20181221_N15cm_3_Hela_2ug_30min_R1	2.363
20181221_N15cm_3_Hela_2ug_30min_R1	3.552
20181221_N15cm_3_Hela_2ug_30min_R1	4.145
20181221_N15cm_3_Hela_2ug_30min_R1	4.719
20181221_N15cm_3_Hela_2ug_30min_R1	4.131
20181221_N15cm_3_Hela_2ug_30min_R1	4.722
20181221_N15cm_3_Hela_2ug_30min_R1	4.131
20181221_N15cm_3_Hela_2ug_30min_R1	5.319
20181221_N15cm_3_Hela_2ug_30min_R1	4.143
20181221_N15cm_3_Hela_2ug_30min_R1	4.137
20181221_N15cm_3_Hela_2ug_30min_R1	4.737
20181221_N15cm_3_Hela_2ug_30min_R1	4.144
20181221_N15cm_3_Hela_2ug_30min_R1	3.55
20181221_N15cm_3_Hela_2ug_30min_R1	4.733
20181221_N15cm_3_Hela_2ug_30min_R1	2.957
20181221_N15cm_3_Hela_2ug_30min_R1	3.551
20181221_N15cm_3_Hela_2ug_30min_R1	4.149
20181221_N15cm_3_Hela_2ug_30min_R1	4.166
20181221_N15cm_3_Hela_2ug_30min_R1	4.757
20181221_N15cm_3_Hela_2ug_30min_R1	4.149
20181221_N15cm_3_Hela_2ug_30min_R1	3.554
20181221_N15cm_3_Hela_2ug_30min_R1	4.149
20181221_N15cm_3_Hela_2ug_30min_R1	3.553
20181221_N15cm_3_Hela_2ug_30min_R1	2.961
20181221_N15cm_3_Hela_2ug_30min_R1	7.098
20181221_N15cm_3_Hela_2ug_30min_R1	3.544
20181221_N15cm_3_Hela_2ug_30min_R1	3.544
20181221_N15cm_3_Hela_2ug_30min_R1	4.149
20181221_N15cm_3_Hela_2ug_30min_R1	3.558
20181221_N15cm_3_Hela_2ug_30min_R1	3.554
20181221_N15cm_3_Hela_2ug_30min_R1	4.735
20181221_N15cm_3_Hela_2ug_30min_R1	4.74
20181221_N15cm_3_Hela_2ug_30min_R1	4.162
20181221_N15cm_3_Hela_2ug_30min_R1	4.751
20181221_N15cm_3_Hela_2ug_30min_R1	4.147
20181221_N15cm_3_Hela_2ug_30min_R1	4.146
20181221_N15cm_3_Hela_2ug_30min_R1	4.147
20181221_N15cm_3_Hela_2ug_30min_R1	4.146
20181221_N15cm_3_Hela_2ug_30min_R1	5.329
20181221_N15cm_3_Hela_2ug_30min_R1	4.145
20181221_N15cm_3_Hela_2ug_30min_R1	4.153
20181221_N15cm_3_Hela_2ug_30min_R1	4.158
20181221_N15cm_3_Hela_2ug_30min_R1	4.149
20181221_N15cm_3_Hela_2ug_30min_R1	3.556
20181221_N15cm_3_Hela_2ug_30min_R1	3.548
20181221_N15cm_3_Hela_2ug_30min_R1	4.745
20181221_N15cm_3_Hela_2ug_30min_R1	5.322
20181221_N15cm_3_Hela_2ug_30min_R1	4.733
20181221_N15cm_3_Hela_2ug_30min_R1	2.965
20181221_N15cm_3_Hela_2ug_30min_R1	4.74
20181221_N15cm_3_Hela_2ug_30min_R1	4.146
20181221_N15cm_3_Hela_2ug_30min_R1	4.155
20181221_N15cm_3_Hela_2ug_30min_R1	4.15
20181221_N15cm_3_Hela_2ug_30min_R1	3.561
20181221_N15cm_3_Hela_2ug_30min_R1	4.74
20181221_N15cm_3_Hela_2ug_30min_R1	4.149
20181221_N15cm_3_Hela_2ug_30min_R1	4.148
20181221_N15cm_3_Hela_2ug_30min_R1	4.744
20181221_N15cm_3_Hela_2ug_30min_R1	3.557
20181221_N15cm_3_Hela_2ug_30min_R1	3.558
20181221_N15cm_3_Hela_2ug_30min_R1	4.15
20181221_N15cm_3_Hela_2ug_30min_R1	3.556
20181221_N15cm_3_Hela_2ug_30min_R1	4.74
20181221_N15cm_3_Hela_2ug_30min_R1	4.744
20181221_N15cm_3_Hela_2ug_30min_R1	4.152
20181221_N15cm_3_Hela_2ug_30min_R1	4.755
20181221_N15cm_3_Hela_2ug_30min_R1	4.162
20181221_N15cm_3_Hela_2ug_30min_R1	10.981
20181221_N15cm_3_Hela_2ug_30min_R1	6.09
20181221_N15cm_3_Hela_2ug_30min_R1	16.728
20181221_N15cm_3_Hela_2ug_30min_R1	2.339
20181221_N15cm_3_Hela_2ug_30min_R1	2.959
20181221_N15cm_3_Hela_2ug_30min_R1	4.17
20181221_N15cm_3_Hela_2ug_30min_R1	5.36
20181221_N15cm_3_Hela_2ug_30min_R1	4.75
20181221_N15cm_3_Hela_2ug_30min_R1	4.725
20181221_N15cm_3_Hela_2ug_30min_R1	6.555
20181221_N15cm_3_Hela_2ug_30min_R1	4.156
20181221_N15cm_3_Hela_2ug_30min_R1	5.944
20181221_N15cm_3_Hela_2ug_30min_R1	2.334
20181221_N15cm_3_Hela_2ug_30min_R1	2.334
20181221_N15cm_3_Hela_2ug_30min_R1	2.334
20181221_N15cm_3_Hela_2ug_30min_R1	2.918
20181221_N15cm_3_Hela_2ug_30min_R1	2.953
20181221_N15cm_3_Hela_2ug_30min_R1	2.952
20181221_N15cm_3_Hela_2ug_30min_R1	2.954
20181221_N15cm_3_Hela_2ug_30min_R1	3.546
20181221_N15cm_3_Hela_2ug_30min_R1	3.531
20181221_N15cm_3_Hela_2ug_30min_R1	2.951
20181221_N15cm_3_Hela_2ug_30min_R1	3.537
20181221_N15cm_3_Hela_2ug_30min_R1	4.128
20181221_N15cm_3_Hela_2ug_30min_R1	2.36
20181221_N15cm_3_Hela_2ug_30min_R1	3.541
20181221_N15cm_3_Hela_2ug_30min_R1	6.484
20181221_N15cm_3_Hela_2ug_30min_R1	3.539
20181221_N15cm_3_Hela_2ug_30min_R1	2.949
20181221_N15cm_3_Hela_2ug_30min_R1	4.721
20181221_N15cm_3_Hela_2ug_30min_R1	4.137
20181221_N15cm_3_Hela_2ug_30min_R1	4.136
20181221_N15cm_3_Hela_2ug_30min_R1	4.139
20181221_N15cm_3_Hela_2ug_30min_R1	4.144
20181221_N15cm_3_Hela_2ug_30min_R1	3.539
20181221_N15cm_3_Hela_2ug_30min_R1	3.541
20181221_N15cm_3_Hela_2ug_30min_R1	3.542
20181221_N15cm_3_Hela_2ug_30min_R1	3.548
20181221_N15cm_3_Hela_2ug_30min_R1	2.957
20181221_N15cm_3_Hela_2ug_30min_R1	4.138
20181221_N15cm_3_Hela_2ug_30min_R1	3.555
20181221_N15cm_3_Hela_2ug_30min_R1	4.143
20181221_N15cm_3_Hela_2ug_30min_R1	4.137
20181221_N15cm_3_Hela_2ug_30min_R1	2.364
20181221_N15cm_3_Hela_2ug_30min_R1	4.132
20181221_N15cm_3_Hela_2ug_30min_R1	4.134
20181221_N15cm_3_Hela_2ug_30min_R1	4.134
20181221_N15cm_3_Hela_2ug_30min_R1	3.549
20181221_N15cm_3_Hela_2ug_30min_R1	3.55
20181221_N15cm_3_Hela_2ug_30min_R1	4.153
20181221_N15cm_3_Hela_2ug_30min_R1	4.139
20181221_N15cm_3_Hela_2ug_30min_R1	3.544
20181221_N15cm_3_Hela_2ug_30min_R1	4.147
20181221_N15cm_3_Hela_2ug_30min_R1	3.54
20181221_N15cm_3_Hela_2ug_30min_R1	4.137
20181221_N15cm_3_Hela_2ug_30min_R1	3.54
20181221_N15cm_3_Hela_2ug_30min_R1	5.904
20181221_N15cm_3_Hela_2ug_30min_R1	4.128
20181221_N15cm_3_Hela_2ug_30min_R1	3.543
20181221_N15cm_3_Hela_2ug_30min_R1	4.128
20181221_N15cm_3_Hela_2ug_30min_R1	3.558
20181221_N15cm_3_Hela_2ug_30min_R1	4.139
20181221_N15cm_3_Hela_2ug_30min_R1	4.135
20181221_N15cm_3_Hela_2ug_30min_R1	4.138
20181221_N15cm_3_Hela_2ug_30min_R1	3.559
20181221_N15cm_3_Hela_2ug_30min_R1	3.555
20181221_N15cm_3_Hela_2ug_30min_R1	5.324
20181221_N15cm_3_Hela_2ug_30min_R1	4.73
20181221_N15cm_3_Hela_2ug_30min_R1	3.545
20181221_N15cm_3_Hela_2ug_30min_R1	4.729
20181221_N15cm_3_Hela_2ug_30min_R1	4.139
20181221_N15cm_3_Hela_2ug_30min_R1	4.137
20181221_N15cm_3_Hela_2ug_30min_R1	3.552
20181221_N15cm_3_Hela_2ug_30min_R1	4.143
20181221_N15cm_3_Hela_2ug_30min_R1	4.143
20181221_N15cm_3_Hela_2ug_30min_R1	4.735
20181221_N15cm_3_Hela_2ug_30min_R1	3.553
20181221_N15cm_3_Hela_2ug_30min_R1	4.146
20181221_N15cm_3_Hela_2ug_30min_R1	3.55
20181221_N15cm_3_Hela_2ug_30min_R1	4.149
20181221_N15cm_3_Hela_2ug_30min_R1	3.572
20181221_N15cm_3_Hela_2ug_30min_R1	4.746
20181221_N15cm_3_Hela_2ug_30min_R1	4.156
20181221_N15cm_3_Hela_2ug_30min_R1	5.342
20181221_N15cm_3_Hela_2ug_30min_R1	2.96
20181221_N15cm_3_Hela_2ug_30min_R1	4.142
20181221_N15cm_3_Hela_2ug_30min_R1	4.137
20181221_N15cm_3_Hela_2ug_30min_R1	2.374
20181221_N15cm_3_Hela_2ug_30min_R1	3.55
20181221_N15cm_3_Hela_2ug_30min_R1	3.556
20181221_N15cm_3_Hela_2ug_30min_R1	4.146
20181221_N15cm_3_Hela_2ug_30min_R1	4.146
20181221_N15cm_3_Hela_2ug_30min_R1	4.738
20181221_N15cm_3_Hela_2ug_30min_R1	4.754
20181221_N15cm_3_Hela_2ug_30min_R1	4.161
20181221_N15cm_3_Hela_2ug_30min_R1	4.75
20181221_N15cm_3_Hela_2ug_30min_R1	4.146
20181221_N15cm_3_Hela_2ug_30min_R1	2.962
20181221_N15cm_3_Hela_2ug_30min_R1	3.563
20181221_N15cm_3_Hela_2ug_30min_R1	4.143
20181221_N15cm_3_Hela_2ug_30min_R1	3.548
20181221_N15cm_3_Hela_2ug_30min_R1	5.334
20181221_N15cm_3_Hela_2ug_30min_R1	4.15
20181221_N15cm_3_Hela_2ug_30min_R1	3.56
20181221_N15cm_3_Hela_2ug_30min_R1	3.561
20181221_N15cm_3_Hela_2ug_30min_R1	4.141
20181221_N15cm_3_Hela_2ug_30min_R1	4.734
20181221_N15cm_3_Hela_2ug_30min_R1	3.56
20181221_N15cm_3_Hela_2ug_30min_R1	4.742
20181221_N15cm_3_Hela_2ug_30min_R1	4.15
20181221_N15cm_3_Hela_2ug_30min_R1	4.745
20181221_N15cm_3_Hela_2ug_30min_R1	4.147
20181221_N15cm_3_Hela_2ug_30min_R1	5.93
20181221_N15cm_3_Hela_2ug_30min_R1	4.152
20181221_N15cm_3_Hela_2ug_30min_R1	4.749
20181221_N15cm_3_Hela_2ug_30min_R1	4.159
20181221_N15cm_3_Hela_2ug_30min_R1	4.155
20181221_N15cm_3_Hela_2ug_30min_R1	4.15
20181221_N15cm_3_Hela_2ug_30min_R1	3.565
20181221_N15cm_3_Hela_2ug_30min_R1	4.155
20181221_N15cm_3_Hela_2ug_30min_R1	4.152
20181221_N15cm_3_Hela_2ug_30min_R1	4.158
20181221_N15cm_3_Hela_2ug_30min_R1	4.757
20181221_N15cm_3_Hela_2ug_30min_R1	5.342
20181221_N15cm_3_Hela_2ug_30min_R1	4.152
20181221_N15cm_3_Hela_2ug_30min_R1	4.742
20181221_N15cm_3_Hela_2ug_30min_R1	4.74
20181221_N15cm_3_Hela_2ug_30min_R1	4.152
20181221_N15cm_3_Hela_2ug_30min_R1	4.745
20181221_N15cm_3_Hela_2ug_30min_R1	4.144
20181221_N15cm_3_Hela_2ug_30min_R1	3.552
20181221_N15cm_3_Hela_2ug_30min_R1	4.144
20181221_N15cm_3_Hela_2ug_30min_R1	4.151
20181221_N15cm_3_Hela_2ug_30min_R1	4.749
20181221_N15cm_3_Hela_2ug_30min_R1	3.564
20181221_N15cm_3_Hela_2ug_30min_R1	4.746
20181221_N15cm_3_Hela_2ug_30min_R1	4.155
20181221_N15cm_3_Hela_2ug_30min_R1	3.564
20181221_N15cm_3_Hela_2ug_30min_R1	4.157
20181221_N15cm_3_Hela_2ug_30min_R1	4.159
20181221_N15cm_3_Hela_2ug_30min_R1	4.749
20181221_N15cm_3_Hela_2ug_30min_R1	2.962
20181221_N15cm_3_Hela_2ug_30min_R1	4.154
20181221_N15cm_3_Hela_2ug_30min_R1	4.154
20181221_N15cm_3_Hela_2ug_30min_R1	4.75
20181221_N15cm_3_Hela_2ug_30min_R1	4.749
20181221_N15cm_3_Hela_2ug_30min_R1	4.749
20181221_N15cm_3_Hela_2ug_30min_R1	4.158
20181221_N15cm_3_Hela_2ug_30min_R1	4.154
20181221_N15cm_3_Hela_2ug_30min_R1	4.746
20181221_N15cm_3_Hela_2ug_30min_R1	7.121
20181221_N15cm_3_Hela_2ug_30min_R1	4.746
20181221_N15cm_3_Hela_2ug_30min_R1	4.158
20181221_N15cm_3_Hela_2ug_30min_R1	4.173
20181221_N15cm_3_Hela_2ug_30min_R1	3.565
20181221_N15cm_3_Hela_2ug_30min_R1	4.767
20181221_N15cm_3_Hela_2ug_30min_R1	7.734
20181221_N15cm_3_Hela_2ug_30min_R1	4.768
20181221_N15cm_3_Hela_2ug_30min_R1	4.179
20181221_N15cm_3_Hela_2ug_30min_R1	7.148
20181221_N15cm_3_Hela_2ug_30min_R1	3.574
20181221_N15cm_3_Hela_2ug_30min_R1	3.558
20181221_N15cm_3_Hela_2ug_30min_R1	4.149
20181221_N15cm_3_Hela_2ug_30min_R1	4.152
20181221_N15cm_3_Hela_2ug_30min_R1	4.149
20181221_N15cm_3_Hela_2ug_30min_R1	3.559
20181221_N15cm_3_Hela_2ug_30min_R1	3.559
20181221_N15cm_3_Hela_2ug_30min_R1	2.376
20181221_N15cm_3_Hela_2ug_30min_R1	4.161
20181221_N15cm_3_Hela_2ug_30min_R1	4.755
20181221_N15cm_3_Hela_2ug_30min_R1	4.153
20181221_N15cm_3_Hela_2ug_30min_R1	4.752
20181221_N15cm_3_Hela_2ug_30min_R1	4.151
20181221_N15cm_3_Hela_2ug_30min_R1	4.151
20181221_N15cm_3_Hela_2ug_30min_R1	4.174
20181221_N15cm_3_Hela_2ug_30min_R1	4.749
20181221_N15cm_3_Hela_2ug_30min_R1	5.959
20181221_N15cm_3_Hela_2ug_30min_R1	4.17
20181221_N15cm_3_Hela_2ug_30min_R1	4.17
20181221_N15cm_3_Hela_2ug_30min_R1	4.764
20181221_N15cm_3_Hela_2ug_30min_R1	4.76
20181221_N15cm_3_Hela_2ug_30min_R1	4.751
20181221_N15cm_3_Hela_2ug_30min_R1	4.154
20181221_N15cm_3_Hela_2ug_30min_R1	12.498
20181221_N15cm_3_Hela_2ug_30min_R1	4.153
20181221_N15cm_3_Hela_2ug_30min_R1	4.155
20181221_N15cm_3_Hela_2ug_30min_R1	6.509
20181221_N15cm_3_Hela_2ug_30min_R1	5.332
20181221_N15cm_3_Hela_2ug_30min_R1	4.152
20181221_N15cm_3_Hela_2ug_30min_R1	4.737
20181221_N15cm_3_Hela_2ug_30min_R1	4.148
20181221_N15cm_3_Hela_2ug_30min_R1	5.333
20181221_N15cm_3_Hela_2ug_30min_R1	4.17
20181221_N15cm_3_Hela_2ug_30min_R1	3.559
20181221_N15cm_3_Hela_2ug_30min_R1	4.148
20181221_N15cm_3_Hela_2ug_30min_R1	3.578
20181221_N15cm_3_Hela_2ug_30min_R1	4.761
20181221_N15cm_3_Hela_2ug_30min_R1	4.763
20181221_N15cm_3_Hela_2ug_30min_R1	2.382
20181221_N15cm_3_Hela_2ug_30min_R1	4.177
20181221_N15cm_3_Hela_2ug_30min_R1	7.745
20181221_N15cm_3_Hela_2ug_30min_R1	4.765
20181221_N15cm_3_Hela_2ug_30min_R1	4.177
20181221_N15cm_3_Hela_2ug_30min_R1	4.777
20181221_N15cm_3_Hela_2ug_30min_R1	4.154
20181221_N15cm_3_Hela_2ug_30min_R1	4.158
20181221_N15cm_3_Hela_2ug_30min_R1	4.159
20181221_N15cm_3_Hela_2ug_30min_R1	5.35
20181221_N15cm_3_Hela_2ug_30min_R1	5.345
20181221_N15cm_3_Hela_2ug_30min_R1	21.438
20181221_N15cm_3_Hela_2ug_30min_R1	3.561
20181221_N15cm_3_Hela_2ug_30min_R1	4.756
20181221_N15cm_3_Hela_2ug_30min_R1	4.163
20181221_N15cm_3_Hela_2ug_30min_R1	4.753
20181221_N15cm_3_Hela_2ug_30min_R1	4.17
20181221_N15cm_3_Hela_2ug_30min_R1	3.57
20181221_N15cm_3_Hela_2ug_30min_R1	4.164
20181221_N15cm_3_Hela_2ug_30min_R1	4.172
20181221_N15cm_3_Hela_2ug_30min_R1	4.749
20181221_N15cm_3_Hela_2ug_30min_R1	4.174
20181221_N15cm_3_Hela_2ug_30min_R1	4.765
20181221_N15cm_3_Hela_2ug_30min_R1	4.163
20181221_N15cm_3_Hela_2ug_30min_R1	4.175
20181221_N15cm_3_Hela_2ug_30min_R1	3.581
20181221_N15cm_3_Hela_2ug_30min_R1	4.18
20181221_N15cm_3_Hela_2ug_30min_R1	5.369
20181221_N15cm_3_Hela_2ug_30min_R1	4.771
20181221_N15cm_3_Hela_2ug_30min_R1	4.779
20181221_N15cm_3_Hela_2ug_30min_R1	4.169
20181221_N15cm_3_Hela_2ug_30min_R1	4.161
20181221_N15cm_3_Hela_2ug_30min_R1	4.174
20181221_N15cm_3_Hela_2ug_30min_R1	4.173
20181221_N15cm_3_Hela_2ug_30min_R1	4.177
20181221_N15cm_3_Hela_2ug_30min_R1	4.767
20181221_N15cm_3_Hela_2ug_30min_R1	3.573
20181221_N15cm_3_Hela_2ug_30min_R1	4.169
20181221_N15cm_3_Hela_2ug_30min_R1	5.952
20181221_N15cm_3_Hela_2ug_30min_R1	5.356
20181221_N15cm_3_Hela_2ug_30min_R1	4.753
20181221_N15cm_3_Hela_2ug_30min_R1	2.98
20181221_N15cm_3_Hela_2ug_30min_R1	4.177
20181221_N15cm_3_Hela_2ug_30min_R1	4.776
20181221_N15cm_3_Hela_2ug_30min_R1	4.17
20181221_N15cm_3_Hela_2ug_30min_R1	4.769
20181221_N15cm_3_Hela_2ug_30min_R1	4.775
20181221_N15cm_3_Hela_2ug_30min_R1	4.171
20181221_N15cm_3_Hela_2ug_30min_R1	3.585
20181221_N15cm_3_Hela_2ug_30min_R1	5.354
20181221_N15cm_3_Hela_2ug_30min_R1	6.553
20181221_N15cm_3_Hela_2ug_30min_R1	4.766
20181221_N15cm_3_Hela_2ug_30min_R1	3.575
20181221_N15cm_3_Hela_2ug_30min_R1	4.744
20181221_N15cm_3_Hela_2ug_30min_R1	5.339
20181221_N15cm_3_Hela_2ug_30min_R1	4.157
20181221_N15cm_3_Hela_2ug_30min_R1	4.158
20181221_N15cm_3_Hela_2ug_30min_R1	10.686
20181221_N15cm_3_Hela_2ug_30min_R1	4.156
20181221_N15cm_3_Hela_2ug_30min_R1	4.152
20181221_N15cm_3_Hela_2ug_30min_R1	4.755
20181221_N15cm_3_Hela_2ug_30min_R1	4.161
20181221_N15cm_3_Hela_2ug_30min_R1	3.573
20181221_N15cm_3_Hela_2ug_30min_R1	3.587
20181221_N15cm_3_Hela_2ug_30min_R1	4.768
20181221_N15cm_3_Hela_2ug_30min_R1	2.975
20181221_N15cm_3_Hela_2ug_30min_R1	4.164
20181221_N15cm_3_Hela_2ug_30min_R1	3.568
20181221_N15cm_3_Hela_2ug_30min_R1	2.982
20181221_N15cm_3_Hela_2ug_30min_R1	4.163
20181221_N15cm_3_Hela_2ug_30min_R1	4.759
20181221_N15cm_3_Hela_2ug_30min_R1	4.758
20181221_N15cm_3_Hela_2ug_30min_R1	4.16
20181221_N15cm_3_Hela_2ug_30min_R1	4.753
20181221_N15cm_3_Hela_2ug_30min_R1	4.162
20181221_N15cm_3_Hela_2ug_30min_R1	5.357
20181221_N15cm_3_Hela_2ug_30min_R1	5.357
20181221_N15cm_3_Hela_2ug_30min_R1	4.768
20181221_N15cm_3_Hela_2ug_30min_R1	4.764
20181221_N15cm_3_Hela_2ug_30min_R1	4.767
20181221_N15cm_3_Hela_2ug_30min_R1	4.162
20181221_N15cm_3_Hela_2ug_30min_R1	4.171
20181221_N15cm_3_Hela_2ug_30min_R1	4.167
20181221_N15cm_3_Hela_2ug_30min_R1	5.368
20181221_N15cm_3_Hela_2ug_30min_R1	4.774
20181221_N15cm_3_Hela_2ug_30min_R1	4.783
20181221_N15cm_3_Hela_2ug_30min_R1	4.795
20181221_N15cm_3_Hela_2ug_30min_R1	4.168
20181221_N15cm_3_Hela_2ug_30min_R1	4.764
20181221_N15cm_3_Hela_2ug_30min_R1	4.768
20181221_N15cm_3_Hela_2ug_30min_R1	4.766
20181221_N15cm_3_Hela_2ug_30min_R1	4.777
20181221_N15cm_3_Hela_2ug_30min_R1	4.776
20181221_N15cm_3_Hela_2ug_30min_R1	4.777
20181221_N15cm_3_Hela_2ug_30min_R1	3.578
20181221_N15cm_3_Hela_2ug_30min_R1	4.185
20181221_N15cm_3_Hela_2ug_30min_R1	4.185
20181221_N15cm_3_Hela_2ug_30min_R1	4.188
20181221_N15cm_3_Hela_2ug_30min_R1	4.787
[truncated: 98,256 more rows]

## Sheet: Fig. 1f
Score	Injection	MS	LC
126.48	10000ng	30min_28Hz	Micro flow
200.71	10000ng	30min_28Hz	Micro flow
119.27	10000ng	30min_28Hz	Micro flow
164.11	10000ng	30min_28Hz	Micro flow
79.036	10000ng	30min_28Hz	Micro flow
120.9	10000ng	30min_28Hz	Micro flow
170.49	10000ng	30min_28Hz	Micro flow
85.676	10000ng	30min_28Hz	Micro flow
124.2	10000ng	30min_28Hz	Micro flow
92.49	10000ng	30min_28Hz	Micro flow
322.99	10000ng	30min_28Hz	Micro flow
296.14	10000ng	30min_28Hz	Micro flow
88.177	10000ng	30min_28Hz	Micro flow
123.84	10000ng	30min_28Hz	Micro flow
134.75	10000ng	30min_28Hz	Micro flow
183.4	10000ng	30min_28Hz	Micro flow
259.27	10000ng	30min_28Hz	Micro flow
66.429	10000ng	30min_28Hz	Micro flow
140.83	10000ng	30min_28Hz	Micro flow
127.31	10000ng	30min_28Hz	Micro flow
104.44	10000ng	30min_28Hz	Micro flow
195.6	10000ng	30min_28Hz	Micro flow
120.45	10000ng	30min_28Hz	Micro flow
214.48	10000ng	30min_28Hz	Micro flow
109.66	10000ng	30min_28Hz	Micro flow
281.68	10000ng	30min_28Hz	Micro flow
112.58	10000ng	30min_28Hz	Micro flow
142.05	10000ng	30min_28Hz	Micro flow
94.114	10000ng	30min_28Hz	Micro flow
109.22	10000ng	30min_28Hz	Micro flow
128.27	10000ng	30min_28Hz	Micro flow
172.98	10000ng	30min_28Hz	Micro flow
74.269	10000ng	30min_28Hz	Micro flow
155.16	10000ng	30min_28Hz	Micro flow
151.52	10000ng	30min_28Hz	Micro flow
95.775	10000ng	30min_28Hz	Micro flow
164.96	10000ng	30min_28Hz	Micro flow
64.42	10000ng	30min_28Hz	Micro flow
237.41	10000ng	30min_28Hz	Micro flow
281.99	10000ng	30min_28Hz	Micro flow
62.582	10000ng	30min_28Hz	Micro flow
117.25	10000ng	30min_28Hz	Micro flow
224.34	10000ng	30min_28Hz	Micro flow
147.2	10000ng	30min_28Hz	Micro flow
145.18	10000ng	30min_28Hz	Micro flow
72.138	10000ng	30min_28Hz	Micro flow
113.92	10000ng	30min_28Hz	Micro flow
145.87	10000ng	30min_28Hz	Micro flow
45.661	10000ng	30min_28Hz	Micro flow
101.72	10000ng	30min_28Hz	Micro flow
312.25	10000ng	30min_28Hz	Micro flow
147.41	10000ng	30min_28Hz	Micro flow
82.261	10000ng	30min_28Hz	Micro flow
201.75	10000ng	30min_28Hz	Micro flow
228.25	10000ng	30min_28Hz	Micro flow
101.39	10000ng	30min_28Hz	Micro flow
125.22	10000ng	30min_28Hz	Micro flow
100.19	10000ng	30min_28Hz	Micro flow
203.82	10000ng	30min_28Hz	Micro flow
123.55	10000ng	30min_28Hz	Micro flow
70.716	10000ng	30min_28Hz	Micro flow
93.997	10000ng	30min_28Hz	Micro flow
175.74	10000ng	30min_28Hz	Micro flow
247.32	10000ng	30min_28Hz	Micro flow
171.32	10000ng	30min_28Hz	Micro flow
201	10000ng	30min_28Hz	Micro flow
165.93	10000ng	30min_28Hz	Micro flow
98.74	10000ng	30min_28Hz	Micro flow
128.01	10000ng	30min_28Hz	Micro flow
116.25	10000ng	30min_28Hz	Micro flow
78.985	10000ng	30min_28Hz	Micro flow
98.391	10000ng	30min_28Hz	Micro flow
118.62	10000ng	30min_28Hz	Micro flow
234.67	10000ng	30min_28Hz	Micro flow
149.57	10000ng	30min_28Hz	Micro flow
43.651	10000ng	30min_28Hz	Micro flow
75.479	10000ng	30min_28Hz	Micro flow
52.24	10000ng	30min_28Hz	Micro flow
123.12	10000ng	30min_28Hz	Micro flow
62.464	10000ng	30min_28Hz	Micro flow
345.43	10000ng	30min_28Hz	Micro flow
68.944	10000ng	30min_28Hz	Micro flow
91.549	10000ng	30min_28Hz	Micro flow
190.96	10000ng	30min_28Hz	Micro flow
185.25	10000ng	30min_28Hz	Micro flow
168.22	10000ng	30min_28Hz	Micro flow
158.11	10000ng	30min_28Hz	Micro flow
106.67	10000ng	30min_28Hz	Micro flow
112.13	10000ng	30min_28Hz	Micro flow
164.68	10000ng	30min_28Hz	Micro flow
250.69	10000ng	30min_28Hz	Micro flow
88.385	10000ng	30min_28Hz	Micro flow
190.37	10000ng	30min_28Hz	Micro flow
87.284	10000ng	30min_28Hz	Micro flow
158.61	10000ng	30min_28Hz	Micro flow
141.39	10000ng	30min_28Hz	Micro flow
113.08	10000ng	30min_28Hz	Micro flow
74.267	10000ng	30min_28Hz	Micro flow
80.916	10000ng	30min_28Hz	Micro flow
54.286	10000ng	30min_28Hz	Micro flow
145.87	10000ng	30min_28Hz	Micro flow
113.08	10000ng	30min_28Hz	Micro flow
34.579	10000ng	30min_28Hz	Micro flow
135.47	10000ng	30min_28Hz	Micro flow
135.68	10000ng	30min_28Hz	Micro flow
104.45	10000ng	30min_28Hz	Micro flow
182.92	10000ng	30min_28Hz	Micro flow
125.97	10000ng	30min_28Hz	Micro flow
212.82	10000ng	30min_28Hz	Micro flow
66.267	10000ng	30min_28Hz	Micro flow
92.211	10000ng	30min_28Hz	Micro flow
175.49	10000ng	30min_28Hz	Micro flow
280.9	10000ng	30min_28Hz	Micro flow
67.579	10000ng	30min_28Hz	Micro flow
133.57	10000ng	30min_28Hz	Micro flow
334.09	10000ng	30min_28Hz	Micro flow
58.418	10000ng	30min_28Hz	Micro flow
149.49	10000ng	30min_28Hz	Micro flow
112.74	10000ng	30min_28Hz	Micro flow
148.05	10000ng	30min_28Hz	Micro flow
103.56	10000ng	30min_28Hz	Micro flow
76.943	10000ng	30min_28Hz	Micro flow
38.237	10000ng	30min_28Hz	Micro flow
67.881	10000ng	30min_28Hz	Micro flow
248.19	10000ng	30min_28Hz	Micro flow
169.97	10000ng	30min_28Hz	Micro flow
46.891	10000ng	30min_28Hz	Micro flow
59.367	10000ng	30min_28Hz	Micro flow
68.371	10000ng	30min_28Hz	Micro flow
110.31	10000ng	30min_28Hz	Micro flow
297.16	10000ng	30min_28Hz	Micro flow
210.38	10000ng	30min_28Hz	Micro flow
72.365	10000ng	30min_28Hz	Micro flow
263.29	10000ng	30min_28Hz	Micro flow
20.427	10000ng	30min_28Hz	Micro flow
75.017	10000ng	30min_28Hz	Micro flow
103.11	10000ng	30min_28Hz	Micro flow
91.516	10000ng	30min_28Hz	Micro flow
106.93	10000ng	30min_28Hz	Micro flow
140.11	10000ng	30min_28Hz	Micro flow
271.73	10000ng	30min_28Hz	Micro flow
130.77	10000ng	30min_28Hz	Micro flow
117.03	10000ng	30min_28Hz	Micro flow
64.485	10000ng	30min_28Hz	Micro flow
230.85	10000ng	30min_28Hz	Micro flow
126.1	10000ng	30min_28Hz	Micro flow
70.256	10000ng	30min_28Hz	Micro flow
88.177	10000ng	30min_28Hz	Micro flow
105.2	10000ng	30min_28Hz	Micro flow
34.695	10000ng	30min_28Hz	Micro flow
164.68	10000ng	30min_28Hz	Micro flow
114.6	10000ng	30min_28Hz	Micro flow
140.35	10000ng	30min_28Hz	Micro flow
126.07	10000ng	30min_28Hz	Micro flow
137.5	10000ng	30min_28Hz	Micro flow
69.383	10000ng	30min_28Hz	Micro flow
134.32	10000ng	30min_28Hz	Micro flow
101.25	10000ng	30min_28Hz	Micro flow
141.25	10000ng	30min_28Hz	Micro flow
245.99	10000ng	30min_28Hz	Micro flow
237.67	10000ng	30min_28Hz	Micro flow
232.88	10000ng	30min_28Hz	Micro flow
89.752	10000ng	30min_28Hz	Micro flow
64.588	10000ng	30min_28Hz	Micro flow
120.7	10000ng	30min_28Hz	Micro flow
104.45	10000ng	30min_28Hz	Micro flow
229.97	10000ng	30min_28Hz	Micro flow
92.838	10000ng	30min_28Hz	Micro flow
157.24	10000ng	30min_28Hz	Micro flow
71.877	10000ng	30min_28Hz	Micro flow
234.63	10000ng	30min_28Hz	Micro flow
162.88	10000ng	30min_28Hz	Micro flow
47.594	10000ng	30min_28Hz	Micro flow
56.659	10000ng	30min_28Hz	Micro flow
52.909	10000ng	30min_28Hz	Micro flow
65.313	10000ng	30min_28Hz	Micro flow
82.529	10000ng	30min_28Hz	Micro flow
322.23	10000ng	30min_28Hz	Micro flow
103.67	10000ng	30min_28Hz	Micro flow
193.9	10000ng	30min_28Hz	Micro flow
126.34	10000ng	30min_28Hz	Micro flow
152.34	10000ng	30min_28Hz	Micro flow
102.46	10000ng	30min_28Hz	Micro flow
126.28	10000ng	30min_28Hz	Micro flow
93.992	10000ng	30min_28Hz	Micro flow
69.628	10000ng	30min_28Hz	Micro flow
100.41	10000ng	30min_28Hz	Micro flow
171.56	10000ng	30min_28Hz	Micro flow
272.94	10000ng	30min_28Hz	Micro flow
157.99	10000ng	30min_28Hz	Micro flow
76.85	10000ng	30min_28Hz	Micro flow
111.61	10000ng	30min_28Hz	Micro flow
85.522	10000ng	30min_28Hz	Micro flow
242.4	10000ng	30min_28Hz	Micro flow
71.531	10000ng	30min_28Hz	Micro flow
99.055	10000ng	30min_28Hz	Micro flow
230.23	10000ng	30min_28Hz	Micro flow
42.001	10000ng	30min_28Hz	Micro flow
131.08	10000ng	30min_28Hz	Micro flow
253.16	10000ng	30min_28Hz	Micro flow
116.55	10000ng	30min_28Hz	Micro flow
108.1	10000ng	30min_28Hz	Micro flow
164.9	10000ng	30min_28Hz	Micro flow
194.7	10000ng	30min_28Hz	Micro flow
97.69	10000ng	30min_28Hz	Micro flow
169.52	10000ng	30min_28Hz	Micro flow
85.731	10000ng	30min_28Hz	Micro flow
103.75	10000ng	30min_28Hz	Micro flow
105.77	10000ng	30min_28Hz	Micro flow
225.09	10000ng	30min_28Hz	Micro flow
55.676	10000ng	30min_28Hz	Micro flow
82.716	10000ng	30min_28Hz	Micro flow
308.42	10000ng	30min_28Hz	Micro flow
132.94	10000ng	30min_28Hz	Micro flow
114.97	10000ng	30min_28Hz	Micro flow
273.3	10000ng	30min_28Hz	Micro flow
142.83	10000ng	30min_28Hz	Micro flow
32.083	10000ng	30min_28Hz	Micro flow
74.12	10000ng	30min_28Hz	Micro flow
148.96	10000ng	30min_28Hz	Micro flow
132.25	10000ng	30min_28Hz	Micro flow
58.815	10000ng	30min_28Hz	Micro flow
172.6	10000ng	30min_28Hz	Micro flow
133.81	10000ng	30min_28Hz	Micro flow
278.16	10000ng	30min_28Hz	Micro flow
170.89	10000ng	30min_28Hz	Micro flow
168.2	10000ng	30min_28Hz	Micro flow
183.96	10000ng	30min_28Hz	Micro flow
69.383	10000ng	30min_28Hz	Micro flow
234.85	10000ng	30min_28Hz	Micro flow
150.06	10000ng	30min_28Hz	Micro flow
102.38	10000ng	30min_28Hz	Micro flow
165.35	10000ng	30min_28Hz	Micro flow
57.019	10000ng	30min_28Hz	Micro flow
62.494	10000ng	30min_28Hz	Micro flow
106.29	10000ng	30min_28Hz	Micro flow
84.566	10000ng	30min_28Hz	Micro flow
184.87	10000ng	30min_28Hz	Micro flow
59.597	10000ng	30min_28Hz	Micro flow
124.23	10000ng	30min_28Hz	Micro flow
49.058	10000ng	30min_28Hz	Micro flow
57.045	10000ng	30min_28Hz	Micro flow
127.22	10000ng	30min_28Hz	Micro flow
198.33	10000ng	30min_28Hz	Micro flow
183	10000ng	30min_28Hz	Micro flow
240.85	10000ng	30min_28Hz	Micro flow
101.43	10000ng	30min_28Hz	Micro flow
121.29	10000ng	30min_28Hz	Micro flow
163.78	10000ng	30min_28Hz	Micro flow
100.85	10000ng	30min_28Hz	Micro flow
134.61	10000ng	30min_28Hz	Micro flow
227.42	10000ng	30min_28Hz	Micro flow
158.41	10000ng	30min_28Hz	Micro flow
179.1	10000ng	30min_28Hz	Micro flow
59.155	10000ng	30min_28Hz	Micro flow
194.39	10000ng	30min_28Hz	Micro flow
60.899	10000ng	30min_28Hz	Micro flow
200.54	10000ng	30min_28Hz	Micro flow
94.692	10000ng	30min_28Hz	Micro flow
296.85	10000ng	30min_28Hz	Micro flow
108.47	10000ng	30min_28Hz	Micro flow
78.505	10000ng	30min_28Hz	Micro flow
183.37	10000ng	30min_28Hz	Micro flow
200.54	10000ng	30min_28Hz	Micro flow
82.287	10000ng	30min_28Hz	Micro flow
32.243	10000ng	30min_28Hz	Micro flow
131.65	10000ng	30min_28Hz	Micro flow
149.97	10000ng	30min_28Hz	Micro flow
73.208	10000ng	30min_28Hz	Micro flow
144.83	10000ng	30min_28Hz	Micro flow
80.462	10000ng	30min_28Hz	Micro flow
130.01	10000ng	30min_28Hz	Micro flow
49.489	10000ng	30min_28Hz	Micro flow
118.18	10000ng	30min_28Hz	Micro flow
110.98	10000ng	30min_28Hz	Micro flow
100.94	10000ng	30min_28Hz	Micro flow
212.39	10000ng	30min_28Hz	Micro flow
100.19	10000ng	30min_28Hz	Micro flow
166.04	10000ng	30min_28Hz	Micro flow
140.27	10000ng	30min_28Hz	Micro flow
94.122	10000ng	30min_28Hz	Micro flow
75.819	10000ng	30min_28Hz	Micro flow
87.308	10000ng	30min_28Hz	Micro flow
85.672	10000ng	30min_28Hz	Micro flow
134.75	10000ng	30min_28Hz	Micro flow
270.16	10000ng	30min_28Hz	Micro flow
280.69	10000ng	30min_28Hz	Micro flow
106.42	10000ng	30min_28Hz	Micro flow
230.93	10000ng	30min_28Hz	Micro flow
66.504	10000ng	30min_28Hz	Micro flow
112.3	10000ng	30min_28Hz	Micro flow
45.992	10000ng	30min_28Hz	Micro flow
37.929	10000ng	30min_28Hz	Micro flow
86.701	10000ng	30min_28Hz	Micro flow
108.15	10000ng	30min_28Hz	Micro flow
37.584	10000ng	30min_28Hz	Micro flow
98.299	10000ng	30min_28Hz	Micro flow
164.11	10000ng	30min_28Hz	Micro flow
185.25	10000ng	30min_28Hz	Micro flow
31.708	10000ng	30min_28Hz	Micro flow
98.033	10000ng	30min_28Hz	Micro flow
162.37	10000ng	30min_28Hz	Micro flow
39.629	10000ng	30min_28Hz	Micro flow
120.96	10000ng	30min_28Hz	Micro flow
52.867	10000ng	30min_28Hz	Micro flow
68.224	10000ng	30min_28Hz	Micro flow
68.224	10000ng	30min_28Hz	Micro flow
93.21	10000ng	30min_28Hz	Micro flow
147.73	10000ng	30min_28Hz	Micro flow
70.552	10000ng	30min_28Hz	Micro flow
105.32	10000ng	30min_28Hz	Micro flow
289.18	10000ng	30min_28Hz	Micro flow
81.239	10000ng	30min_28Hz	Micro flow
141.93	10000ng	30min_28Hz	Micro flow
187.97	10000ng	30min_28Hz	Micro flow
200.16	10000ng	30min_28Hz	Micro flow
185.42	10000ng	30min_28Hz	Micro flow
151.44	10000ng	30min_28Hz	Micro flow
153.39	10000ng	30min_28Hz	Micro flow
162.49	10000ng	30min_28Hz	Micro flow
168.31	10000ng	30min_28Hz	Micro flow
179.35	10000ng	30min_28Hz	Micro flow
123.79	10000ng	30min_28Hz	Micro flow
114.51	10000ng	30min_28Hz	Micro flow
48.028	10000ng	30min_28Hz	Micro flow
122.13	10000ng	30min_28Hz	Micro flow
70.552	10000ng	30min_28Hz	Micro flow
120.85	10000ng	30min_28Hz	Micro flow
112.3	10000ng	30min_28Hz	Micro flow
135.23	10000ng	30min_28Hz	Micro flow
237.86	10000ng	30min_28Hz	Micro flow
101.6	10000ng	30min_28Hz	Micro flow
79.697	10000ng	30min_28Hz	Micro flow
94.309	10000ng	30min_28Hz	Micro flow
153.97	10000ng	30min_28Hz	Micro flow
127.17	10000ng	30min_28Hz	Micro flow
109.48	10000ng	30min_28Hz	Micro flow
171.85	10000ng	30min_28Hz	Micro flow
83.168	10000ng	30min_28Hz	Micro flow
78.814	10000ng	30min_28Hz	Micro flow
121.02	10000ng	30min_28Hz	Micro flow
72.23	10000ng	30min_28Hz	Micro flow
184.03	10000ng	30min_28Hz	Micro flow
181.81	10000ng	30min_28Hz	Micro flow
74.841	10000ng	30min_28Hz	Micro flow
151.13	10000ng	30min_28Hz	Micro flow
139.46	10000ng	30min_28Hz	Micro flow
106.82	10000ng	30min_28Hz	Micro flow
154.81	10000ng	30min_28Hz	Micro flow
112.36	10000ng	30min_28Hz	Micro flow
87.476	10000ng	30min_28Hz	Micro flow
71.349	10000ng	30min_28Hz	Micro flow
66.92	10000ng	30min_28Hz	Micro flow
85.272	10000ng	30min_28Hz	Micro flow
72.879	10000ng	30min_28Hz	Micro flow
225.22	10000ng	30min_28Hz	Micro flow
138.66	10000ng	30min_28Hz	Micro flow
128.67	10000ng	30min_28Hz	Micro flow
128.54	10000ng	30min_28Hz	Micro flow
150.46	10000ng	30min_28Hz	Micro flow
105.79	10000ng	30min_28Hz	Micro flow
261.35	10000ng	30min_28Hz	Micro flow
263.29	10000ng	30min_28Hz	Micro flow
40.801	10000ng	30min_28Hz	Micro flow
164.02	10000ng	30min_28Hz	Micro flow
254.1	10000ng	30min_28Hz	Micro flow
84.759	10000ng	30min_28Hz	Micro flow
149.65	10000ng	30min_28Hz	Micro flow
116.35	10000ng	30min_28Hz	Micro flow
98.04	10000ng	30min_28Hz	Micro flow
68.329	10000ng	30min_28Hz	Micro flow
116.37	10000ng	30min_28Hz	Micro flow
147.95	10000ng	30min_28Hz	Micro flow
65.842	10000ng	30min_28Hz	Micro flow
270.27	10000ng	30min_28Hz	Micro flow
158.05	10000ng	30min_28Hz	Micro flow
48.872	10000ng	30min_28Hz	Micro flow
366.6	10000ng	30min_28Hz	Micro flow
64.394	10000ng	30min_28Hz	Micro flow
93.429	10000ng	30min_28Hz	Micro flow
120.09	10000ng	30min_28Hz	Micro flow
152.7	10000ng	30min_28Hz	Micro flow
89.142	10000ng	30min_28Hz	Micro flow
123.92	10000ng	30min_28Hz	Micro flow
76.255	10000ng	30min_28Hz	Micro flow
51.252	10000ng	30min_28Hz	Micro flow
96.89	10000ng	30min_28Hz	Micro flow
130.22	10000ng	30min_28Hz	Micro flow
204.5	10000ng	30min_28Hz	Micro flow
120.15	10000ng	30min_28Hz	Micro flow
135.79	10000ng	30min_28Hz	Micro flow
67.881	10000ng	30min_28Hz	Micro flow
39.213	10000ng	30min_28Hz	Micro flow
46.457	10000ng	30min_28Hz	Micro flow
117.67	10000ng	30min_28Hz	Micro flow
56.548	10000ng	30min_28Hz	Micro flow
76.478	10000ng	30min_28Hz	Micro flow
110.31	10000ng	30min_28Hz	Micro flow
269.91	10000ng	30min_28Hz	Micro flow
288.16	10000ng	30min_28Hz	Micro flow
254.53	10000ng	30min_28Hz	Micro flow
234.04	10000ng	30min_28Hz	Micro flow
82.671	10000ng	30min_28Hz	Micro flow
128.38	10000ng	30min_28Hz	Micro flow
115.71	10000ng	30min_28Hz	Micro flow
53.569	10000ng	30min_28Hz	Micro flow
37.504	10000ng	30min_28Hz	Micro flow
67.334	10000ng	30min_28Hz	Micro flow
216.12	10000ng	30min_28Hz	Micro flow
78.324	10000ng	30min_28Hz	Micro flow
76.827	10000ng	30min_28Hz	Micro flow
124	10000ng	30min_28Hz	Micro flow
148.18	10000ng	30min_28Hz	Micro flow
105.4	10000ng	30min_28Hz	Micro flow
125.89	10000ng	30min_28Hz	Micro flow
116.88	10000ng	30min_28Hz	Micro flow
128.54	10000ng	30min_28Hz	Micro flow
128.14	10000ng	30min_28Hz	Micro flow
107.01	10000ng	30min_28Hz	Micro flow
122.74	10000ng	30min_28Hz	Micro flow
138.78	10000ng	30min_28Hz	Micro flow
62.823	10000ng	30min_28Hz	Micro flow
209.23	10000ng	30min_28Hz	Micro flow
108.74	10000ng	30min_28Hz	Micro flow
154.1	10000ng	30min_28Hz	Micro flow
99.927	10000ng	30min_28Hz	Micro flow
141.39	10000ng	30min_28Hz	Micro flow
146.94	10000ng	30min_28Hz	Micro flow
119.32	10000ng	30min_28Hz	Micro flow
95.741	10000ng	30min_28Hz	Micro flow
68.224	10000ng	30min_28Hz	Micro flow
69.825	10000ng	30min_28Hz	Micro flow
34.202	10000ng	30min_28Hz	Micro flow
107.66	10000ng	30min_28Hz	Micro flow
133.07	10000ng	30min_28Hz	Micro flow
125.82	10000ng	30min_28Hz	Micro flow
77.282	10000ng	30min_28Hz	Micro flow
84.468	10000ng	30min_28Hz	Micro flow
294.69	10000ng	30min_28Hz	Micro flow
98.796	10000ng	30min_28Hz	Micro flow
127.35	10000ng	30min_28Hz	Micro flow
230.29	10000ng	30min_28Hz	Micro flow
129.38	10000ng	30min_28Hz	Micro flow
151.15	10000ng	30min_28Hz	Micro flow
128.38	10000ng	30min_28Hz	Micro flow
46.73	10000ng	30min_28Hz	Micro flow
60.899	10000ng	30min_28Hz	Micro flow
37.934	10000ng	30min_28Hz	Micro flow
102.66	10000ng	30min_28Hz	Micro flow
82.102	10000ng	30min_28Hz	Micro flow
110.14	10000ng	30min_28Hz	Micro flow
156.69	10000ng	30min_28Hz	Micro flow
108.9	10000ng	30min_28Hz	Micro flow
68.657	10000ng	30min_28Hz	Micro flow
150.12	10000ng	30min_28Hz	Micro flow
154.35	10000ng	30min_28Hz	Micro flow
55.314	10000ng	30min_28Hz	Micro flow
135.58	10000ng	30min_28Hz	Micro flow
292.76	10000ng	30min_28Hz	Micro flow
53.377	10000ng	30min_28Hz	Micro flow
72.243	10000ng	30min_28Hz	Micro flow
103.56	10000ng	30min_28Hz	Micro flow
183.89	10000ng	30min_28Hz	Micro flow
110.77	10000ng	30min_28Hz	Micro flow
114.35	10000ng	30min_28Hz	Micro flow
197.09	10000ng	30min_28Hz	Micro flow
114.84	10000ng	30min_28Hz	Micro flow
69.812	10000ng	30min_28Hz	Micro flow
83.606	10000ng	30min_28Hz	Micro flow
135.55	10000ng	30min_28Hz	Micro flow
47.139	10000ng	30min_28Hz	Micro flow
222.57	10000ng	30min_28Hz	Micro flow
171.73	10000ng	30min_28Hz	Micro flow
130.24	10000ng	30min_28Hz	Micro flow
148.57	10000ng	30min_28Hz	Micro flow
76.17	10000ng	30min_28Hz	Micro flow
172.17	10000ng	30min_28Hz	Micro flow
174.41	10000ng	30min_28Hz	Micro flow
51.864	10000ng	30min_28Hz	Micro flow
62.714	10000ng	30min_28Hz	Micro flow
196.88	10000ng	30min_28Hz	Micro flow
60.598	10000ng	30min_28Hz	Micro flow
54.539	10000ng	30min_28Hz	Micro flow
206.34	10000ng	30min_28Hz	Micro flow
143.7	10000ng	30min_28Hz	Micro flow
170.22	10000ng	30min_28Hz	Micro flow
131.42	10000ng	30min_28Hz	Micro flow
165.3	10000ng	30min_28Hz	Micro flow
79.071	10000ng	30min_28Hz	Micro flow
99.802	10000ng	30min_28Hz	Micro flow
77.74	10000ng	30min_28Hz	Micro flow
67.274	10000ng	30min_28Hz	Micro flow
131.44	10000ng	30min_28Hz	Micro flow
58.37	10000ng	30min_28Hz	Micro flow
68.224	10000ng	30min_28Hz	Micro flow
151.56	10000ng	30min_28Hz	Micro flow
149.3	10000ng	30min_28Hz	Micro flow
220.9	10000ng	30min_28Hz	Micro flow
73.498	10000ng	30min_28Hz	Micro flow
194.24	10000ng	30min_28Hz	Micro flow
155.66	10000ng	30min_28Hz	Micro flow
207.66	10000ng	30min_28Hz	Micro flow
66.267	10000ng	30min_28Hz	Micro flow
68.224	10000ng	30min_28Hz	Micro flow
83.429	10000ng	30min_28Hz	Micro flow
116.71	10000ng	30min_28Hz	Micro flow
123.79	10000ng	30min_28Hz	Micro flow
130.53	10000ng	30min_28Hz	Micro flow
193.08	10000ng	30min_28Hz	Micro flow
141.75	10000ng	30min_28Hz	Micro flow
111.79	10000ng	30min_28Hz	Micro flow
151.65	10000ng	30min_28Hz	Micro flow
47.099	10000ng	30min_28Hz	Micro flow
123.86	10000ng	30min_28Hz	Micro flow
123.72	10000ng	30min_28Hz	Micro flow
75.738	10000ng	30min_28Hz	Micro flow
116.3	10000ng	30min_28Hz	Micro flow
93.203	10000ng	30min_28Hz	Micro flow
67.979	10000ng	30min_28Hz	Micro flow
33.667	10000ng	30min_28Hz	Micro flow
120.86	10000ng	30min_28Hz	Micro flow
186.87	10000ng	30min_28Hz	Micro flow
190.51	10000ng	30min_28Hz	Micro flow
110.37	10000ng	30min_28Hz	Micro flow
254.4	10000ng	30min_28Hz	Micro flow
43.068	10000ng	30min_28Hz	Micro flow
66.511	10000ng	30min_28Hz	Micro flow
103.56	10000ng	30min_28Hz	Micro flow
222.81	10000ng	30min_28Hz	Micro flow
76.827	10000ng	30min_28Hz	Micro flow
48.091	10000ng	30min_28Hz	Micro flow
187.85	10000ng	30min_28Hz	Micro flow
102.3	10000ng	30min_28Hz	Micro flow
80.24	10000ng	30min_28Hz	Micro flow
79.633	10000ng	30min_28Hz	Micro flow
123.86	10000ng	30min_28Hz	Micro flow
86.472	10000ng	30min_28Hz	Micro flow
122.33	10000ng	30min_28Hz	Micro flow
94.669	10000ng	30min_28Hz	Micro flow
78.964	10000ng	30min_28Hz	Micro flow
80.011	10000ng	30min_28Hz	Micro flow
69.979	10000ng	30min_28Hz	Micro flow
89.356	10000ng	30min_28Hz	Micro flow
175.33	10000ng	30min_28Hz	Micro flow
158.31	10000ng	30min_28Hz	Micro flow
178.71	10000ng	30min_28Hz	Micro flow
92.445	10000ng	30min_28Hz	Micro flow
216.06	10000ng	30min_28Hz	Micro flow
185.25	10000ng	30min_28Hz	Micro flow
155.79	10000ng	30min_28Hz	Micro flow
174.39	10000ng	30min_28Hz	Micro flow
56.729	10000ng	30min_28Hz	Micro flow
104.22	10000ng	30min_28Hz	Micro flow
160.91	10000ng	30min_28Hz	Micro flow
128.06	10000ng	30min_28Hz	Micro flow
171.32	10000ng	30min_28Hz	Micro flow
133.57	10000ng	30min_28Hz	Micro flow
99.139	10000ng	30min_28Hz	Micro flow
47.443	10000ng	30min_28Hz	Micro flow
83.998	10000ng	30min_28Hz	Micro flow
74.222	10000ng	30min_28Hz	Micro flow
76.471	10000ng	30min_28Hz	Micro flow
79.395	10000ng	30min_28Hz	Micro flow
97.579	10000ng	30min_28Hz	Micro flow
88.842	10000ng	30min_28Hz	Micro flow
177.79	10000ng	30min_28Hz	Micro flow
170.47	10000ng	30min_28Hz	Micro flow
97.596	10000ng	30min_28Hz	Micro flow
192.91	10000ng	30min_28Hz	Micro flow
92.822	10000ng	30min_28Hz	Micro flow
81.553	10000ng	30min_28Hz	Micro flow
236.11	10000ng	30min_28Hz	Micro flow
134.97	10000ng	30min_28Hz	Micro flow
94.384	10000ng	30min_28Hz	Micro flow
202.35	10000ng	30min_28Hz	Micro flow
59.57	10000ng	30min_28Hz	Micro flow
141.73	10000ng	30min_28Hz	Micro flow
113.25	10000ng	30min_28Hz	Micro flow
98.055	10000ng	30min_28Hz	Micro flow
141.46	10000ng	30min_28Hz	Micro flow
124.26	10000ng	30min_28Hz	Micro flow
307.33	10000ng	30min_28Hz	Micro flow
81.723	10000ng	30min_28Hz	Micro flow
95.573	10000ng	30min_28Hz	Micro flow
58.508	10000ng	30min_28Hz	Micro flow
242.35	10000ng	30min_28Hz	Micro flow
99.055	10000ng	30min_28Hz	Micro flow
112.13	10000ng	30min_28Hz	Micro flow
120.06	10000ng	30min_28Hz	Micro flow
147.24	10000ng	30min_28Hz	Micro flow
64.918	10000ng	30min_28Hz	Micro flow
206.43	10000ng	30min_28Hz	Micro flow
95.094	10000ng	30min_28Hz	Micro flow
107.07	10000ng	30min_28Hz	Micro flow
176.87	10000ng	30min_28Hz	Micro flow
73.324	10000ng	30min_28Hz	Micro flow
54.004	10000ng	30min_28Hz	Micro flow
107.67	10000ng	30min_28Hz	Micro flow
246.08	10000ng	30min_28Hz	Micro flow
56.25	10000ng	30min_28Hz	Micro flow
168.23	10000ng	30min_28Hz	Micro flow
194.23	10000ng	30min_28Hz	Micro flow
152.37	10000ng	30min_28Hz	Micro flow
81.643	10000ng	30min_28Hz	Micro flow
141.71	10000ng	30min_28Hz	Micro flow
113.35	10000ng	30min_28Hz	Micro flow
137.01	10000ng	30min_28Hz	Micro flow
114.4	10000ng	30min_28Hz	Micro flow
119.29	10000ng	30min_28Hz	Micro flow
58.04	10000ng	30min_28Hz	Micro flow
122.33	10000ng	30min_28Hz	Micro flow
165.7	10000ng	30min_28Hz	Micro flow
40.154	10000ng	30min_28Hz	Micro flow
171.49	10000ng	30min_28Hz	Micro flow
121.02	10000ng	30min_28Hz	Micro flow
296.96	10000ng	30min_28Hz	Micro flow
170.95	10000ng	30min_28Hz	Micro flow
82.386	10000ng	30min_28Hz	Micro flow
110.8	10000ng	30min_28Hz	Micro flow
156.83	10000ng	30min_28Hz	Micro flow
81.923	10000ng	30min_28Hz	Micro flow
145.72	10000ng	30min_28Hz	Micro flow
52.403	10000ng	30min_28Hz	Micro flow
75.696	10000ng	30min_28Hz	Micro flow
56.432	10000ng	30min_28Hz	Micro flow
91.085	10000ng	30min_28Hz	Micro flow
117.21	10000ng	30min_28Hz	Micro flow
122.98	10000ng	30min_28Hz	Micro flow
163.34	10000ng	30min_28Hz	Micro flow
88.075	10000ng	30min_28Hz	Micro flow
93.839	10000ng	30min_28Hz	Micro flow
42.257	10000ng	30min_28Hz	Micro flow
89.193	10000ng	30min_28Hz	Micro flow
205.8	10000ng	30min_28Hz	Micro flow
120.22	10000ng	30min_28Hz	Micro flow
98.629	10000ng	30min_28Hz	Micro flow
141.27	10000ng	30min_28Hz	Micro flow
116.3	10000ng	30min_28Hz	Micro flow
96.665	10000ng	30min_28Hz	Micro flow
104.37	10000ng	30min_28Hz	Micro flow
83.862	10000ng	30min_28Hz	Micro flow
216.34	10000ng	30min_28Hz	Micro flow
31.757	10000ng	30min_28Hz	Micro flow
41.164	10000ng	30min_28Hz	Micro flow
67.035	10000ng	30min_28Hz	Micro flow
60.102	10000ng	30min_28Hz	Micro flow
131.42	10000ng	30min_28Hz	Micro flow
69.825	10000ng	30min_28Hz	Micro flow
74.173	10000ng	30min_28Hz	Micro flow
48.283	10000ng	30min_28Hz	Micro flow
56.011	10000ng	30min_28Hz	Micro flow
76.345	10000ng	30min_28Hz	Micro flow
110.79	10000ng	30min_28Hz	Micro flow
51.127	10000ng	30min_28Hz	Micro flow
45.876	10000ng	30min_28Hz	Micro flow
196.67	10000ng	30min_28Hz	Micro flow
77.13	10000ng	30min_28Hz	Micro flow
99.711	10000ng	30min_28Hz	Micro flow
84.653	10000ng	30min_28Hz	Micro flow
69.721	10000ng	30min_28Hz	Micro flow
119.41	10000ng	30min_28Hz	Micro flow
75.773	10000ng	30min_28Hz	Micro flow
101.33	10000ng	30min_28Hz	Micro flow
125.18	10000ng	30min_28Hz	Micro flow
188.92	10000ng	30min_28Hz	Micro flow
87.667	10000ng	30min_28Hz	Micro flow
95.099	10000ng	30min_28Hz	Micro flow
92.211	10000ng	30min_28Hz	Micro flow
72.496	10000ng	30min_28Hz	Micro flow
57.328	10000ng	30min_28Hz	Micro flow
205.83	10000ng	30min_28Hz	Micro flow
206	10000ng	30min_28Hz	Micro flow
149.41	10000ng	30min_28Hz	Micro flow
143	10000ng	30min_28Hz	Micro flow
108.92	10000ng	30min_28Hz	Micro flow
88.643	10000ng	30min_28Hz	Micro flow
41.378	10000ng	30min_28Hz	Micro flow
81.642	10000ng	30min_28Hz	Micro flow
115.82	10000ng	30min_28Hz	Micro flow
35.965	10000ng	30min_28Hz	Micro flow
56.049	10000ng	30min_28Hz	Micro flow
80.294	10000ng	30min_28Hz	Micro flow
153.97	10000ng	30min_28Hz	Micro flow
157.9	10000ng	30min_28Hz	Micro flow
103.79	10000ng	30min_28Hz	Micro flow
61.532	10000ng	30min_28Hz	Micro flow
105.83	10000ng	30min_28Hz	Micro flow
72.496	10000ng	30min_28Hz	Micro flow
114.39	10000ng	30min_28Hz	Micro flow
42.941	10000ng	30min_28Hz	Micro flow
92.692	10000ng	30min_28Hz	Micro flow
188.27	10000ng	30min_28Hz	Micro flow
91.549	10000ng	30min_28Hz	Micro flow
97.033	10000ng	30min_28Hz	Micro flow
97.456	10000ng	30min_28Hz	Micro flow
144.57	10000ng	30min_28Hz	Micro flow
52.268	10000ng	30min_28Hz	Micro flow
74.267	10000ng	30min_28Hz	Micro flow
147.19	10000ng	30min_28Hz	Micro flow
182.02	10000ng	30min_28Hz	Micro flow
55.188	10000ng	30min_28Hz	Micro flow
153.34	10000ng	30min_28Hz	Micro flow
174.46	10000ng	30min_28Hz	Micro flow
193.28	10000ng	30min_28Hz	Micro flow
204.78	10000ng	30min_28Hz	Micro flow
88.392	10000ng	30min_28Hz	Micro flow
296.73	10000ng	30min_28Hz	Micro flow
179.5	10000ng	30min_28Hz	Micro flow
192.45	10000ng	30min_28Hz	Micro flow
292.13	10000ng	30min_28Hz	Micro flow
71.002	10000ng	30min_28Hz	Micro flow
103.88	10000ng	30min_28Hz	Micro flow
48.513	10000ng	30min_28Hz	Micro flow
116.05	10000ng	30min_28Hz	Micro flow
148.28	10000ng	30min_28Hz	Micro flow
230.86	10000ng	30min_28Hz	Micro flow
94.806	10000ng	30min_28Hz	Micro flow
104.2	10000ng	30min_28Hz	Micro flow
430.29	10000ng	30min_28Hz	Micro flow
48.704	10000ng	30min_28Hz	Micro flow
219.89	10000ng	30min_28Hz	Micro flow
156	10000ng	30min_28Hz	Micro flow
136.01	10000ng	30min_28Hz	Micro flow
273.61	10000ng	30min_28Hz	Micro flow
56.514	10000ng	30min_28Hz	Micro flow
47.599	10000ng	30min_28Hz	Micro flow
187.76	10000ng	30min_28Hz	Micro flow
98.507	10000ng	30min_28Hz	Micro flow
82.59	10000ng	30min_28Hz	Micro flow
161.28	10000ng	30min_28Hz	Micro flow
87.667	10000ng	30min_28Hz	Micro flow
238.02	10000ng	30min_28Hz	Micro flow
237.08	10000ng	30min_28Hz	Micro flow
107.55	10000ng	30min_28Hz	Micro flow
149.23	10000ng	30min_28Hz	Micro flow
94.728	10000ng	30min_28Hz	Micro flow
39.231	10000ng	30min_28Hz	Micro flow
120.06	10000ng	30min_28Hz	Micro flow
98.629	10000ng	30min_28Hz	Micro flow
101.46	10000ng	30min_28Hz	Micro flow
61.78	10000ng	30min_28Hz	Micro flow
148.85	10000ng	30min_28Hz	Micro flow
138.91	10000ng	30min_28Hz	Micro flow
43.497	10000ng	30min_28Hz	Micro flow
99.136	10000ng	30min_28Hz	Micro flow
61.167	10000ng	30min_28Hz	Micro flow
94.465	10000ng	30min_28Hz	Micro flow
98.702	10000ng	30min_28Hz	Micro flow
89.471	10000ng	30min_28Hz	Micro flow
131.24	10000ng	30min_28Hz	Micro flow
85.798	10000ng	30min_28Hz	Micro flow
115.88	10000ng	30min_28Hz	Micro flow
32.702	10000ng	30min_28Hz	Micro flow
120.65	10000ng	30min_28Hz	Micro flow
171.26	10000ng	30min_28Hz	Micro flow
180.16	10000ng	30min_28Hz	Micro flow
312.66	10000ng	30min_28Hz	Micro flow
119.56	10000ng	30min_28Hz	Micro flow
185.23	10000ng	30min_28Hz	Micro flow
145	10000ng	30min_28Hz	Micro flow
98.895	10000ng	30min_28Hz	Micro flow
58.885	10000ng	30min_28Hz	Micro flow
163.93	10000ng	30min_28Hz	Micro flow
113.89	10000ng	30min_28Hz	Micro flow
77.527	10000ng	30min_28Hz	Micro flow
98.582	10000ng	30min_28Hz	Micro flow
121.85	10000ng	30min_28Hz	Micro flow
115.23	10000ng	30min_28Hz	Micro flow
41.48	10000ng	30min_28Hz	Micro flow
197.4	10000ng	30min_28Hz	Micro flow
70.917	10000ng	30min_28Hz	Micro flow
208.93	10000ng	30min_28Hz	Micro flow
60.59	10000ng	30min_28Hz	Micro flow
118.05	10000ng	30min_28Hz	Micro flow
181.51	10000ng	30min_28Hz	Micro flow
60.918	10000ng	30min_28Hz	Micro flow
285.54	10000ng	30min_28Hz	Micro flow
180.18	10000ng	30min_28Hz	Micro flow
87.582	10000ng	30min_28Hz	Micro flow
89.846	10000ng	30min_28Hz	Micro flow
42.21	10000ng	30min_28Hz	Micro flow
166.04	10000ng	30min_28Hz	Micro flow
20.354	10000ng	30min_28Hz	Micro flow
91.024	10000ng	30min_28Hz	Micro flow
112.02	10000ng	30min_28Hz	Micro flow
104.17	10000ng	30min_28Hz	Micro flow
127.56	10000ng	30min_28Hz	Micro flow
117.1	10000ng	30min_28Hz	Micro flow
282.13	10000ng	30min_28Hz	Micro flow
175.66	10000ng	30min_28Hz	Micro flow
49.842	10000ng	30min_28Hz	Micro flow
128.03	10000ng	30min_28Hz	Micro flow
81.31	10000ng	30min_28Hz	Micro flow
85.212	10000ng	30min_28Hz	Micro flow
131.22	10000ng	30min_28Hz	Micro flow
69.01	10000ng	30min_28Hz	Micro flow
117.26	10000ng	30min_28Hz	Micro flow
88.427	10000ng	30min_28Hz	Micro flow
125.98	10000ng	30min_28Hz	Micro flow
63.602	10000ng	30min_28Hz	Micro flow
117.81	10000ng	30min_28Hz	Micro flow
161.99	10000ng	30min_28Hz	Micro flow
183.79	10000ng	30min_28Hz	Micro flow
140.05	10000ng	30min_28Hz	Micro flow
111.6	10000ng	30min_28Hz	Micro flow
106.47	10000ng	30min_28Hz	Micro flow
84.478	10000ng	30min_28Hz	Micro flow
247.32	10000ng	30min_28Hz	Micro flow
194.17	10000ng	30min_28Hz	Micro flow
63.624	10000ng	30min_28Hz	Micro flow
91.855	10000ng	30min_28Hz	Micro flow
83.377	10000ng	30min_28Hz	Micro flow
162.26	10000ng	30min_28Hz	Micro flow
101.69	10000ng	30min_28Hz	Micro flow
100.07	10000ng	30min_28Hz	Micro flow
123.35	10000ng	30min_28Hz	Micro flow
129.85	10000ng	30min_28Hz	Micro flow
68.83	10000ng	30min_28Hz	Micro flow
121.73	10000ng	30min_28Hz	Micro flow
95.206	10000ng	30min_28Hz	Micro flow
145.89	10000ng	30min_28Hz	Micro flow
110.41	10000ng	30min_28Hz	Micro flow
153.63	10000ng	30min_28Hz	Micro flow
84.244	10000ng	30min_28Hz	Micro flow
51.762	10000ng	30min_28Hz	Micro flow
69.176	10000ng	30min_28Hz	Micro flow
47.088	10000ng	30min_28Hz	Micro flow
137.46	10000ng	30min_28Hz	Micro flow
123.88	10000ng	30min_28Hz	Micro flow
131.28	10000ng	30min_28Hz	Micro flow
66.994	10000ng	30min_28Hz	Micro flow
67.997	10000ng	30min_28Hz	Micro flow
274.09	10000ng	30min_28Hz	Micro flow
163.51	10000ng	30min_28Hz	Micro flow
68.787	10000ng	30min_28Hz	Micro flow
101.17	10000ng	30min_28Hz	Micro flow
139.83	10000ng	30min_28Hz	Micro flow
80.522	10000ng	30min_28Hz	Micro flow
136.8	10000ng	30min_28Hz	Micro flow
111.74	10000ng	30min_28Hz	Micro flow
131.35	10000ng	30min_28Hz	Micro flow
259.23	10000ng	30min_28Hz	Micro flow
63.563	10000ng	30min_28Hz	Micro flow
195.38	10000ng	30min_28Hz	Micro flow
344.47	10000ng	30min_28Hz	Micro flow
108.92	10000ng	30min_28Hz	Micro flow
98.439	10000ng	30min_28Hz	Micro flow
114.54	10000ng	30min_28Hz	Micro flow
240.12	10000ng	30min_28Hz	Micro flow
147.34	10000ng	30min_28Hz	Micro flow
157.68	10000ng	30min_28Hz	Micro flow
108.81	10000ng	30min_28Hz	Micro flow
95.099	10000ng	30min_28Hz	Micro flow
129.85	10000ng	30min_28Hz	Micro flow
71.342	10000ng	30min_28Hz	Micro flow
116.37	10000ng	30min_28Hz	Micro flow
68.657	10000ng	30min_28Hz	Micro flow
66.994	10000ng	30min_28Hz	Micro flow
161.27	10000ng	30min_28Hz	Micro flow
283.54	10000ng	30min_28Hz	Micro flow
137.62	10000ng	30min_28Hz	Micro flow
58.487	10000ng	30min_28Hz	Micro flow
57.836	10000ng	30min_28Hz	Micro flow
141.48	10000ng	30min_28Hz	Micro flow
48.177	10000ng	30min_28Hz	Micro flow
144.51	10000ng	30min_28Hz	Micro flow
105.65	10000ng	30min_28Hz	Micro flow
90.64	10000ng	30min_28Hz	Micro flow
146.11	10000ng	30min_28Hz	Micro flow
106.58	10000ng	30min_28Hz	Micro flow
134.49	10000ng	30min_28Hz	Micro flow
184.02	10000ng	30min_28Hz	Micro flow
66.429	10000ng	30min_28Hz	Micro flow
113.52	10000ng	30min_28Hz	Micro flow
96.113	10000ng	30min_28Hz	Micro flow
93.195	10000ng	30min_28Hz	Micro flow
60.682	10000ng	30min_28Hz	Micro flow
72.935	10000ng	30min_28Hz	Micro flow
82.241	10000ng	30min_28Hz	Micro flow
196.38	10000ng	30min_28Hz	Micro flow
73.166	10000ng	30min_28Hz	Micro flow
38.14	10000ng	30min_28Hz	Micro flow
75.533	10000ng	30min_28Hz	Micro flow
150.06	10000ng	30min_28Hz	Micro flow
221.32	10000ng	30min_28Hz	Micro flow
47.561	10000ng	30min_28Hz	Micro flow
90.601	10000ng	30min_28Hz	Micro flow
151.26	10000ng	30min_28Hz	Micro flow
143.7	10000ng	30min_28Hz	Micro flow
59.116	10000ng	30min_28Hz	Micro flow
53.569	10000ng	30min_28Hz	Micro flow
128.06	10000ng	30min_28Hz	Micro flow
145.99	10000ng	30min_28Hz	Micro flow
154.09	10000ng	30min_28Hz	Micro flow
173.11	10000ng	30min_28Hz	Micro flow
152.47	10000ng	30min_28Hz	Micro flow
208.08	10000ng	30min_28Hz	Micro flow
190.1	10000ng	30min_28Hz	Micro flow
55.763	10000ng	30min_28Hz	Micro flow
103.95	10000ng	30min_28Hz	Micro flow
258.92	10000ng	30min_28Hz	Micro flow
97.974	10000ng	30min_28Hz	Micro flow
115.54	10000ng	30min_28Hz	Micro flow
171.29	10000ng	30min_28Hz	Micro flow
104.41	10000ng	30min_28Hz	Micro flow
139.73	10000ng	30min_28Hz	Micro flow
41.188	10000ng	30min_28Hz	Micro flow
41.935	10000ng	30min_28Hz	Micro flow
186.33	10000ng	30min_28Hz	Micro flow
71.614	10000ng	30min_28Hz	Micro flow
131.18	10000ng	30min_28Hz	Micro flow
84.208	10000ng	30min_28Hz	Micro flow
91.441	10000ng	30min_28Hz	Micro flow
83.265	10000ng	30min_28Hz	Micro flow
59.13	10000ng	30min_28Hz	Micro flow
60.828	10000ng	30min_28Hz	Micro flow
120.46	10000ng	30min_28Hz	Micro flow
80.69	10000ng	30min_28Hz	Micro flow
94.838	10000ng	30min_28Hz	Micro flow
34.369	10000ng	30min_28Hz	Micro flow
170.89	10000ng	30min_28Hz	Micro flow
77.14	10000ng	30min_28Hz	Micro flow
154.85	10000ng	30min_28Hz	Micro flow
122.51	10000ng	30min_28Hz	Micro flow
99.688	10000ng	30min_28Hz	Micro flow
90.108	10000ng	30min_28Hz	Micro flow
216.53	10000ng	30min_28Hz	Micro flow
77.867	10000ng	30min_28Hz	Micro flow
89.08	10000ng	30min_28Hz	Micro flow
130.98	10000ng	30min_28Hz	Micro flow
69.345	10000ng	30min_28Hz	Micro flow
128.57	10000ng	30min_28Hz	Micro flow
102.53	10000ng	30min_28Hz	Micro flow
201.46	10000ng	30min_28Hz	Micro flow
112.84	10000ng	30min_28Hz	Micro flow
164.72	10000ng	30min_28Hz	Micro flow
77.124	10000ng	30min_28Hz	Micro flow
86.453	10000ng	30min_28Hz	Micro flow
72.485	10000ng	30min_28Hz	Micro flow
80.623	10000ng	30min_28Hz	Micro flow
85.924	10000ng	30min_28Hz	Micro flow
159.44	10000ng	30min_28Hz	Micro flow
96.313	10000ng	30min_28Hz	Micro flow
41.31	10000ng	30min_28Hz	Micro flow
44.245	10000ng	30min_28Hz	Micro flow
64.64	10000ng	30min_28Hz	Micro flow
60.118	10000ng	30min_28Hz	Micro flow
81.65	10000ng	30min_28Hz	Micro flow
91.858	10000ng	30min_28Hz	Micro flow
67.251	10000ng	30min_28Hz	Micro flow
87.102	10000ng	30min_28Hz	Micro flow
24.553	10000ng	30min_28Hz	Micro flow
84.097	10000ng	30min_28Hz	Micro flow
179.49	10000ng	30min_28Hz	Micro flow
169.82	10000ng	30min_28Hz	Micro flow
148.94	10000ng	30min_28Hz	Micro flow
105.14	10000ng	30min_28Hz	Micro flow
105.2	10000ng	30min_28Hz	Micro flow
128.36	10000ng	30min_28Hz	Micro flow
54.764	10000ng	30min_28Hz	Micro flow
113.5	10000ng	30min_28Hz	Micro flow
121.41	10000ng	30min_28Hz	Micro flow
151.97	10000ng	30min_28Hz	Micro flow
85.963	10000ng	30min_28Hz	Micro flow
89.038	10000ng	30min_28Hz	Micro flow
101.95	10000ng	30min_28Hz	Micro flow
128.81	10000ng	30min_28Hz	Micro flow
133.05	10000ng	30min_28Hz	Micro flow
113.17	10000ng	30min_28Hz	Micro flow
64.207	10000ng	30min_28Hz	Micro flow
160.59	10000ng	30min_28Hz	Micro flow
99.855	10000ng	30min_28Hz	Micro flow
114.4	10000ng	30min_28Hz	Micro flow
28.228	10000ng	30min_28Hz	Micro flow
53.753	10000ng	30min_28Hz	Micro flow
180.07	10000ng	30min_28Hz	Micro flow
194.7	10000ng	30min_28Hz	Micro flow
67.507	10000ng	30min_28Hz	Micro flow
47.749	10000ng	30min_28Hz	Micro flow
103.55	10000ng	30min_28Hz	Micro flow
89.047	10000ng	30min_28Hz	Micro flow
182.76	10000ng	30min_28Hz	Micro flow
60.301	10000ng	30min_28Hz	Micro flow
85.265	10000ng	30min_28Hz	Micro flow
106.91	10000ng	30min_28Hz	Micro flow
46.706	10000ng	30min_28Hz	Micro flow
75.269	10000ng	30min_28Hz	Micro flow
145.61	10000ng	30min_28Hz	Micro flow
200.67	10000ng	30min_28Hz	Micro flow
99.372	10000ng	30min_28Hz	Micro flow
123.88	10000ng	30min_28Hz	Micro flow
98.523	10000ng	30min_28Hz	Micro flow
125.56	10000ng	30min_28Hz	Micro flow
94.767	10000ng	30min_28Hz	Micro flow
62.694	10000ng	30min_28Hz	Micro flow
169.93	10000ng	30min_28Hz	Micro flow
58.981	10000ng	30min_28Hz	Micro flow
121.68	10000ng	30min_28Hz	Micro flow
113.71	10000ng	30min_28Hz	Micro flow
88.37	10000ng	30min_28Hz	Micro flow
88.681	10000ng	30min_28Hz	Micro flow
81.784	10000ng	30min_28Hz	Micro flow
117.72	10000ng	30min_28Hz	Micro flow
204.17	10000ng	30min_28Hz	Micro flow
152.47	10000ng	30min_28Hz	Micro flow
212.59	10000ng	30min_28Hz	Micro flow
270.21	10000ng	30min_28Hz	Micro flow
96.253	10000ng	30min_28Hz	Micro flow
37.556	10000ng	30min_28Hz	Micro flow
173.58	10000ng	30min_28Hz	Micro flow
184.71	10000ng	30min_28Hz	Micro flow
131.69	10000ng	30min_28Hz	Micro flow
108.32	10000ng	30min_28Hz	Micro flow
55.503	10000ng	30min_28Hz	Micro flow
54.471	10000ng	30min_28Hz	Micro flow
126.24	10000ng	30min_28Hz	Micro flow
110.61	10000ng	30min_28Hz	Micro flow
145.25	10000ng	30min_28Hz	Micro flow
109.01	10000ng	30min_28Hz	Micro flow
176.4	10000ng	30min_28Hz	Micro flow
138.98	10000ng	30min_28Hz	Micro flow
72.34	10000ng	30min_28Hz	Micro flow
77.282	10000ng	30min_28Hz	Micro flow
102.62	10000ng	30min_28Hz	Micro flow
89.698	10000ng	30min_28Hz	Micro flow
78.149	10000ng	30min_28Hz	Micro flow
143.64	10000ng	30min_28Hz	Micro flow
190.36	10000ng	30min_28Hz	Micro flow
122.51	10000ng	30min_28Hz	Micro flow
155.84	10000ng	30min_28Hz	Micro flow
58.23	10000ng	30min_28Hz	Micro flow
122.33	10000ng	30min_28Hz	Micro flow
72.006	10000ng	30min_28Hz	Micro flow
126.16	10000ng	30min_28Hz	Micro flow
222.74	10000ng	30min_28Hz	Micro flow
142.12	10000ng	30min_28Hz	Micro flow
117.67	10000ng	30min_28Hz	Micro flow
309.04	10000ng	30min_28Hz	Micro flow
85.666	10000ng	30min_28Hz	Micro flow
115.7	10000ng	30min_28Hz	Micro flow
148.66	10000ng	30min_28Hz	Micro flow
78.932	10000ng	30min_28Hz	Micro flow
162.36	10000ng	30min_28Hz	Micro flow
134.9	10000ng	30min_28Hz	Micro flow
80.377	10000ng	30min_28Hz	Micro flow
213.63	10000ng	30min_28Hz	Micro flow
107.34	10000ng	30min_28Hz	Micro flow
151.1	10000ng	30min_28Hz	Micro flow
130.1	10000ng	30min_28Hz	Micro flow
87.138	10000ng	30min_28Hz	Micro flow
138.22	10000ng	30min_28Hz	Micro flow
67.981	10000ng	30min_28Hz	Micro flow
195.51	10000ng	30min_28Hz	Micro flow
142.45	10000ng	30min_28Hz	Micro flow
126.82	10000ng	30min_28Hz	Micro flow
184.03	10000ng	30min_28Hz	Micro flow
67.207	10000ng	30min_28Hz	Micro flow
84.169	10000ng	30min_28Hz	Micro flow
116.75	10000ng	30min_28Hz	Micro flow
113.71	10000ng	30min_28Hz	Micro flow
53.567	10000ng	30min_28Hz	Micro flow
153.97	10000ng	30min_28Hz	Micro flow
97.437	10000ng	30min_28Hz	Micro flow
138.06	10000ng	30min_28Hz	Micro flow
110.77	10000ng	30min_28Hz	Micro flow
67.032	10000ng	30min_28Hz	Micro flow
63.062	10000ng	30min_28Hz	Micro flow
187.85	10000ng	30min_28Hz	Micro flow
101.39	10000ng	30min_28Hz	Micro flow
154.85	10000ng	30min_28Hz	Micro flow
178.81	10000ng	30min_28Hz	Micro flow
55.676	10000ng	30min_28Hz	Micro flow
124.83	10000ng	30min_28Hz	Micro flow
153.71	10000ng	30min_28Hz	Micro flow
118.33	10000ng	30min_28Hz	Micro flow
162.68	10000ng	30min_28Hz	Micro flow
63.073	10000ng	30min_28Hz	Micro flow
75.378	10000ng	30min_28Hz	Micro flow
118.71	10000ng	30min_28Hz	Micro flow
153.34	10000ng	30min_28Hz	Micro flow
68.915	10000ng	30min_28Hz	Micro flow
102.51	10000ng	30min_28Hz	Micro flow
94.692	10000ng	30min_28Hz	Micro flow
112.43	10000ng	30min_28Hz	Micro flow
88.441	10000ng	30min_28Hz	Micro flow
102.07	10000ng	30min_28Hz	Micro flow
94.885	10000ng	30min_28Hz	Micro flow
152.12	10000ng	30min_28Hz	Micro flow
57.859	10000ng	30min_28Hz	Micro flow
47.971	10000ng	30min_28Hz	Micro flow
52.966	10000ng	30min_28Hz	Micro flow
91.62	10000ng	30min_28Hz	Micro flow
98.04	10000ng	30min_28Hz	Micro flow
135.75	10000ng	30min_28Hz	Micro flow
138.63	10000ng	30min_28Hz	Micro flow
118.35	10000ng	30min_28Hz	Micro flow
45.099	10000ng	30min_28Hz	Micro flow
102.38	10000ng	30min_28Hz	Micro flow
154.47	10000ng	30min_28Hz	Micro flow
160.18	10000ng	30min_28Hz	Micro flow
251.03	10000ng	30min_28Hz	Micro flow
102.65	10000ng	30min_28Hz	Micro flow
106.45	10000ng	30min_28Hz	Micro flow
102.07	10000ng	30min_28Hz	Micro flow
105.42	10000ng	30min_28Hz	Micro flow
114.67	10000ng	30min_28Hz	Micro flow
57.788	10000ng	30min_28Hz	Micro flow
81.317	10000ng	30min_28Hz	Micro flow
170.73	10000ng	30min_28Hz	Micro flow
189.58	10000ng	30min_28Hz	Micro flow
102.73	10000ng	30min_28Hz	Micro flow
87.568	10000ng	30min_28Hz	Micro flow
57.859	10000ng	30min_28Hz	Micro flow
57.281	10000ng	30min_28Hz	Micro flow
105.19	10000ng	30min_28Hz	Micro flow
119.53	10000ng	30min_28Hz	Micro flow
76.332	10000ng	30min_28Hz	Micro flow
90.37	10000ng	30min_28Hz	Micro flow
47.154	10000ng	30min_28Hz	Micro flow
91.086	10000ng	30min_28Hz	Micro flow
84.568	10000ng	30min_28Hz	Micro flow
68.846	10000ng	30min_28Hz	Micro flow
154.36	10000ng	30min_28Hz	Micro flow
120.09	10000ng	30min_28Hz	Micro flow
269.91	10000ng	30min_28Hz	Micro flow
58.831	10000ng	30min_28Hz	Micro flow
78.324	10000ng	30min_28Hz	Micro flow
147.4	10000ng	30min_28Hz	Micro flow
82.671	10000ng	30min_28Hz	Micro flow
62.924	10000ng	30min_28Hz	Micro flow
148.32	10000ng	30min_28Hz	Micro flow
182.02	10000ng	30min_28Hz	Micro flow
85.533	10000ng	30min_28Hz	Micro flow
35.246	10000ng	30min_28Hz	Micro flow
77.496	10000ng	30min_28Hz	Micro flow
119.06	10000ng	30min_28Hz	Micro flow
271.43	10000ng	30min_28Hz	Micro flow
112.84	10000ng	30min_28Hz	Micro flow
73.11	10000ng	30min_28Hz	Micro flow
177.57	10000ng	30min_28Hz	Micro flow
97.965	10000ng	30min_28Hz	Micro flow
51.286	10000ng	30min_28Hz	Micro flow
60.434	10000ng	30min_28Hz	Micro flow
244	10000ng	30min_28Hz	Micro flow
137.19	10000ng	30min_28Hz	Micro flow
65.246	10000ng	30min_28Hz	Micro flow
95.541	10000ng	30min_28Hz	Micro flow
130.79	10000ng	30min_28Hz	Micro flow
81.565	10000ng	30min_28Hz	Micro flow
143.99	10000ng	30min_28Hz	Micro flow
294	10000ng	30min_28Hz	Micro flow
105.46	10000ng	30min_28Hz	Micro flow
101.62	10000ng	30min_28Hz	Micro flow
99.013	10000ng	30min_28Hz	Micro flow
257.02	10000ng	30min_28Hz	Micro flow
130.27	10000ng	30min_28Hz	Micro flow
127.68	10000ng	30min_28Hz	Micro flow
98.458	10000ng	30min_28Hz	Micro flow
100.35	10000ng	30min_28Hz	Micro flow
214.65	10000ng	30min_28Hz	Micro flow
215.34	10000ng	30min_28Hz	Micro flow
55.213	10000ng	30min_28Hz	Micro flow
88.294	10000ng	30min_28Hz	Micro flow
122.7	10000ng	30min_28Hz	Micro flow
72.37	10000ng	30min_28Hz	Micro flow
16.06	10000ng	30min_28Hz	Micro flow
252.97	10000ng	30min_28Hz	Micro flow
88.819	10000ng	30min_28Hz	Micro flow
107.21	10000ng	30min_28Hz	Micro flow
109.86	10000ng	30min_28Hz	Micro flow
99.011	10000ng	30min_28Hz	Micro flow
148.5	10000ng	30min_28Hz	Micro flow
100.88	10000ng	30min_28Hz	Micro flow
132.78	10000ng	30min_28Hz	Micro flow
206.09	10000ng	30min_28Hz	Micro flow
227.56	10000ng	30min_28Hz	Micro flow
109.71	10000ng	30min_28Hz	Micro flow
49.444	10000ng	30min_28Hz	Micro flow
238.83	10000ng	30min_28Hz	Micro flow
183.7	10000ng	30min_28Hz	Micro flow
98.629	10000ng	30min_28Hz	Micro flow
161.19	10000ng	30min_28Hz	Micro flow
139.48	10000ng	30min_28Hz	Micro flow
108.47	10000ng	30min_28Hz	Micro flow
138.77	10000ng	30min_28Hz	Micro flow
66.492	10000ng	30min_28Hz	Micro flow
123.34	10000ng	30min_28Hz	Micro flow
119.97	10000ng	30min_28Hz	Micro flow
165.66	10000ng	30min_28Hz	Micro flow
194.19	10000ng	30min_28Hz	Micro flow
47.507	10000ng	30min_28Hz	Micro flow
91.583	10000ng	30min_28Hz	Micro flow
54.605	10000ng	30min_28Hz	Micro flow
143.39	10000ng	30min_28Hz	Micro flow
110.54	10000ng	30min_28Hz	Micro flow
99.919	10000ng	30min_28Hz	Micro flow
155.08	10000ng	30min_28Hz	Micro flow
126.1	10000ng	30min_28Hz	Micro flow
99.562	10000ng	30min_28Hz	Micro flow
61.435	10000ng	30min_28Hz	Micro flow
90.709	10000ng	30min_28Hz	Micro flow
218.75	10000ng	30min_28Hz	Micro flow
115.49	10000ng	30min_28Hz	Micro flow
141.89	10000ng	30min_28Hz	Micro flow
66.273	10000ng	30min_28Hz	Micro flow
77.741	10000ng	30min_28Hz	Micro flow
208.68	10000ng	30min_28Hz	Micro flow
114.59	10000ng	30min_28Hz	Micro flow
77.379	10000ng	30min_28Hz	Micro flow
46.158	10000ng	30min_28Hz	Micro flow
193.73	10000ng	30min_28Hz	Micro flow
212.17	10000ng	30min_28Hz	Micro flow
134.68	10000ng	30min_28Hz	Micro flow
96.331	10000ng	30min_28Hz	Micro flow
125.61	10000ng	30min_28Hz	Micro flow
241.15	10000ng	30min_28Hz	Micro flow
93.098	10000ng	30min_28Hz	Micro flow
21.032	10000ng	30min_28Hz	Micro flow
104.82	10000ng	30min_28Hz	Micro flow
138.26	10000ng	30min_28Hz	Micro flow
102.3	10000ng	30min_28Hz	Micro flow
204.17	10000ng	30min_28Hz	Micro flow
141.73	10000ng	30min_28Hz	Micro flow
100.93	10000ng	30min_28Hz	Micro flow
62.088	10000ng	30min_28Hz	Micro flow
227.27	10000ng	30min_28Hz	Micro flow
166.25	10000ng	30min_28Hz	Micro flow
252.43	10000ng	30min_28Hz	Micro flow
86.472	10000ng	30min_28Hz	Micro flow
108.46	10000ng	30min_28Hz	Micro flow
65.672	10000ng	30min_28Hz	Micro flow
109.03	10000ng	30min_28Hz	Micro flow
208.47	10000ng	30min_28Hz	Micro flow
228.76	10000ng	30min_28Hz	Micro flow
79.974	10000ng	30min_28Hz	Micro flow
113.71	10000ng	30min_28Hz	Micro flow
22.375	10000ng	30min_28Hz	Micro flow
179.41	10000ng	30min_28Hz	Micro flow
85.306	10000ng	30min_28Hz	Micro flow
73.039	10000ng	30min_28Hz	Micro flow
91.722	10000ng	30min_28Hz	Micro flow
254.18	10000ng	30min_28Hz	Micro flow
144.77	10000ng	30min_28Hz	Micro flow
145.72	10000ng	30min_28Hz	Micro flow
101.94	10000ng	30min_28Hz	Micro flow
83.614	10000ng	30min_28Hz	Micro flow
146.67	10000ng	30min_28Hz	Micro flow
127.71	10000ng	30min_28Hz	Micro flow
93.561	10000ng	30min_28Hz	Micro flow
155.06	10000ng	30min_28Hz	Micro flow
94.669	10000ng	30min_28Hz	Micro flow
69.716	10000ng	30min_28Hz	Micro flow
128.68	10000ng	30min_28Hz	Micro flow
102.64	10000ng	30min_28Hz	Micro flow
79.451	10000ng	30min_28Hz	Micro flow
142.45	10000ng	30min_28Hz	Micro flow
85.38	10000ng	30min_28Hz	Micro flow
99.305	10000ng	30min_28Hz	Micro flow
149.23	10000ng	30min_28Hz	Micro flow
157.86	10000ng	30min_28Hz	Micro flow
98.337	10000ng	30min_28Hz	Micro flow
230.06	10000ng	30min_28Hz	Micro flow
106.43	10000ng	30min_28Hz	Micro flow
193.52	10000ng	30min_28Hz	Micro flow
116.54	10000ng	30min_28Hz	Micro flow
208.15	10000ng	30min_28Hz	Micro flow
98.415	10000ng	30min_28Hz	Micro flow
125.31	10000ng	30min_28Hz	Micro flow
131.04	10000ng	30min_28Hz	Micro flow
108.71	10000ng	30min_28Hz	Micro flow
44.788	10000ng	30min_28Hz	Micro flow
55.754	10000ng	30min_28Hz	Micro flow
63.076	10000ng	30min_28Hz	Micro flow
44.097	10000ng	30min_28Hz	Micro flow
63.268	10000ng	30min_28Hz	Micro flow
39.086	10000ng	30min_28Hz	Micro flow
93.667	10000ng	30min_28Hz	Micro flow
213.38	10000ng	30min_28Hz	Micro flow
60.76	10000ng	30min_28Hz	Micro flow
111.52	10000ng	30min_28Hz	Micro flow
113.38	10000ng	30min_28Hz	Micro flow
168.3	10000ng	30min_28Hz	Micro flow
217.83	10000ng	30min_28Hz	Micro flow
189.13	10000ng	30min_28Hz	Micro flow
215.5	10000ng	30min_28Hz	Micro flow
163.78	10000ng	30min_28Hz	Micro flow
119.23	10000ng	30min_28Hz	Micro flow
127.12	10000ng	30min_28Hz	Micro flow
127.4	10000ng	30min_28Hz	Micro flow
158.08	10000ng	30min_28Hz	Micro flow
188.4	10000ng	30min_28Hz	Micro flow
81.381	10000ng	30min_28Hz	Micro flow
85.958	10000ng	30min_28Hz	Micro flow
64.654	10000ng	30min_28Hz	Micro flow
307.15	10000ng	30min_28Hz	Micro flow
66.073	10000ng	30min_28Hz	Micro flow
141.52	10000ng	30min_28Hz	Micro flow
59.975	10000ng	30min_28Hz	Micro flow
56.013	10000ng	30min_28Hz	Micro flow
199.58	10000ng	30min_28Hz	Micro flow
79.059	10000ng	30min_28Hz	Micro flow
63.181	10000ng	30min_28Hz	Micro flow
80.229	10000ng	30min_28Hz	Micro flow
75.571	10000ng	30min_28Hz	Micro flow
43.613	10000ng	30min_28Hz	Micro flow
127.3	10000ng	30min_28Hz	Micro flow
231.23	10000ng	30min_28Hz	Micro flow
117.3	10000ng	30min_28Hz	Micro flow
52.784	10000ng	30min_28Hz	Micro flow
109.86	10000ng	30min_28Hz	Micro flow
95.794	10000ng	30min_28Hz	Micro flow
52.071	10000ng	30min_28Hz	Micro flow
238.73	10000ng	30min_28Hz	Micro flow
136.93	10000ng	30min_28Hz	Micro flow
32.624	10000ng	30min_28Hz	Micro flow
132.62	10000ng	30min_28Hz	Micro flow
100.74	10000ng	30min_28Hz	Micro flow
190.15	10000ng	30min_28Hz	Micro flow
114.57	10000ng	30min_28Hz	Micro flow
133.86	10000ng	30min_28Hz	Micro flow
108.7	10000ng	30min_28Hz	Micro flow
106.94	10000ng	30min_28Hz	Micro flow
117.04	10000ng	30min_28Hz	Micro flow
27.388	10000ng	30min_28Hz	Micro flow
47.242	10000ng	30min_28Hz	Micro flow
211.86	10000ng	30min_28Hz	Micro flow
90.397	10000ng	30min_28Hz	Micro flow
102.95	10000ng	30min_28Hz	Micro flow
102.67	10000ng	30min_28Hz	Micro flow
212.95	10000ng	30min_28Hz	Micro flow
130.06	10000ng	30min_28Hz	Micro flow
256.95	10000ng	30min_28Hz	Micro flow
141.73	10000ng	30min_28Hz	Micro flow
119.99	10000ng	30min_28Hz	Micro flow
257.04	10000ng	30min_28Hz	Micro flow
211.67	10000ng	30min_28Hz	Micro flow
115.41	10000ng	30min_28Hz	Micro flow
78.616	10000ng	30min_28Hz	Micro flow
75.189	10000ng	30min_28Hz	Micro flow
47.32	10000ng	30min_28Hz	Micro flow
126.52	10000ng	30min_28Hz	Micro flow
33.265	10000ng	30min_28Hz	Micro flow
143.14	10000ng	30min_28Hz	Micro flow
110.88	10000ng	30min_28Hz	Micro flow
107.21	10000ng	30min_28Hz	Micro flow
76.073	10000ng	30min_28Hz	Micro flow
207.88	10000ng	30min_28Hz	Micro flow
49.425	10000ng	30min_28Hz	Micro flow
63.697	10000ng	30min_28Hz	Micro flow
61.691	10000ng	30min_28Hz	Micro flow
180.09	10000ng	30min_28Hz	Micro flow
99.7	10000ng	30min_28Hz	Micro flow
104.22	10000ng	30min_28Hz	Micro flow
70.332	10000ng	30min_28Hz	Micro flow
178.6	10000ng	30min_28Hz	Micro flow
98.415	10000ng	30min_28Hz	Micro flow
67.928	10000ng	30min_28Hz	Micro flow
150.4	10000ng	30min_28Hz	Micro flow
93.766	10000ng	30min_28Hz	Micro flow
257.02	10000ng	30min_28Hz	Micro flow
115.05	10000ng	30min_28Hz	Micro flow
94.191	10000ng	30min_28Hz	Micro flow
84.244	10000ng	30min_28Hz	Micro flow
66.012	10000ng	30min_28Hz	Micro flow
63.673	10000ng	30min_28Hz	Micro flow
210.37	10000ng	30min_28Hz	Micro flow
149.6	10000ng	30min_28Hz	Micro flow
151.5	10000ng	30min_28Hz	Micro flow
130.41	10000ng	30min_28Hz	Micro flow
136.8	10000ng	30min_28Hz	Micro flow
39.266	10000ng	30min_28Hz	Micro flow
55.902	10000ng	30min_28Hz	Micro flow
193.23	10000ng	30min_28Hz	Micro flow
94.262	10000ng	30min_28Hz	Micro flow
112.27	10000ng	30min_28Hz	Micro flow
135.09	10000ng	30min_28Hz	Micro flow
206.27	10000ng	30min_28Hz	Micro flow
126.31	10000ng	30min_28Hz	Micro flow
218.12	10000ng	30min_28Hz	Micro flow
132.56	10000ng	30min_28Hz	Micro flow
100.39	10000ng	30min_28Hz	Micro flow
46.68	10000ng	30min_28Hz	Micro flow
133.23	10000ng	30min_28Hz	Micro flow
58.487	10000ng	30min_28Hz	Micro flow
78.77	10000ng	30min_28Hz	Micro flow
70.783	10000ng	30min_28Hz	Micro flow
118.62	10000ng	30min_28Hz	Micro flow
53.089	10000ng	30min_28Hz	Micro flow
172.49	10000ng	30min_28Hz	Micro flow
88.186	10000ng	30min_28Hz	Micro flow
49.765	10000ng	30min_28Hz	Micro flow
91.549	10000ng	30min_28Hz	Micro flow
72.815	10000ng	30min_28Hz	Micro flow
104.7	10000ng	30min_28Hz	Micro flow
77.42	10000ng	30min_28Hz	Micro flow
121.9	10000ng	30min_28Hz	Micro flow
157.66	10000ng	30min_28Hz	Micro flow
85.359	10000ng	30min_28Hz	Micro flow
58.32	10000ng	30min_28Hz	Micro flow
161.79	10000ng	30min_28Hz	Micro flow
124.06	10000ng	30min_28Hz	Micro flow
38.885	10000ng	30min_28Hz	Micro flow
153.74	10000ng	30min_28Hz	Micro flow
250.17	10000ng	30min_28Hz	Micro flow
139.43	10000ng	30min_28Hz	Micro flow
226.71	10000ng	30min_28Hz	Micro flow
193.15	10000ng	30min_28Hz	Micro flow
231.52	10000ng	30min_28Hz	Micro flow
102.71	10000ng	30min_28Hz	Micro flow
252.82	10000ng	30min_28Hz	Micro flow
29.845	10000ng	30min_28Hz	Micro flow
113.41	10000ng	30min_28Hz	Micro flow
107.06	10000ng	30min_28Hz	Micro flow
218.55	10000ng	30min_28Hz	Micro flow
99.508	10000ng	30min_28Hz	Micro flow
100.74	10000ng	30min_28Hz	Micro flow
205.62	10000ng	30min_28Hz	Micro flow
104.2	10000ng	30min_28Hz	Micro flow
60.641	10000ng	30min_28Hz	Micro flow
59.067	10000ng	30min_28Hz	Micro flow
225.32	10000ng	30min_28Hz	Micro flow
197.27	10000ng	30min_28Hz	Micro flow
33.5	10000ng	30min_28Hz	Micro flow
188.17	10000ng	30min_28Hz	Micro flow
197.3	10000ng	30min_28Hz	Micro flow
176.48	10000ng	30min_28Hz	Micro flow
94.191	10000ng	30min_28Hz	Micro flow
128.67	10000ng	30min_28Hz	Micro flow
119.27	10000ng	30min_28Hz	Micro flow
128.31	10000ng	30min_28Hz	Micro flow
48.331	10000ng	30min_28Hz	Micro flow
166.68	10000ng	30min_28Hz	Micro flow
62.166	10000ng	30min_28Hz	Micro flow
171.67	10000ng	30min_28Hz	Micro flow
182.28	10000ng	30min_28Hz	Micro flow
219.93	10000ng	30min_28Hz	Micro flow
199.49	10000ng	30min_28Hz	Micro flow
267.93	10000ng	30min_28Hz	Micro flow
205.07	10000ng	30min_28Hz	Micro flow
92.838	10000ng	30min_28Hz	Micro flow
104.44	10000ng	30min_28Hz	Micro flow
137.47	10000ng	30min_28Hz	Micro flow
126.19	10000ng	30min_28Hz	Micro flow
220.46	10000ng	30min_28Hz	Micro flow
55.084	10000ng	30min_28Hz	Micro flow
100.93	10000ng	30min_28Hz	Micro flow
56.721	10000ng	30min_28Hz	Micro flow
202.16	10000ng	30min_28Hz	Micro flow
176.89	10000ng	30min_28Hz	Micro flow
108.37	10000ng	30min_28Hz	Micro flow
57.39	10000ng	30min_28Hz	Micro flow
169.93	10000ng	30min_28Hz	Micro flow
134.57	10000ng	30min_28Hz	Micro flow
113.56	10000ng	30min_28Hz	Micro flow
139.31	10000ng	30min_28Hz	Micro flow
265.38	10000ng	30min_28Hz	Micro flow
105.4	10000ng	30min_28Hz	Micro flow
161.55	10000ng	30min_28Hz	Micro flow
154.28	10000ng	30min_28Hz	Micro flow
173.25	10000ng	30min_28Hz	Micro flow
111.06	10000ng	30min_28Hz	Micro flow
137.16	10000ng	30min_28Hz	Micro flow
59.368	10000ng	30min_28Hz	Micro flow
78.71	10000ng	30min_28Hz	Micro flow
85.469	10000ng	30min_28Hz	Micro flow
180.71	10000ng	30min_28Hz	Micro flow
78.548	10000ng	30min_28Hz	Micro flow
184.99	10000ng	30min_28Hz	Micro flow
136.75	10000ng	30min_28Hz	Micro flow
138.36	10000ng	30min_28Hz	Micro flow
175.33	10000ng	30min_28Hz	Micro flow
79.633	10000ng	30min_28Hz	Micro flow
65.252	10000ng	30min_28Hz	Micro flow
89.698	10000ng	30min_28Hz	Micro flow
142.59	10000ng	30min_28Hz	Micro flow
162.49	10000ng	30min_28Hz	Micro flow
68.413	10000ng	30min_28Hz	Micro flow
179.09	10000ng	30min_28Hz	Micro flow
47.361	10000ng	30min_28Hz	Micro flow
35.657	10000ng	30min_28Hz	Micro flow
58.5	10000ng	30min_28Hz	Micro flow
62.558	10000ng	30min_28Hz	Micro flow
61.679	10000ng	30min_28Hz	Micro flow
114.56	10000ng	30min_28Hz	Micro flow
174.41	10000ng	30min_28Hz	Micro flow
165.72	10000ng	30min_28Hz	Micro flow
93.859	10000ng	30min_28Hz	Micro flow
74.165	10000ng	30min_28Hz	Micro flow
142.1	10000ng	30min_28Hz	Micro flow
146.23	10000ng	30min_28Hz	Micro flow
118.22	10000ng	30min_28Hz	Micro flow
105.56	10000ng	30min_28Hz	Micro flow
60.101	10000ng	30min_28Hz	Micro flow
66.621	10000ng	30min_28Hz	Micro flow
98.048	10000ng	30min_28Hz	Micro flow
42.348	10000ng	30min_28Hz	Micro flow
113.93	10000ng	30min_28Hz	Micro flow
91.069	10000ng	30min_28Hz	Micro flow
166.62	10000ng	30min_28Hz	Micro flow
180.36	10000ng	30min_28Hz	Micro flow
130.31	10000ng	30min_28Hz	Micro flow
154.63	10000ng	30min_28Hz	Micro flow
270.07	10000ng	30min_28Hz	Micro flow
58.914	10000ng	30min_28Hz	Micro flow
104.2	10000ng	30min_28Hz	Micro flow
135.79	10000ng	30min_28Hz	Micro flow
96.624	10000ng	30min_28Hz	Micro flow
110.98	10000ng	30min_28Hz	Micro flow
54.859	10000ng	30min_28Hz	Micro flow
51.286	10000ng	30min_28Hz	Micro flow
114.51	10000ng	30min_28Hz	Micro flow
52.167	10000ng	30min_28Hz	Micro flow
146.81	10000ng	30min_28Hz	Micro flow
95.642	10000ng	30min_28Hz	Micro flow
91.584	10000ng	30min_28Hz	Micro flow
29.792	10000ng	30min_28Hz	Micro flow
31.138	10000ng	30min_28Hz	Micro flow
90.259	10000ng	30min_28Hz	Micro flow
118.67	10000ng	30min_28Hz	Micro flow
49.638	10000ng	30min_28Hz	Micro flow
218.62	10000ng	30min_28Hz	Micro flow
61.679	10000ng	30min_28Hz	Micro flow
123.11	10000ng	30min_28Hz	Micro flow
160.26	10000ng	30min_28Hz	Micro flow
283.47	10000ng	30min_28Hz	Micro flow
43.781	10000ng	30min_28Hz	Micro flow
175.15	10000ng	30min_28Hz	Micro flow
162.37	10000ng	30min_28Hz	Micro flow
116.05	10000ng	30min_28Hz	Micro flow
100.5	10000ng	30min_28Hz	Micro flow
121.62	10000ng	30min_28Hz	Micro flow
57.227	10000ng	30min_28Hz	Micro flow
161.94	10000ng	30min_28Hz	Micro flow
113.47	10000ng	30min_28Hz	Micro flow
93.166	10000ng	30min_28Hz	Micro flow
67.838	10000ng	30min_28Hz	Micro flow
216.39	10000ng	30min_28Hz	Micro flow
193.28	10000ng	30min_28Hz	Micro flow
54.729	10000ng	30min_28Hz	Micro flow
161.8	10000ng	30min_28Hz	Micro flow
294.05	10000ng	30min_28Hz	Micro flow
151.56	10000ng	30min_28Hz	Micro flow
50.397	10000ng	30min_28Hz	Micro flow
63.227	10000ng	30min_28Hz	Micro flow
63.076	10000ng	30min_28Hz	Micro flow
39.033	10000ng	30min_28Hz	Micro flow
162.93	10000ng	30min_28Hz	Micro flow
132.13	10000ng	30min_28Hz	Micro flow
238.64	10000ng	30min_28Hz	Micro flow
191.78	10000ng	30min_28Hz	Micro flow
158.69	10000ng	30min_28Hz	Micro flow
134.68	10000ng	30min_28Hz	Micro flow
95.741	10000ng	30min_28Hz	Micro flow
146.21	10000ng	30min_28Hz	Micro flow
41.174	10000ng	30min_28Hz	Micro flow
147.66	10000ng	30min_28Hz	Micro flow
136.58	10000ng	30min_28Hz	Micro flow
177.71	10000ng	30min_28Hz	Micro flow
131.69	10000ng	30min_28Hz	Micro flow
73.082	10000ng	30min_28Hz	Micro flow
229.75	10000ng	30min_28Hz	Micro flow
75.55	10000ng	30min_28Hz	Micro flow
82.908	10000ng	30min_28Hz	Micro flow
120.92	10000ng	30min_28Hz	Micro flow
115.92	10000ng	30min_28Hz	Micro flow
194.96	10000ng	30min_28Hz	Micro flow
231.17	10000ng	30min_28Hz	Micro flow
140.57	10000ng	30min_28Hz	Micro flow
114.97	10000ng	30min_28Hz	Micro flow
76.143	10000ng	30min_28Hz	Micro flow
145.31	10000ng	30min_28Hz	Micro flow
107.85	10000ng	30min_28Hz	Micro flow
21.803	10000ng	30min_28Hz	Micro flow
149.96	10000ng	30min_28Hz	Micro flow
103.91	10000ng	30min_28Hz	Micro flow
76.78	10000ng	30min_28Hz	Micro flow
213.15	10000ng	30min_28Hz	Micro flow
42.568	10000ng	30min_28Hz	Micro flow
92.935	10000ng	30min_28Hz	Micro flow
123.92	10000ng	30min_28Hz	Micro flow
141.55	10000ng	30min_28Hz	Micro flow
157.74	10000ng	30min_28Hz	Micro flow
133.76	10000ng	30min_28Hz	Micro flow
225.85	10000ng	30min_28Hz	Micro flow
174.46	10000ng	30min_28Hz	Micro flow
168.02	10000ng	30min_28Hz	Micro flow
52.579	10000ng	30min_28Hz	Micro flow
284.88	10000ng	30min_28Hz	Micro flow
189.24	10000ng	30min_28Hz	Micro flow
118.33	10000ng	30min_28Hz	Micro flow
87.298	10000ng	30min_28Hz	Micro flow
210.91	10000ng	30min_28Hz	Micro flow
131.03	10000ng	30min_28Hz	Micro flow
223.87	10000ng	30min_28Hz	Micro flow
79.939	10000ng	30min_28Hz	Micro flow
58.596	10000ng	30min_28Hz	Micro flow
107.9	10000ng	30min_28Hz	Micro flow
184.03	10000ng	30min_28Hz	Micro flow
106.38	10000ng	30min_28Hz	Micro flow
89.369	10000ng	30min_28Hz	Micro flow
38.346	10000ng	30min_28Hz	Micro flow
104.38	10000ng	30min_28Hz	Micro flow
112.01	10000ng	30min_28Hz	Micro flow
173.59	10000ng	30min_28Hz	Micro flow
176.4	10000ng	30min_28Hz	Micro flow
133.05	10000ng	30min_28Hz	Micro flow
143.4	10000ng	30min_28Hz	Micro flow
89.142	10000ng	30min_28Hz	Micro flow
141.08	10000ng	30min_28Hz	Micro flow
159.18	10000ng	30min_28Hz	Micro flow
160.88	10000ng	30min_28Hz	Micro flow
68.83	10000ng	30min_28Hz	Micro flow
55.898	10000ng	30min_28Hz	Micro flow
110.29	10000ng	30min_28Hz	Micro flow
130.01	10000ng	30min_28Hz	Micro flow
49.199	10000ng	30min_28Hz	Micro flow
191.21	10000ng	30min_28Hz	Micro flow
68.132	10000ng	30min_28Hz	Micro flow
212.27	10000ng	30min_28Hz	Micro flow
98.629	10000ng	30min_28Hz	Micro flow
91.28	10000ng	30min_28Hz	Micro flow
159.11	10000ng	30min_28Hz	Micro flow
89.533	10000ng	30min_28Hz	Micro flow
78.939	10000ng	30min_28Hz	Micro flow
159.5	10000ng	30min_28Hz	Micro flow
127.46	10000ng	30min_28Hz	Micro flow
96.306	10000ng	30min_28Hz	Micro flow
107.32	10000ng	30min_28Hz	Micro flow
76.471	10000ng	30min_28Hz	Micro flow
60.899	10000ng	30min_28Hz	Micro flow
175.74	10000ng	30min_28Hz	Micro flow
156.11	10000ng	30min_28Hz	Micro flow
63.426	10000ng	30min_28Hz	Micro flow
67.136	10000ng	30min_28Hz	Micro flow
103.27	10000ng	30min_28Hz	Micro flow
127.29	10000ng	30min_28Hz	Micro flow
144.77	10000ng	30min_28Hz	Micro flow
158.05	10000ng	30min_28Hz	Micro flow
97.203	10000ng	30min_28Hz	Micro flow
153.23	10000ng	30min_28Hz	Micro flow
143.73	10000ng	30min_28Hz	Micro flow
122.46	10000ng	30min_28Hz	Micro flow
125.47	10000ng	30min_28Hz	Micro flow
60.298	10000ng	30min_28Hz	Micro flow
96.492	10000ng	30min_28Hz	Micro flow
254.52	10000ng	30min_28Hz	Micro flow
79.089	10000ng	30min_28Hz	Micro flow
146.79	10000ng	30min_28Hz	Micro flow
70.439	10000ng	30min_28Hz	Micro flow
135.8	10000ng	30min_28Hz	Micro flow
97.86	10000ng	30min_28Hz	Micro flow
45.407	10000ng	30min_28Hz	Micro flow
145.55	10000ng	30min_28Hz	Micro flow
96.756	10000ng	30min_28Hz	Micro flow
109.83	10000ng	30min_28Hz	Micro flow
78.61	10000ng	30min_28Hz	Micro flow
199.17	10000ng	30min_28Hz	Micro flow
174.39	10000ng	30min_28Hz	Micro flow
84.035	10000ng	30min_28Hz	Micro flow
108.15	10000ng	30min_28Hz	Micro flow
68.329	10000ng	30min_28Hz	Micro flow
321.85	10000ng	30min_28Hz	Micro flow
95.622	10000ng	30min_28Hz	Micro flow
157.75	10000ng	30min_28Hz	Micro flow
101.54	10000ng	30min_28Hz	Micro flow
119.56	10000ng	30min_28Hz	Micro flow
178.71	10000ng	30min_28Hz	Micro flow
182.39	10000ng	30min_28Hz	Micro flow
71.219	10000ng	30min_28Hz	Micro flow
90.64	10000ng	30min_28Hz	Micro flow
67.997	10000ng	30min_28Hz	Micro flow
189.79	10000ng	30min_28Hz	Micro flow
93.843	10000ng	30min_28Hz	Micro flow
67.169	10000ng	30min_28Hz	Micro flow
63.23	10000ng	30min_28Hz	Micro flow
46.39	10000ng	30min_28Hz	Micro flow
59.418	10000ng	30min_28Hz	Micro flow
107.07	10000ng	30min_28Hz	Micro flow
198.14	10000ng	30min_28Hz	Micro flow
196.58	10000ng	30min_28Hz	Micro flow
190.77	10000ng	30min_28Hz	Micro flow
206.17	10000ng	30min_28Hz	Micro flow
154.65	10000ng	30min_28Hz	Micro flow
75.819	10000ng	30min_28Hz	Micro flow
68.552	10000ng	30min_28Hz	Micro flow
87.149	10000ng	30min_28Hz	Micro flow
110.12	10000ng	30min_28Hz	Micro flow
142.67	10000ng	30min_28Hz	Micro flow
53.773	10000ng	30min_28Hz	Micro flow
176.43	10000ng	30min_28Hz	Micro flow
55.589	10000ng	30min_28Hz	Micro flow
88.561	10000ng	30min_28Hz	Micro flow
81.651	10000ng	30min_28Hz	Micro flow
50.314	10000ng	30min_28Hz	Micro flow
189.13	10000ng	30min_28Hz	Micro flow
128.73	10000ng	30min_28Hz	Micro flow
142.89	10000ng	30min_28Hz	Micro flow
128.17	10000ng	30min_28Hz	Micro flow
95.123	10000ng	30min_28Hz	Micro flow
93.649	10000ng	30min_28Hz	Micro flow
64.734	10000ng	30min_28Hz	Micro flow
30.881	10000ng	30min_28Hz	Micro flow
143.24	10000ng	30min_28Hz	Micro flow
60.474	10000ng	30min_28Hz	Micro flow
161.99	10000ng	30min_28Hz	Micro flow
119.69	10000ng	30min_28Hz	Micro flow
54.871	10000ng	30min_28Hz	Micro flow
179.47	10000ng	30min_28Hz	Micro flow
173.33	10000ng	30min_28Hz	Micro flow
142.76	10000ng	30min_28Hz	Micro flow
116.3	10000ng	30min_28Hz	Micro flow
115.71	10000ng	30min_28Hz	Micro flow
105.52	10000ng	30min_28Hz	Micro flow
142.43	10000ng	30min_28Hz	Micro flow
273.44	10000ng	30min_28Hz	Micro flow
22.653	10000ng	30min_28Hz	Micro flow
142.76	10000ng	30min_28Hz	Micro flow
70.281	10000ng	30min_28Hz	Micro flow
78.06	10000ng	30min_28Hz	Micro flow
120.15	10000ng	30min_28Hz	Micro flow
240.85	10000ng	30min_28Hz	Micro flow
66.383	10000ng	30min_28Hz	Micro flow
47.05	10000ng	30min_28Hz	Micro flow
154.69	10000ng	30min_28Hz	Micro flow
103.9	10000ng	30min_28Hz	Micro flow
145.28	10000ng	30min_28Hz	Micro flow
110.12	10000ng	30min_28Hz	Micro flow
266.15	10000ng	30min_28Hz	Micro flow
74.533	10000ng	30min_28Hz	Micro flow
94.692	10000ng	30min_28Hz	Micro flow
112.73	10000ng	30min_28Hz	Micro flow
212.24	10000ng	30min_28Hz	Micro flow
287.29	10000ng	30min_28Hz	Micro flow
78.864	10000ng	30min_28Hz	Micro flow
149.41	10000ng	30min_28Hz	Micro flow
210.64	10000ng	30min_28Hz	Micro flow
229.68	10000ng	30min_28Hz	Micro flow
170.24	10000ng	30min_28Hz	Micro flow
72.643	10000ng	30min_28Hz	Micro flow
114.56	10000ng	30min_28Hz	Micro flow
56.424	10000ng	30min_28Hz	Micro flow
152.97	10000ng	30min_28Hz	Micro flow
130.09	10000ng	30min_28Hz	Micro flow
357.34	10000ng	30min_28Hz	Micro flow
167.53	10000ng	30min_28Hz	Micro flow
160.56	10000ng	30min_28Hz	Micro flow
38.357	10000ng	30min_28Hz	Micro flow
155.99	10000ng	30min_28Hz	Micro flow
155.5	10000ng	30min_28Hz	Micro flow
54.288	10000ng	30min_28Hz	Micro flow
66.393	10000ng	30min_28Hz	Micro flow
257.8	10000ng	30min_28Hz	Micro flow
143.38	10000ng	30min_28Hz	Micro flow
70.908	10000ng	30min_28Hz	Micro flow
68.809	10000ng	30min_28Hz	Micro flow
155.06	10000ng	30min_28Hz	Micro flow
173.59	10000ng	30min_28Hz	Micro flow
77.058	10000ng	30min_28Hz	Micro flow
77.496	10000ng	30min_28Hz	Micro flow
61.56	10000ng	30min_28Hz	Micro flow
63.076	10000ng	30min_28Hz	Micro flow
112.04	10000ng	30min_28Hz	Micro flow
39.849	10000ng	30min_28Hz	Micro flow
67.31	10000ng	30min_28Hz	Micro flow
189.2	10000ng	30min_28Hz	Micro flow
87.388	10000ng	30min_28Hz	Micro flow
37.681	10000ng	30min_28Hz	Micro flow
72.789	10000ng	30min_28Hz	Micro flow
76.073	10000ng	30min_28Hz	Micro flow
68.485	10000ng	30min_28Hz	Micro flow
235.88	10000ng	30min_28Hz	Micro flow
111.27	10000ng	30min_28Hz	Micro flow
276.5	10000ng	30min_28Hz	Micro flow
136.99	10000ng	30min_28Hz	Micro flow
148.69	10000ng	30min_28Hz	Micro flow
95.642	10000ng	30min_28Hz	Micro flow
151.68	10000ng	30min_28Hz	Micro flow
99.013	10000ng	30min_28Hz	Micro flow
257.76	10000ng	30min_28Hz	Micro flow
145.09	10000ng	30min_28Hz	Micro flow
183.23	10000ng	30min_28Hz	Micro flow
37.645	10000ng	30min_28Hz	Micro flow
145.81	10000ng	30min_28Hz	Micro flow
101.38	10000ng	30min_28Hz	Micro flow
123.69	10000ng	30min_28Hz	Micro flow
108.75	10000ng	30min_28Hz	Micro flow
127.83	10000ng	30min_28Hz	Micro flow
46.709	10000ng	30min_28Hz	Micro flow
37.993	10000ng	30min_28Hz	Micro flow
80.835	10000ng	30min_28Hz	Micro flow
305.6	10000ng	30min_28Hz	Micro flow
160.36	10000ng	30min_28Hz	Micro flow
90.827	10000ng	30min_28Hz	Micro flow
55.688	10000ng	30min_28Hz	Micro flow
104.53	10000ng	30min_28Hz	Micro flow
206.55	10000ng	30min_28Hz	Micro flow
22.902	10000ng	30min_28Hz	Micro flow
140.11	10000ng	30min_28Hz	Micro flow
105.39	10000ng	30min_28Hz	Micro flow
80.462	10000ng	30min_28Hz	Micro flow
87.713	10000ng	30min_28Hz	Micro flow
96.668	10000ng	30min_28Hz	Micro flow
226.29	10000ng	30min_28Hz	Micro flow
58.32	10000ng	30min_28Hz	Micro flow
234.71	10000ng	30min_28Hz	Micro flow
80.245	10000ng	30min_28Hz	Micro flow
104.2	10000ng	30min_28Hz	Micro flow
50.04	10000ng	30min_28Hz	Micro flow
118.06	10000ng	30min_28Hz	Micro flow
138.88	10000ng	30min_28Hz	Micro flow
71.342	10000ng	30min_28Hz	Micro flow
110.38	10000ng	30min_28Hz	Micro flow
110.03	10000ng	30min_28Hz	Micro flow
143.89	10000ng	30min_28Hz	Micro flow
108.92	10000ng	30min_28Hz	Micro flow
142.87	10000ng	30min_28Hz	Micro flow
96.745	10000ng	30min_28Hz	Micro flow
78.83	10000ng	30min_28Hz	Micro flow
83.753	10000ng	30min_28Hz	Micro flow
130.41	10000ng	30min_28Hz	Micro flow
123.96	10000ng	30min_28Hz	Micro flow
71.159	10000ng	30min_28Hz	Micro flow
85.744	10000ng	30min_28Hz	Micro flow
93.111	10000ng	30min_28Hz	Micro flow
85.813	10000ng	30min_28Hz	Micro flow
83.456	10000ng	30min_28Hz	Micro flow
166.06	10000ng	30min_28Hz	Micro flow
116.77	10000ng	30min_28Hz	Micro flow
104.52	10000ng	30min_28Hz	Micro flow
157.85	10000ng	30min_28Hz	Micro flow
78.77	10000ng	30min_28Hz	Micro flow
145.31	10000ng	30min_28Hz	Micro flow
172.11	10000ng	30min_28Hz	Micro flow
187.85	10000ng	30min_28Hz	Micro flow
272.65	10000ng	30min_28Hz	Micro flow
157.91	10000ng	30min_28Hz	Micro flow
117.81	10000ng	30min_28Hz	Micro flow
30.138	10000ng	30min_28Hz	Micro flow
120.65	10000ng	30min_28Hz	Micro flow
34.193	10000ng	30min_28Hz	Micro flow
70.622	10000ng	30min_28Hz	Micro flow
84.753	10000ng	30min_28Hz	Micro flow
137.57	10000ng	30min_28Hz	Micro flow
193.23	10000ng	30min_28Hz	Micro flow
75.911	10000ng	30min_28Hz	Micro flow
128.61	10000ng	30min_28Hz	Micro flow
49.57	10000ng	30min_28Hz	Micro flow
113.29	10000ng	30min_28Hz	Micro flow
138.94	10000ng	30min_28Hz	Micro flow
86.866	10000ng	30min_28Hz	Micro flow
224.82	10000ng	30min_28Hz	Micro flow
104.41	10000ng	30min_28Hz	Micro flow
134.06	10000ng	30min_28Hz	Micro flow
90.714	10000ng	30min_28Hz	Micro flow
119.57	10000ng	30min_28Hz	Micro flow
295.86	10000ng	30min_28Hz	Micro flow
135.87	10000ng	30min_28Hz	Micro flow
106.94	10000ng	30min_28Hz	Micro flow
273.61	10000ng	30min_28Hz	Micro flow
205.49	10000ng	30min_28Hz	Micro flow
125.57	10000ng	30min_28Hz	Micro flow
61.641	10000ng	30min_28Hz	Micro flow
160.22	10000ng	30min_28Hz	Micro flow
124.1	10000ng	30min_28Hz	Micro flow
138.08	10000ng	30min_28Hz	Micro flow
92.47	10000ng	30min_28Hz	Micro flow
120.49	10000ng	30min_28Hz	Micro flow
125.75	10000ng	30min_28Hz	Micro flow
124.74	10000ng	30min_28Hz	Micro flow
119.34	10000ng	30min_28Hz	Micro flow
102.87	10000ng	30min_28Hz	Micro flow
144.1	10000ng	30min_28Hz	Micro flow
181.66	10000ng	30min_28Hz	Micro flow
102	10000ng	30min_28Hz	Micro flow
120.09	10000ng	30min_28Hz	Micro flow
46.158	10000ng	30min_28Hz	Micro flow
195.79	10000ng	30min_28Hz	Micro flow
162.87	10000ng	30min_28Hz	Micro flow
95.483	10000ng	30min_28Hz	Micro flow
20.587	10000ng	30min_28Hz	Micro flow
82.716	10000ng	30min_28Hz	Micro flow
147.63	10000ng	30min_28Hz	Micro flow
96.948	10000ng	30min_28Hz	Micro flow
80.755	10000ng	30min_28Hz	Micro flow
79.659	10000ng	30min_28Hz	Micro flow
191.06	10000ng	30min_28Hz	Micro flow
58.433	10000ng	30min_28Hz	Micro flow
80.979	10000ng	30min_28Hz	Micro flow
43.897	10000ng	30min_28Hz	Micro flow
156.75	10000ng	30min_28Hz	Micro flow
86.463	10000ng	30min_28Hz	Micro flow
75.463	10000ng	30min_28Hz	Micro flow
203.67	10000ng	30min_28Hz	Micro flow
107.15	10000ng	30min_28Hz	Micro flow
98.048	10000ng	30min_28Hz	Micro flow
76.17	10000ng	30min_28Hz	Micro flow
103.34	10000ng	30min_28Hz	Micro flow
103.87	10000ng	30min_28Hz	Micro flow
126.24	10000ng	30min_28Hz	Micro flow
103.34	10000ng	30min_28Hz	Micro flow
79.659	10000ng	30min_28Hz	Micro flow
64.265	10000ng	30min_28Hz	Micro flow
91.584	10000ng	30min_28Hz	Micro flow
50.473	10000ng	30min_28Hz	Micro flow
46.129	10000ng	30min_28Hz	Micro flow
61.962	10000ng	30min_28Hz	Micro flow
152.97	10000ng	30min_28Hz	Micro flow
151.26	10000ng	30min_28Hz	Micro flow
118.47	10000ng	30min_28Hz	Micro flow
81.191	10000ng	30min_28Hz	Micro flow
50.752	10000ng	30min_28Hz	Micro flow
85.932	10000ng	30min_28Hz	Micro flow
104.22	10000ng	30min_28Hz	Micro flow
142.1	10000ng	30min_28Hz	Micro flow
170.66	10000ng	30min_28Hz	Micro flow
73.233	10000ng	30min_28Hz	Micro flow
153.12	10000ng	30min_28Hz	Micro flow
138.76	10000ng	30min_28Hz	Micro flow
62.546	10000ng	30min_28Hz	Micro flow
148.26	10000ng	30min_28Hz	Micro flow
235.35	10000ng	30min_28Hz	Micro flow
129	10000ng	30min_28Hz	Micro flow
128.21	10000ng	30min_28Hz	Micro flow
90.05	10000ng	30min_28Hz	Micro flow
190.85	10000ng	30min_28Hz	Micro flow
107.12	10000ng	30min_28Hz	Micro flow
145.34	10000ng	30min_28Hz	Micro flow
151.07	10000ng	30min_28Hz	Micro flow
150.09	10000ng	30min_28Hz	Micro flow
125.73	10000ng	30min_28Hz	Micro flow
94.82	10000ng	30min_28Hz	Micro flow
199.08	10000ng	30min_28Hz	Micro flow
77.562	10000ng	30min_28Hz	Micro flow
114.29	10000ng	30min_28Hz	Micro flow
73.927	10000ng	30min_28Hz	Micro flow
43.208	10000ng	30min_28Hz	Micro flow
81.647	10000ng	30min_28Hz	Micro flow
124.42	10000ng	30min_28Hz	Micro flow
313.32	10000ng	30min_28Hz	Micro flow
76.847	10000ng	30min_28Hz	Micro flow
270.56	10000ng	30min_28Hz	Micro flow
159.94	10000ng	30min_28Hz	Micro flow
123.53	10000ng	30min_28Hz	Micro flow
117.55	10000ng	30min_28Hz	Micro flow
130.05	10000ng	30min_28Hz	Micro flow
290.39	10000ng	30min_28Hz	Micro flow
125.48	10000ng	30min_28Hz	Micro flow
145.02	10000ng	30min_28Hz	Micro flow
113.5	10000ng	30min_28Hz	Micro flow
98.132	10000ng	30min_28Hz	Micro flow
106.13	10000ng	30min_28Hz	Micro flow
79.469	10000ng	30min_28Hz	Micro flow
65.305	10000ng	30min_28Hz	Micro flow
103.02	10000ng	30min_28Hz	Micro flow
85.42	10000ng	30min_28Hz	Micro flow
52.462	10000ng	30min_28Hz	Micro flow
160.59	10000ng	30min_28Hz	Micro flow
193.28	10000ng	30min_28Hz	Micro flow
108.98	10000ng	30min_28Hz	Micro flow
86.086	10000ng	30min_28Hz	Micro flow
81.191	10000ng	30min_28Hz	Micro flow
69.825	10000ng	30min_28Hz	Micro flow
100.48	10000ng	30min_28Hz	Micro flow
73.848	10000ng	30min_28Hz	Micro flow
149.19	10000ng	30min_28Hz	Micro flow
94.407	10000ng	30min_28Hz	Micro flow
110.86	10000ng	30min_28Hz	Micro flow
79.762	10000ng	30min_28Hz	Micro flow
106.42	10000ng	30min_28Hz	Micro flow
177.5	10000ng	30min_28Hz	Micro flow
182.27	10000ng	30min_28Hz	Micro flow
138.11	10000ng	30min_28Hz	Micro flow
81.574	10000ng	30min_28Hz	Micro flow
127.12	10000ng	30min_28Hz	Micro flow
222.18	10000ng	30min_28Hz	Micro flow
67.207	10000ng	30min_28Hz	Micro flow
111.74	10000ng	30min_28Hz	Micro flow
53.967	10000ng	30min_28Hz	Micro flow
64.803	10000ng	30min_28Hz	Micro flow
113.62	10000ng	30min_28Hz	Micro flow
69.984	10000ng	30min_28Hz	Micro flow
156.48	10000ng	30min_28Hz	Micro flow
154.49	10000ng	30min_28Hz	Micro flow
39.918	10000ng	30min_28Hz	Micro flow
114.89	10000ng	30min_28Hz	Micro flow
107.58	10000ng	30min_28Hz	Micro flow
73.26	10000ng	30min_28Hz	Micro flow
108.24	10000ng	30min_28Hz	Micro flow
195.13	10000ng	30min_28Hz	Micro flow
141.45	10000ng	30min_28Hz	Micro flow
154.95	10000ng	30min_28Hz	Micro flow
131.69	10000ng	30min_28Hz	Micro flow
98.531	10000ng	30min_28Hz	Micro flow
121.13	10000ng	30min_28Hz	Micro flow
50.284	10000ng	30min_28Hz	Micro flow
71.141	10000ng	30min_28Hz	Micro flow
113.08	10000ng	30min_28Hz	Micro flow
182.39	10000ng	30min_28Hz	Micro flow
65.232	10000ng	30min_28Hz	Micro flow
[truncated: 211,156+ more rows]

## Sheet: Fig. 1g
Retention length (FWHM)	MS	Amount	LC
30.461	30min_28Hz	1µg	Nano
11.1	30min_28Hz	1µg	Nano
26.706	30min_28Hz	1µg	Nano
236.058	30min_28Hz	1µg	Nano
18.734	30min_28Hz	1µg	Nano
50.776	30min_28Hz	1µg	Nano
26.231	30min_28Hz	1µg	Nano
1.166	30min_28Hz	1µg	Nano
1.166	30min_28Hz	1µg	Nano
1.166	30min_28Hz	1µg	Nano
1.166	30min_28Hz	1µg	Nano
2.914	30min_28Hz	1µg	Nano
1.748	30min_28Hz	1µg	Nano
2.331	30min_28Hz	1µg	Nano
1.748	30min_28Hz	1µg	Nano
3.497	30min_28Hz	1µg	Nano
3.497	30min_28Hz	1µg	Nano
4.079	30min_28Hz	1µg	Nano
2.914	30min_28Hz	1µg	Nano
2.333	30min_28Hz	1µg	Nano
2.333	30min_28Hz	1µg	Nano
3.498	30min_28Hz	1µg	Nano
2.331	30min_28Hz	1µg	Nano
3.497	30min_28Hz	1µg	Nano
4.082	30min_28Hz	1µg	Nano
2.914	30min_28Hz	1µg	Nano
2.916	30min_28Hz	1µg	Nano
3.5	30min_28Hz	1µg	Nano
2.917	30min_28Hz	1µg	Nano
2.917	30min_28Hz	1µg	Nano
3.497	30min_28Hz	1µg	Nano
4.665	30min_28Hz	1µg	Nano
3.497	30min_28Hz	1µg	Nano
5.838	30min_28Hz	1µg	Nano
3.505	30min_28Hz	1µg	Nano
3.518	30min_28Hz	1µg	Nano
4.103	30min_28Hz	1µg	Nano
4.092	30min_28Hz	1µg	Nano
4.688	30min_28Hz	1µg	Nano
5.857	30min_28Hz	1µg	Nano
4.682	30min_28Hz	1µg	Nano
5.269	30min_28Hz	1µg	Nano
5.27	30min_28Hz	1µg	Nano
5.265	30min_28Hz	1µg	Nano
9.387	30min_28Hz	1µg	Nano
5.871	30min_28Hz	1µg	Nano
2.933	30min_28Hz	1µg	Nano
5.274	30min_28Hz	1µg	Nano
4.685	30min_28Hz	1µg	Nano
6.437	30min_28Hz	1µg	Nano
3.505	30min_28Hz	1µg	Nano
5.265	30min_28Hz	1µg	Nano
4.677	30min_28Hz	1µg	Nano
6.463	30min_28Hz	1µg	Nano
8.231	30min_28Hz	1µg	Nano
5.871	30min_28Hz	1µg	Nano
4.103	30min_28Hz	1µg	Nano
7.643	30min_28Hz	1µg	Nano
9.981	30min_28Hz	1µg	Nano
4.695	30min_28Hz	1µg	Nano
9.985	30min_28Hz	1µg	Nano
7.05	30min_28Hz	1µg	Nano
5.889	30min_28Hz	1µg	Nano
11.752	30min_28Hz	1µg	Nano
8.835	30min_28Hz	1µg	Nano
11.187	30min_28Hz	1µg	Nano
4.098	30min_28Hz	1µg	Nano
5.275	30min_28Hz	1µg	Nano
5.872	30min_28Hz	1µg	Nano
5.869	30min_28Hz	1µg	Nano
4.692	30min_28Hz	1µg	Nano
5.269	30min_28Hz	1µg	Nano
5.857	30min_28Hz	1µg	Nano
5.27	30min_28Hz	1µg	Nano
4.682	30min_28Hz	1µg	Nano
5.268	30min_28Hz	1µg	Nano
5.269	30min_28Hz	1µg	Nano
5.857	30min_28Hz	1µg	Nano
5.291	30min_28Hz	1µg	Nano
4.115	30min_28Hz	1µg	Nano
6.441	30min_28Hz	1µg	Nano
4.092	30min_28Hz	1µg	Nano
4.088	30min_28Hz	1µg	Nano
3.502	30min_28Hz	1µg	Nano
5.27	30min_28Hz	1µg	Nano
3.512	30min_28Hz	1µg	Nano
6.442	30min_28Hz	1µg	Nano
4.09	30min_28Hz	1µg	Nano
4.683	30min_28Hz	1µg	Nano
3.502	30min_28Hz	1µg	Nano
4.671	30min_28Hz	1µg	Nano
3.505	30min_28Hz	1µg	Nano
3.497	30min_28Hz	1µg	Nano
4.081	30min_28Hz	1µg	Nano
4.083	30min_28Hz	1µg	Nano
3.5	30min_28Hz	1µg	Nano
4.097	30min_28Hz	1µg	Nano
4.666	30min_28Hz	1µg	Nano
4.671	30min_28Hz	1µg	Nano
4.085	30min_28Hz	1µg	Nano
5.254	30min_28Hz	1µg	Nano
3.51	30min_28Hz	1µg	Nano
4.087	30min_28Hz	1µg	Nano
4.098	30min_28Hz	1µg	Nano
4.672	30min_28Hz	1µg	Nano
4.098	30min_28Hz	1µg	Nano
5.292	30min_28Hz	1µg	Nano
4.691	30min_28Hz	1µg	Nano
4.676	30min_28Hz	1µg	Nano
6.421	30min_28Hz	1µg	Nano
4.084	30min_28Hz	1µg	Nano
5.257	30min_28Hz	1µg	Nano
4.672	30min_28Hz	1µg	Nano
4.672	30min_28Hz	1µg	Nano
5.256	30min_28Hz	1µg	Nano
4.671	30min_28Hz	1µg	Nano
8.179	30min_28Hz	1µg	Nano
5.282	30min_28Hz	1µg	Nano
4.669	30min_28Hz	1µg	Nano
4.677	30min_28Hz	1µg	Nano
5.287	30min_28Hz	1µg	Nano
4.676	30min_28Hz	1µg	Nano
16.362	30min_28Hz	1µg	Nano
3.534	30min_28Hz	1µg	Nano
4.108	30min_28Hz	1µg	Nano
4.115	30min_28Hz	1µg	Nano
4.11	30min_28Hz	1µg	Nano
3.529	30min_28Hz	1µg	Nano
2.353	30min_28Hz	1µg	Nano
5.301	30min_28Hz	1µg	Nano
2.94	30min_28Hz	1µg	Nano
4.113	30min_28Hz	1µg	Nano
5.302	30min_28Hz	1µg	Nano
3.517	30min_28Hz	1µg	Nano
7.708	30min_28Hz	1µg	Nano
7.707	30min_28Hz	1µg	Nano
5.921	30min_28Hz	1µg	Nano
6.494	30min_28Hz	1µg	Nano
4.131	30min_28Hz	1µg	Nano
4.147	30min_28Hz	1µg	Nano
5.898	30min_28Hz	1µg	Nano
5.917	30min_28Hz	1µg	Nano
4.714	30min_28Hz	1µg	Nano
5.313	30min_28Hz	1µg	Nano
27.468	30min_28Hz	1µg	Nano
17.324	30min_28Hz	1µg	Nano
40.637	30min_28Hz	1µg	Nano
22.688	30min_28Hz	1µg	Nano
72.647	30min_28Hz	1µg	Nano
1.166	30min_28Hz	1µg	Nano
1.748	30min_28Hz	1µg	Nano
2.331	30min_28Hz	1µg	Nano
1.165	30min_28Hz	1µg	Nano
1.748	30min_28Hz	1µg	Nano
1.748	30min_28Hz	1µg	Nano
1.749	30min_28Hz	1µg	Nano
1.749	30min_28Hz	1µg	Nano
4.079	30min_28Hz	1µg	Nano
2.914	30min_28Hz	1µg	Nano
2.916	30min_28Hz	1µg	Nano
2.335	30min_28Hz	1µg	Nano
4.08	30min_28Hz	1µg	Nano
3.499	30min_28Hz	1µg	Nano
3.499	30min_28Hz	1µg	Nano
3.5	30min_28Hz	1µg	Nano
3.497	30min_28Hz	1µg	Nano
3.497	30min_28Hz	1µg	Nano
4.08	30min_28Hz	1µg	Nano
4.081	30min_28Hz	1µg	Nano
4.672	30min_28Hz	1µg	Nano
5.256	30min_28Hz	1µg	Nano
3.517	30min_28Hz	1µg	Nano
4.102	30min_28Hz	1µg	Nano
7.617	30min_28Hz	1µg	Nano
4.673	30min_28Hz	1µg	Nano
7.025	30min_28Hz	1µg	Nano
5.267	30min_28Hz	1µg	Nano
5.27	30min_28Hz	1µg	Nano
5.261	30min_28Hz	1µg	Nano
5.271	30min_28Hz	1µg	Nano
3.51	30min_28Hz	1µg	Nano
5.265	30min_28Hz	1µg	Nano
2.925	30min_28Hz	1µg	Nano
5.268	30min_28Hz	1µg	Nano
5.851	30min_28Hz	1µg	Nano
6.464	30min_28Hz	1µg	Nano
8.801	30min_28Hz	1µg	Nano
4.712	30min_28Hz	1µg	Nano
8.822	30min_28Hz	1µg	Nano
5.881	30min_28Hz	1µg	Nano
5.286	30min_28Hz	1µg	Nano
4.701	30min_28Hz	1µg	Nano
9.386	30min_28Hz	1µg	Nano
5.286	30min_28Hz	1µg	Nano
5.278	30min_28Hz	1µg	Nano
7.026	30min_28Hz	1µg	Nano
5.269	30min_28Hz	1µg	Nano
5.271	30min_28Hz	1µg	Nano
5.286	30min_28Hz	1µg	Nano
5.289	30min_28Hz	1µg	Nano
5.871	30min_28Hz	1µg	Nano
3.504	30min_28Hz	1µg	Nano
4.68	30min_28Hz	1µg	Nano
2.349	30min_28Hz	1µg	Nano
3.505	30min_28Hz	1µg	Nano
4.09	30min_28Hz	1µg	Nano
4.082	30min_28Hz	1µg	Nano
3.5	30min_28Hz	1µg	Nano
7.002	30min_28Hz	1µg	Nano
4.082	30min_28Hz	1µg	Nano
4.681	30min_28Hz	1µg	Nano
5.257	30min_28Hz	1µg	Nano
4.681	30min_28Hz	1µg	Nano
4.104	30min_28Hz	1µg	Nano
4.671	30min_28Hz	1µg	Nano
4.686	30min_28Hz	1µg	Nano
4.684	30min_28Hz	1µg	Nano
4.671	30min_28Hz	1µg	Nano
4.672	30min_28Hz	1µg	Nano
4.089	30min_28Hz	1µg	Nano
3.498	30min_28Hz	1µg	Nano
4.092	30min_28Hz	1µg	Nano
4.682	30min_28Hz	1µg	Nano
3.511	30min_28Hz	1µg	Nano
4.1	30min_28Hz	1µg	Nano
4.675	30min_28Hz	1µg	Nano
4.086	30min_28Hz	1µg	Nano
4.093	30min_28Hz	1µg	Nano
4.096	30min_28Hz	1µg	Nano
4.086	30min_28Hz	1µg	Nano
5.858	30min_28Hz	1µg	Nano
5.285	30min_28Hz	1µg	Nano
4.694	30min_28Hz	1µg	Nano
5.295	30min_28Hz	1µg	Nano
5.886	30min_28Hz	1µg	Nano
5.292	30min_28Hz	1µg	Nano
4.704	30min_28Hz	1µg	Nano
4.111	30min_28Hz	1µg	Nano
5.276	30min_28Hz	1µg	Nano
7.074	30min_28Hz	1µg	Nano
5.915	30min_28Hz	1µg	Nano
1.177	30min_28Hz	1µg	Nano
1.188	30min_28Hz	1µg	Nano
25.936	30min_28Hz	1µg	Nano
29.743	30min_28Hz	1µg	Nano
13.537	30min_28Hz	1µg	Nano
21.568	30min_28Hz	1µg	Nano
1.165	30min_28Hz	1µg	Nano
1.748	30min_28Hz	1µg	Nano
1.748	30min_28Hz	1µg	Nano
2.331	30min_28Hz	1µg	Nano
1.748	30min_28Hz	1µg	Nano
2.331	30min_28Hz	1µg	Nano
2.331	30min_28Hz	1µg	Nano
2.914	30min_28Hz	1µg	Nano
2.333	30min_28Hz	1µg	Nano
2.914	30min_28Hz	1µg	Nano
2.333	30min_28Hz	1µg	Nano
5.828	30min_28Hz	1µg	Nano
3.498	30min_28Hz	1µg	Nano
2.914	30min_28Hz	1µg	Nano
2.331	30min_28Hz	1µg	Nano
2.331	30min_28Hz	1µg	Nano
3.497	30min_28Hz	1µg	Nano
3.497	30min_28Hz	1µg	Nano
2.914	30min_28Hz	1µg	Nano
4.082	30min_28Hz	1µg	Nano
4.081	30min_28Hz	1µg	Nano
4.665	30min_28Hz	1µg	Nano
2.917	30min_28Hz	1µg	Nano
2.914	30min_28Hz	1µg	Nano
4.081	30min_28Hz	1µg	Nano
4.672	30min_28Hz	1µg	Nano
3.498	30min_28Hz	1µg	Nano
4.671	30min_28Hz	1µg	Nano
3.502	30min_28Hz	1µg	Nano
4.678	30min_28Hz	1µg	Nano
5.263	30min_28Hz	1µg	Nano
4.68	30min_28Hz	1µg	Nano
5.289	30min_28Hz	1µg	Nano
5.287	30min_28Hz	1µg	Nano
5.278	30min_28Hz	1µg	Nano
5.278	30min_28Hz	1µg	Nano
5.862	30min_28Hz	1µg	Nano
4.105	30min_28Hz	1µg	Nano
5.27	30min_28Hz	1µg	Nano
4.685	30min_28Hz	1µg	Nano
6.437	30min_28Hz	1µg	Nano
5.27	30min_28Hz	1µg	Nano
7.025	30min_28Hz	1µg	Nano
5.265	30min_28Hz	1µg	Nano
7.026	30min_28Hz	1µg	Nano
8.818	30min_28Hz	1µg	Nano
4.68	30min_28Hz	1µg	Nano
6.458	30min_28Hz	1µg	Nano
6.452	30min_28Hz	1µg	Nano
15.851	30min_28Hz	1µg	Nano
6.456	30min_28Hz	1µg	Nano
8.81	30min_28Hz	1µg	Nano
7.654	30min_28Hz	1µg	Nano
5.888	30min_28Hz	1µg	Nano
7.642	30min_28Hz	1µg	Nano
8.234	30min_28Hz	1µg	Nano
5.866	30min_28Hz	1µg	Nano
2.939	30min_28Hz	1µg	Nano
4.699	30min_28Hz	1µg	Nano
5.295	30min_28Hz	1µg	Nano
4.692	30min_28Hz	1µg	Nano
5.861	30min_28Hz	1µg	Nano
4.108	30min_28Hz	1µg	Nano
5.852	30min_28Hz	1µg	Nano
4.097	30min_28Hz	1µg	Nano
4.683	30min_28Hz	1µg	Nano
4.688	30min_28Hz	1µg	Nano
5.27	30min_28Hz	1µg	Nano
5.275	30min_28Hz	1µg	Nano
4.69	30min_28Hz	1µg	Nano
4.686	30min_28Hz	1µg	Nano
6.458	30min_28Hz	1µg	Nano
5.877	30min_28Hz	1µg	Nano
4.692	30min_28Hz	1µg	Nano
3.505	30min_28Hz	1µg	Nano
5.858	30min_28Hz	1µg	Nano
4.104	30min_28Hz	1µg	Nano
5.273	30min_28Hz	1µg	Nano
4.688	30min_28Hz	1µg	Nano
4.684	30min_28Hz	1µg	Nano
4.099	30min_28Hz	1µg	Nano
5.837	30min_28Hz	1µg	Nano
4.668	30min_28Hz	1µg	Nano
4.085	30min_28Hz	1µg	Nano
4.081	30min_28Hz	1µg	Nano
3.498	30min_28Hz	1µg	Nano
4.667	30min_28Hz	1µg	Nano
3.498	30min_28Hz	1µg	Nano
2.335	30min_28Hz	1µg	Nano
4.673	30min_28Hz	1µg	Nano
4.086	30min_28Hz	1µg	Nano
4.666	30min_28Hz	1µg	Nano
3.507	30min_28Hz	1µg	Nano
5.258	30min_28Hz	1µg	Nano
3.504	30min_28Hz	1µg	Nano
2.928	30min_28Hz	1µg	Nano
4.099	30min_28Hz	1µg	Nano
4.672	30min_28Hz	1µg	Nano
3.503	30min_28Hz	1µg	Nano
5.866	30min_28Hz	1µg	Nano
4.684	30min_28Hz	1µg	Nano
4.694	30min_28Hz	1µg	Nano
5.254	30min_28Hz	1µg	Nano
4.088	30min_28Hz	1µg	Nano
4.089	30min_28Hz	1µg	Nano
4.092	30min_28Hz	1µg	Nano
4.096	30min_28Hz	1µg	Nano
4.678	30min_28Hz	1µg	Nano
4.112	30min_28Hz	1µg	Nano
4.669	30min_28Hz	1µg	Nano
4.083	30min_28Hz	1µg	Nano
5.253	30min_28Hz	1µg	Nano
3.528	30min_28Hz	1µg	Nano
5.285	30min_28Hz	1µg	Nano
4.092	30min_28Hz	1µg	Nano
3.501	30min_28Hz	1µg	Nano
2.919	30min_28Hz	1µg	Nano
4.698	30min_28Hz	1µg	Nano
7.064	30min_28Hz	1µg	Nano
6.471	30min_28Hz	1µg	Nano
4.109	30min_28Hz	1µg	Nano
4.702	30min_28Hz	1µg	Nano
6.48	30min_28Hz	1µg	Nano
2.961	30min_28Hz	1µg	Nano
7.116	30min_28Hz	1µg	Nano
6.511	30min_28Hz	1µg	Nano
4.143	30min_28Hz	1µg	Nano
6.504	30min_28Hz	1µg	Nano
5.306	30min_28Hz	1µg	Nano
5.313	30min_28Hz	1µg	Nano
7.079	30min_28Hz	1µg	Nano
1.771	30min_28Hz	1µg	Nano
5.304	30min_28Hz	1µg	Nano
5.893	30min_28Hz	1µg	Nano
4.753	30min_28Hz	1µg	Nano
5.968	30min_28Hz	1µg	Nano
15.429	30min_28Hz	1µg	Nano
12.729	30min_28Hz	1µg	Nano
25.698	30min_28Hz	1µg	Nano
26.443	30min_28Hz	1µg	Nano
53.857	30min_28Hz	1µg	Nano
31.739	30min_28Hz	1µg	Nano
1.166	30min_28Hz	1µg	Nano
1.748	30min_28Hz	1µg	Nano
2.331	30min_28Hz	1µg	Nano
2.331	30min_28Hz	1µg	Nano
2.331	30min_28Hz	1µg	Nano
2.331	30min_28Hz	1µg	Nano
2.914	30min_28Hz	1µg	Nano
1.748	30min_28Hz	1µg	Nano
2.916	30min_28Hz	1µg	Nano
3.497	30min_28Hz	1µg	Nano
2.335	30min_28Hz	1µg	Nano
3.497	30min_28Hz	1µg	Nano
2.914	30min_28Hz	1µg	Nano
2.331	30min_28Hz	1µg	Nano
2.914	30min_28Hz	1µg	Nano
4.083	30min_28Hz	1µg	Nano
2.914	30min_28Hz	1µg	Nano
3.497	30min_28Hz	1µg	Nano
4.081	30min_28Hz	1µg	Nano
3.499	30min_28Hz	1µg	Nano
3.499	30min_28Hz	1µg	Nano
4.088	30min_28Hz	1µg	Nano
4.102	30min_28Hz	1µg	Nano
5.862	30min_28Hz	1µg	Nano
4.676	30min_28Hz	1µg	Nano
6.438	30min_28Hz	1µg	Nano
6.441	30min_28Hz	1µg	Nano
9.948	30min_28Hz	1µg	Nano
5.265	30min_28Hz	1µg	Nano
4.096	30min_28Hz	1µg	Nano
5.856	30min_28Hz	1µg	Nano
4.688	30min_28Hz	1µg	Nano
4.102	30min_28Hz	1µg	Nano
6.444	30min_28Hz	1µg	Nano
4.1	30min_28Hz	1µg	Nano
5.263	30min_28Hz	1µg	Nano
5.853	30min_28Hz	1µg	Nano
5.299	30min_28Hz	1µg	Nano
4.712	30min_28Hz	1µg	Nano
5.877	30min_28Hz	1µg	Nano
4.687	30min_28Hz	1µg	Nano
7.053	30min_28Hz	1µg	Nano
4.122	30min_28Hz	1µg	Nano
5.867	30min_28Hz	1µg	Nano
6.449	30min_28Hz	1µg	Nano
7.068	30min_28Hz	1µg	Nano
3.53	30min_28Hz	1µg	Nano
9.98	30min_28Hz	1µg	Nano
4.686	30min_28Hz	1µg	Nano
5.282	30min_28Hz	1µg	Nano
5.266	30min_28Hz	1µg	Nano
3.524	30min_28Hz	1µg	Nano
2.938	30min_28Hz	1µg	Nano
2.918	30min_28Hz	1µg	Nano
5.273	30min_28Hz	1µg	Nano
4.675	30min_28Hz	1µg	Nano
3.504	30min_28Hz	1µg	Nano
4.089	30min_28Hz	1µg	Nano
4.673	30min_28Hz	1µg	Nano
4.674	30min_28Hz	1µg	Nano
3.502	30min_28Hz	1µg	Nano
4.684	30min_28Hz	1µg	Nano
4.092	30min_28Hz	1µg	Nano
4.09	30min_28Hz	1µg	Nano
4.096	30min_28Hz	1µg	Nano
4.096	30min_28Hz	1µg	Nano
5.251	30min_28Hz	1µg	Nano
3.502	30min_28Hz	1µg	Nano
4.673	30min_28Hz	1µg	Nano
4.091	30min_28Hz	1µg	Nano
2.916	30min_28Hz	1µg	Nano
4.672	30min_28Hz	1µg	Nano
4.085	30min_28Hz	1µg	Nano
4.082	30min_28Hz	1µg	Nano
4.677	30min_28Hz	1µg	Nano
4.68	30min_28Hz	1µg	Nano
4.684	30min_28Hz	1µg	Nano
4.685	30min_28Hz	1µg	Nano
4.681	30min_28Hz	1µg	Nano
3.506	30min_28Hz	1µg	Nano
4.672	30min_28Hz	1µg	Nano
4.684	30min_28Hz	1µg	Nano
4.097	30min_28Hz	1µg	Nano
5.854	30min_28Hz	1µg	Nano
4.102	30min_28Hz	1µg	Nano
4.667	30min_28Hz	1µg	Nano
4.084	30min_28Hz	1µg	Nano
5.252	30min_28Hz	1µg	Nano
4.089	30min_28Hz	1µg	Nano
4.675	30min_28Hz	1µg	Nano
3.507	30min_28Hz	1µg	Nano
4.09	30min_28Hz	1µg	Nano
3.503	30min_28Hz	1µg	Nano
4.088	30min_28Hz	1µg	Nano
5.25	30min_28Hz	1µg	Nano
3.5	30min_28Hz	1µg	Nano
4.087	30min_28Hz	1µg	Nano
4.665	30min_28Hz	1µg	Nano
4.083	30min_28Hz	1µg	Nano
4.094	30min_28Hz	1µg	Nano
3.509	30min_28Hz	1µg	Nano
4.699	30min_28Hz	1µg	Nano
3.503	30min_28Hz	1µg	Nano
4.086	30min_28Hz	1µg	Nano
5.841	30min_28Hz	1µg	Nano
4.08	30min_28Hz	1µg	Nano
5.259	30min_28Hz	1µg	Nano
4.712	30min_28Hz	1µg	Nano
4.71	30min_28Hz	1µg	Nano
8.23	30min_28Hz	1µg	Nano
5.881	30min_28Hz	1µg	Nano
4.111	30min_28Hz	1µg	Nano
3.52	30min_28Hz	1µg	Nano
6.459	30min_28Hz	1µg	Nano
4.133	30min_28Hz	1µg	Nano
5.307	30min_28Hz	1µg	Nano
5.29	30min_28Hz	1µg	Nano
2.347	30min_28Hz	1µg	Nano
5.292	30min_28Hz	1µg	Nano
5.876	30min_28Hz	1µg	Nano
5.284	30min_28Hz	1µg	Nano
5.302	30min_28Hz	1µg	Nano
4.712	30min_28Hz	1µg	Nano
5.302	30min_28Hz	1µg	Nano
6.472	30min_28Hz	1µg	Nano
7.029	30min_28Hz	1µg	Nano
4.681	30min_28Hz	1µg	Nano
3.519	30min_28Hz	1µg	Nano
11.172	30min_28Hz	1µg	Nano
5.915	30min_28Hz	1µg	Nano
10.658	30min_28Hz	1µg	Nano
7.106	30min_28Hz	1µg	Nano
6.511	30min_28Hz	1µg	Nano
6.512	30min_28Hz	1µg	Nano
4.734	30min_28Hz	1µg	Nano
7.07	30min_28Hz	1µg	Nano
4.733	30min_28Hz	1µg	Nano
7.107	30min_28Hz	1µg	Nano
5.912	30min_28Hz	1µg	Nano
5.313	30min_28Hz	1µg	Nano
5.314	30min_28Hz	1µg	Nano
4.717	30min_28Hz	1µg	Nano
5.335	30min_28Hz	1µg	Nano
5.92	30min_28Hz	1µg	Nano
5.332	30min_28Hz	1µg	Nano
5.957	30min_28Hz	1µg	Nano
6.54	30min_28Hz	1µg	Nano
5.343	30min_28Hz	1µg	Nano
29.287	30min_28Hz	1µg	Nano
23.139	30min_28Hz	1µg	Nano
21.224	30min_28Hz	1µg	Nano
0.923	30min_28Hz	1µg	Nano
46.882	30min_28Hz	1µg	Nano
6.643	30min_28Hz	1µg	Nano
0.923	30min_28Hz	1µg	Nano
1.165	30min_28Hz	1µg	Nano
1.749	30min_28Hz	1µg	Nano
1.748	30min_28Hz	1µg	Nano
1.748	30min_28Hz	1µg	Nano
1.748	30min_28Hz	1µg	Nano
1.748	30min_28Hz	1µg	Nano
1.749	30min_28Hz	1µg	Nano
2.332	30min_28Hz	1µg	Nano
2.331	30min_28Hz	1µg	Nano
2.914	30min_28Hz	1µg	Nano
4.082	30min_28Hz	1µg	Nano
2.914	30min_28Hz	1µg	Nano
2.914	30min_28Hz	1µg	Nano
2.914	30min_28Hz	1µg	Nano
2.914	30min_28Hz	1µg	Nano
3.497	30min_28Hz	1µg	Nano
2.915	30min_28Hz	1µg	Nano
2.917	30min_28Hz	1µg	Nano
4.08	30min_28Hz	1µg	Nano
3.5	30min_28Hz	1µg	Nano
5.245	30min_28Hz	1µg	Nano
4.08	30min_28Hz	1µg	Nano
4.679	30min_28Hz	1µg	Nano
4.689	30min_28Hz	1µg	Nano
1.755	30min_28Hz	1µg	Nano
9.361	30min_28Hz	1µg	Nano
7.025	30min_28Hz	1µg	Nano
4.689	30min_28Hz	1µg	Nano
6.437	30min_28Hz	1µg	Nano
4.099	30min_28Hz	1µg	Nano
4.1	30min_28Hz	1µg	Nano
3.511	30min_28Hz	1µg	Nano
5.266	30min_28Hz	1µg	Nano
4.701	30min_28Hz	1µg	Nano
5.279	30min_28Hz	1µg	Nano
7.025	30min_28Hz	1µg	Nano
4.688	30min_28Hz	1µg	Nano
5.27	30min_28Hz	1µg	Nano
5.275	30min_28Hz	1µg	Nano
4.702	30min_28Hz	1µg	Nano
5.271	30min_28Hz	1µg	Nano
6.473	30min_28Hz	1µg	Nano
3.518	30min_28Hz	1µg	Nano
7.034	30min_28Hz	1µg	Nano
5.281	30min_28Hz	1µg	Nano
8.23	30min_28Hz	1µg	Nano
7.638	30min_28Hz	1µg	Nano
7.059	30min_28Hz	1µg	Nano
7.043	30min_28Hz	1µg	Nano
5.889	30min_28Hz	1µg	Nano
8.23	30min_28Hz	1µg	Nano
5.275	30min_28Hz	1µg	Nano
5.878	30min_28Hz	1µg	Nano
4.689	30min_28Hz	1µg	Nano
4.689	30min_28Hz	1µg	Nano
4.102	30min_28Hz	1µg	Nano
3.518	30min_28Hz	1µg	Nano
5.268	30min_28Hz	1µg	Nano
5.852	30min_28Hz	1µg	Nano
4.684	30min_28Hz	1µg	Nano
4.684	30min_28Hz	1µg	Nano
4.11	30min_28Hz	1µg	Nano
5.286	30min_28Hz	1µg	Nano
4.679	30min_28Hz	1µg	Nano
4.679	30min_28Hz	1µg	Nano
2.924	30min_28Hz	1µg	Nano
7.599	30min_28Hz	1µg	Nano
6.425	30min_28Hz	1µg	Nano
4.676	30min_28Hz	1µg	Nano
4.098	30min_28Hz	1µg	Nano
4.1	30min_28Hz	1µg	Nano
5.259	30min_28Hz	1µg	Nano
4.092	30min_28Hz	1µg	Nano
5.272	30min_28Hz	1µg	Nano
4.673	30min_28Hz	1µg	Nano
4.684	30min_28Hz	1µg	Nano
3.503	30min_28Hz	1µg	Nano
4.102	30min_28Hz	1µg	Nano
2.917	30min_28Hz	1µg	Nano
4.08	30min_28Hz	1µg	Nano
6.995	30min_28Hz	1µg	Nano
4.082	30min_28Hz	1µg	Nano
4.081	30min_28Hz	1µg	Nano
3.501	30min_28Hz	1µg	Nano
5.252	30min_28Hz	1µg	Nano
4.087	30min_28Hz	1µg	Nano
4.086	30min_28Hz	1µg	Nano
4.088	30min_28Hz	1µg	Nano
3.498	30min_28Hz	1µg	Nano
4.666	30min_28Hz	1µg	Nano
4.668	30min_28Hz	1µg	Nano
4.091	30min_28Hz	1µg	Nano
2.93	30min_28Hz	1µg	Nano
4.68	30min_28Hz	1µg	Nano
4.101	30min_28Hz	1µg	Nano
4.681	30min_28Hz	1µg	Nano
4.674	30min_28Hz	1µg	Nano
4.674	30min_28Hz	1µg	Nano
6.431	30min_28Hz	1µg	Nano
2.93	30min_28Hz	1µg	Nano
2.927	30min_28Hz	1µg	Nano
5.289	30min_28Hz	1µg	Nano
4.109	30min_28Hz	1µg	Nano
5.252	30min_28Hz	1µg	Nano
5.252	30min_28Hz	1µg	Nano
4.673	30min_28Hz	1µg	Nano
6.418	30min_28Hz	1µg	Nano
5.254	30min_28Hz	1µg	Nano
4.673	30min_28Hz	1µg	Nano
5.257	30min_28Hz	1µg	Nano
4.095	30min_28Hz	1µg	Nano
6.424	30min_28Hz	1µg	Nano
4.091	30min_28Hz	1µg	Nano
4.1	30min_28Hz	1µg	Nano
2.924	30min_28Hz	1µg	Nano
4.092	30min_28Hz	1µg	Nano
4.668	30min_28Hz	1µg	Nano
4.093	30min_28Hz	1µg	Nano
5.273	30min_28Hz	1µg	Nano
4.106	30min_28Hz	1µg	Nano
5.257	30min_28Hz	1µg	Nano
2.918	30min_28Hz	1µg	Nano
4.093	30min_28Hz	1µg	Nano
6.468	30min_28Hz	1µg	Nano
5.28	30min_28Hz	1µg	Nano
4.697	30min_28Hz	1µg	Nano
6.475	30min_28Hz	1µg	Nano
4.682	30min_28Hz	1µg	Nano
5.278	30min_28Hz	1µg	Nano
5.283	30min_28Hz	1µg	Nano
6.463	30min_28Hz	1µg	Nano
1.178	30min_28Hz	1µg	Nano
4.702	30min_28Hz	1µg	Nano
5.302	30min_28Hz	1µg	Nano
5.294	30min_28Hz	1µg	Nano
4.714	30min_28Hz	1µg	Nano
5.292	30min_28Hz	1µg	Nano
5.291	30min_28Hz	1µg	Nano
5.288	30min_28Hz	1µg	Nano
5.286	30min_28Hz	1µg	Nano
5.878	30min_28Hz	1µg	Nano
4.696	30min_28Hz	1µg	Nano
5.293	30min_28Hz	1µg	Nano
5.913	30min_28Hz	1µg	Nano
4.731	30min_28Hz	1µg	Nano
2.964	30min_28Hz	1µg	Nano
3.552	30min_28Hz	1µg	Nano
2.37	30min_28Hz	1µg	Nano
5.917	30min_28Hz	1µg	Nano
8.272	30min_28Hz	1µg	Nano
6.477	30min_28Hz	1µg	Nano
4.124	30min_28Hz	1µg	Nano
4.735	30min_28Hz	1µg	Nano
4.722	30min_28Hz	1µg	Nano
5.909	30min_28Hz	1µg	Nano
5.917	30min_28Hz	1µg	Nano
5.319	30min_28Hz	1µg	Nano
22.097	30min_28Hz	1µg	Nano
23.8	30min_28Hz	1µg	Nano
18.151	30min_28Hz	1µg	Nano
16.224	30min_28Hz	1µg	Nano
7.075	30min_28Hz	1µg	Nano
1.748	30min_28Hz	1µg	Nano
1.757	30min_28Hz	1µg	Nano
2.914	30min_28Hz	1µg	Nano
1.166	30min_28Hz	1µg	Nano
1.749	30min_28Hz	1µg	Nano
1.748	30min_28Hz	1µg	Nano
2.331	30min_28Hz	1µg	Nano
2.331	30min_28Hz	1µg	Nano
2.331	30min_28Hz	1µg	Nano
2.331	30min_28Hz	1µg	Nano
1.749	30min_28Hz	1µg	Nano
2.331	30min_28Hz	1µg	Nano
2.914	30min_28Hz	1µg	Nano
3.499	30min_28Hz	1µg	Nano
2.331	30min_28Hz	1µg	Nano
2.914	30min_28Hz	1µg	Nano
2.331	30min_28Hz	1µg	Nano
3.498	30min_28Hz	1µg	Nano
2.914	30min_28Hz	1µg	Nano
3.498	30min_28Hz	1µg	Nano
2.915	30min_28Hz	1µg	Nano
3.499	30min_28Hz	1µg	Nano
4.08	30min_28Hz	1µg	Nano
3.5	30min_28Hz	1µg	Nano
4.082	30min_28Hz	1µg	Nano
3.497	30min_28Hz	1µg	Nano
2.914	30min_28Hz	1µg	Nano
7.004	30min_28Hz	1µg	Nano
3.498	30min_28Hz	1µg	Nano
2.918	30min_28Hz	1µg	Nano
4.081	30min_28Hz	1µg	Nano
4.685	30min_28Hz	1µg	Nano
5.272	30min_28Hz	1µg	Nano
4.109	30min_28Hz	1µg	Nano
2.932	30min_28Hz	1µg	Nano
3.506	30min_28Hz	1µg	Nano
4.096	30min_28Hz	1µg	Nano
5.849	30min_28Hz	1µg	Nano
7.022	30min_28Hz	1µg	Nano
5.284	30min_28Hz	1µg	Nano
6.459	30min_28Hz	1µg	Nano
6.458	30min_28Hz	1µg	Nano
5.86	30min_28Hz	1µg	Nano
6.444	30min_28Hz	1µg	Nano
5.862	30min_28Hz	1µg	Nano
4.69	30min_28Hz	1µg	Nano
5.271	30min_28Hz	1µg	Nano
5.854	30min_28Hz	1µg	Nano
5.27	30min_28Hz	1µg	Nano
6.437	30min_28Hz	1µg	Nano
5.287	30min_28Hz	1µg	Nano
5.885	30min_28Hz	1µg	Nano
5.885	30min_28Hz	1µg	Nano
5.867	30min_28Hz	1µg	Nano
7.638	30min_28Hz	1µg	Nano
8.212	30min_28Hz	1µg	Nano
7.057	30min_28Hz	1µg	Nano
5.281	30min_28Hz	1µg	Nano
8.213	30min_28Hz	1µg	Nano
7.055	30min_28Hz	1µg	Nano
8.816	30min_28Hz	1µg	Nano
10.003	30min_28Hz	1µg	Nano
4.709	30min_28Hz	1µg	Nano
5.275	30min_28Hz	1µg	Nano
5.861	30min_28Hz	1µg	Nano
4.681	30min_28Hz	1µg	Nano
5.859	30min_28Hz	1µg	Nano
5.268	30min_28Hz	1µg	Nano
5.266	30min_28Hz	1µg	Nano
4.686	30min_28Hz	1µg	Nano
4.105	30min_28Hz	1µg	Nano
5.27	30min_28Hz	1µg	Nano
4.702	30min_28Hz	1µg	Nano
5.286	30min_28Hz	1µg	Nano
4.701	30min_28Hz	1µg	Nano
4.67	30min_28Hz	1µg	Nano
4.091	30min_28Hz	1µg	Nano
4.091	30min_28Hz	1µg	Nano
4.688	30min_28Hz	1µg	Nano
3.505	30min_28Hz	1µg	Nano
3.511	30min_28Hz	1µg	Nano
4.673	30min_28Hz	1µg	Nano
4.104	30min_28Hz	1µg	Nano
3.506	30min_28Hz	1µg	Nano
4.081	30min_28Hz	1µg	Nano
4.084	30min_28Hz	1µg	Nano
3.5	30min_28Hz	1µg	Nano
4.083	30min_28Hz	1µg	Nano
4.666	30min_28Hz	1µg	Nano
4.666	30min_28Hz	1µg	Nano
2.924	30min_28Hz	1µg	Nano
3.501	30min_28Hz	1µg	Nano
4.664	30min_28Hz	1µg	Nano
4.089	30min_28Hz	1µg	Nano
4.672	30min_28Hz	1µg	Nano
4.685	30min_28Hz	1µg	Nano
4.677	30min_28Hz	1µg	Nano
4.673	30min_28Hz	1µg	Nano
4.684	30min_28Hz	1µg	Nano
4.687	30min_28Hz	1µg	Nano
5.274	30min_28Hz	1µg	Nano
4.666	30min_28Hz	1µg	Nano
4.087	30min_28Hz	1µg	Nano
5.842	30min_28Hz	1µg	Nano
5.252	30min_28Hz	1µg	Nano
4.089	30min_28Hz	1µg	Nano
4.676	30min_28Hz	1µg	Nano
4.09	30min_28Hz	1µg	Nano
4.111	30min_28Hz	1µg	Nano
4.1	30min_28Hz	1µg	Nano
4.101	30min_28Hz	1µg	Nano
4.676	30min_28Hz	1µg	Nano
8.815	30min_28Hz	1µg	Nano
4.106	30min_28Hz	1µg	Nano
5.257	30min_28Hz	1µg	Nano
5.257	30min_28Hz	1µg	Nano
4.663	30min_28Hz	1µg	Nano
4.668	30min_28Hz	1µg	Nano
2.918	30min_28Hz	1µg	Nano
4.675	30min_28Hz	1µg	Nano
4.687	30min_28Hz	1µg	Nano
4.084	30min_28Hz	1µg	Nano
5.258	30min_28Hz	1µg	Nano
4.1	30min_28Hz	1µg	Nano
5.261	30min_28Hz	1µg	Nano
5.267	30min_28Hz	1µg	Nano
4.712	30min_28Hz	1µg	Nano
5.287	30min_28Hz	1µg	Nano
7.034	30min_28Hz	1µg	Nano
5.868	30min_28Hz	1µg	Nano
10.575	30min_28Hz	1µg	Nano
4.698	30min_28Hz	1µg	Nano
4.694	30min_28Hz	1µg	Nano
5.302	30min_28Hz	1µg	Nano
4.718	30min_28Hz	1µg	Nano
5.892	30min_28Hz	1µg	Nano
5.889	30min_28Hz	1µg	Nano
5.29	30min_28Hz	1µg	Nano
5.875	30min_28Hz	1µg	Nano
4.12	30min_28Hz	1µg	Nano
5.291	30min_28Hz	1µg	Nano
4.705	30min_28Hz	1µg	Nano
4.708	30min_28Hz	1µg	Nano
4.7	30min_28Hz	1µg	Nano
4.119	30min_28Hz	1µg	Nano
3.526	30min_28Hz	1µg	Nano
5.27	30min_28Hz	1µg	Nano
6.46	30min_28Hz	1µg	Nano
5.282	30min_28Hz	1µg	Nano
6.473	30min_28Hz	1µg	Nano
7.079	30min_28Hz	1µg	Nano
7.079	30min_28Hz	1µg	Nano
4.731	30min_28Hz	1µg	Nano
5.915	30min_28Hz	1µg	Nano
6.5	30min_28Hz	1µg	Nano
11.231	30min_28Hz	1µg	Nano
5.332	30min_28Hz	1µg	Nano
7.107	30min_28Hz	1µg	Nano
7.699	30min_28Hz	1µg	Nano
7.108	30min_28Hz	1µg	Nano
6.51	30min_28Hz	1µg	Nano
6.506	30min_28Hz	1µg	Nano
5.317	30min_28Hz	1µg	Nano
7.095	30min_28Hz	1µg	Nano
4.722	30min_28Hz	1µg	Nano
6.509	30min_28Hz	1µg	Nano
5.309	30min_28Hz	1µg	Nano
4.7	30min_28Hz	1µg	Nano
5.896	30min_28Hz	1µg	Nano
4.707	30min_28Hz	1µg	Nano
6.47	30min_28Hz	1µg	Nano
4.121	30min_28Hz	1µg	Nano
5.912	30min_28Hz	1µg	Nano
5.317	30min_28Hz	1µg	Nano
4.737	30min_28Hz	1µg	Nano
4.725	30min_28Hz	1µg	Nano
5.916	30min_28Hz	1µg	Nano
5.312	30min_28Hz	1µg	Nano
16.54	30min_28Hz	1µg	Nano
5.315	30min_28Hz	1µg	Nano
5.305	30min_28Hz	1µg	Nano
5.305	30min_28Hz	1µg	Nano
5.291	30min_28Hz	1µg	Nano
5.302	30min_28Hz	1µg	Nano
7.661	30min_28Hz	1µg	Nano
5.322	30min_28Hz	1µg	Nano
1.195	30min_28Hz	1µg	Nano
1.772	30min_28Hz	1µg	Nano
4.137	30min_28Hz	1µg	Nano
5.89	30min_28Hz	1µg	Nano
4.713	30min_28Hz	1µg	Nano
5.902	30min_28Hz	1µg	Nano
5.35	30min_28Hz	1µg	Nano
5.335	30min_28Hz	1µg	Nano
5.345	30min_28Hz	1µg	Nano
8.285	30min_28Hz	1µg	Nano
7.688	30min_28Hz	1µg	Nano
5.922	30min_28Hz	1µg	Nano
5.95	30min_28Hz	1µg	Nano
5.352	30min_28Hz	1µg	Nano
6.512	30min_28Hz	1µg	Nano
4.715	30min_28Hz	1µg	Nano
5.945	30min_28Hz	1µg	Nano
5.341	30min_28Hz	1µg	Nano
5.347	30min_28Hz	1µg	Nano
5.962	30min_28Hz	1µg	Nano
6.002	30min_28Hz	1µg	Nano
4.789	30min_28Hz	1µg	Nano
5.928	30min_28Hz	1µg	Nano
5.332	30min_28Hz	1µg	Nano
6.144	30min_28Hz	1µg	Nano
9.186	30min_28Hz	1µg	Nano
16.403	30min_28Hz	1µg	Nano
36.649	30min_28Hz	1µg	Nano
6.095	30min_28Hz	1µg	Nano
12.962	30min_28Hz	1µg	Nano
0.923	30min_28Hz	1µg	Nano
2.331	30min_28Hz	1µg	Nano
11.017	30min_28Hz	1µg	Nano
2.776	30min_28Hz	1µg	Nano
43.109	30min_28Hz	1µg	Nano
48.644	30min_28Hz	1µg	Nano
16.035	30min_28Hz	1µg	Nano
29.428	30min_28Hz	1µg	Nano
24.006	30min_28Hz	1µg	Nano
1.659	30min_28Hz	1µg	Nano
9.661	30min_28Hz	1µg	Nano
23.674	30min_28Hz	1µg	Nano
35.85	30min_28Hz	1µg	Nano
1.748	30min_28Hz	1µg	Nano
1.748	30min_28Hz	1µg	Nano
1.166	30min_28Hz	1µg	Nano
2.331	30min_28Hz	1µg	Nano
1.748	30min_28Hz	1µg	Nano
2.331	30min_28Hz	1µg	Nano
1.748	30min_28Hz	1µg	Nano
2.331	30min_28Hz	1µg	Nano
2.331	30min_28Hz	1µg	Nano
1.748	30min_28Hz	1µg	Nano
2.914	30min_28Hz	1µg	Nano
2.333	30min_28Hz	1µg	Nano
2.331	30min_28Hz	1µg	Nano
2.333	30min_28Hz	1µg	Nano
2.916	30min_28Hz	1µg	Nano
2.331	30min_28Hz	1µg	Nano
2.333	30min_28Hz	1µg	Nano
2.916	30min_28Hz	1µg	Nano
2.333	30min_28Hz	1µg	Nano
2.916	30min_28Hz	1µg	Nano
1.167	30min_28Hz	1µg	Nano
2.333	30min_28Hz	1µg	Nano
2.914	30min_28Hz	1µg	Nano
2.331	30min_28Hz	1µg	Nano
2.331	30min_28Hz	1µg	Nano
2.914	30min_28Hz	1µg	Nano
2.914	30min_28Hz	1µg	Nano
4.079	30min_28Hz	1µg	Nano
3.497	30min_28Hz	1µg	Nano
3.497	30min_28Hz	1µg	Nano
2.914	30min_28Hz	1µg	Nano
3.499	30min_28Hz	1µg	Nano
4.082	30min_28Hz	1µg	Nano
2.914	30min_28Hz	1µg	Nano
3.497	30min_28Hz	1µg	Nano
2.915	30min_28Hz	1µg	Nano
2.914	30min_28Hz	1µg	Nano
3.5	30min_28Hz	1µg	Nano
4.083	30min_28Hz	1µg	Nano
2.332	30min_28Hz	1µg	Nano
3.497	30min_28Hz	1µg	Nano
4.662	30min_28Hz	1µg	Nano
3.497	30min_28Hz	1µg	Nano
6.421	30min_28Hz	1µg	Nano
2.915	30min_28Hz	1µg	Nano
4.671	30min_28Hz	1µg	Nano
4.672	30min_28Hz	1µg	Nano
4.689	30min_28Hz	1µg	Nano
3.505	30min_28Hz	1µg	Nano
3.498	30min_28Hz	1µg	Nano
4.09	30min_28Hz	1µg	Nano
4.68	30min_28Hz	1µg	Nano
4.689	30min_28Hz	1µg	Nano
4.691	30min_28Hz	1µg	Nano
4.1	30min_28Hz	1µg	Nano
4.688	30min_28Hz	1µg	Nano
4.09	30min_28Hz	1µg	Nano
5.843	30min_28Hz	1µg	Nano
2.921	30min_28Hz	1µg	Nano
4.091	30min_28Hz	1µg	Nano
4.675	30min_28Hz	1µg	Nano
4.096	30min_28Hz	1µg	Nano
5.849	30min_28Hz	1µg	Nano
4.099	30min_28Hz	1µg	Nano
4.089	30min_28Hz	1µg	Nano
7.017	30min_28Hz	1µg	Nano
5.857	30min_28Hz	1µg	Nano
5.268	30min_28Hz	1µg	Nano
7.028	30min_28Hz	1µg	Nano
5.267	30min_28Hz	1µg	Nano
6.44	30min_28Hz	1µg	Nano
5.267	30min_28Hz	1µg	Nano
7.028	30min_28Hz	1µg	Nano
4.688	30min_28Hz	1µg	Nano
4.682	30min_28Hz	1µg	Nano
9.366	30min_28Hz	1µg	Nano
3.509	30min_28Hz	1µg	Nano
4.687	30min_28Hz	1µg	Nano
4.689	30min_28Hz	1µg	Nano
4.1	30min_28Hz	1µg	Nano
4.688	30min_28Hz	1µg	Nano
5.289	30min_28Hz	1µg	Nano
6.451	30min_28Hz	1µg	Nano
4.103	30min_28Hz	1µg	Nano
6.448	30min_28Hz	1µg	Nano
5.277	30min_28Hz	1µg	Nano
3.514	30min_28Hz	1µg	Nano
3.516	30min_28Hz	1µg	Nano
5.857	30min_28Hz	1µg	Nano
4.682	30min_28Hz	1µg	Nano
6.442	30min_28Hz	1µg	Nano
4.096	30min_28Hz	1µg	Nano
6.442	30min_28Hz	1µg	Nano
5.265	30min_28Hz	1µg	Nano
5.877	30min_28Hz	1µg	Nano
4.091	30min_28Hz	1µg	Nano
4.679	30min_28Hz	1µg	Nano
4.707	30min_28Hz	1µg	Nano
5.29	30min_28Hz	1µg	Nano
5.887	30min_28Hz	1µg	Nano
5.855	30min_28Hz	1µg	Nano
5.886	30min_28Hz	1µg	Nano
6.449	30min_28Hz	1µg	Nano
6.456	30min_28Hz	1µg	Nano
7.042	30min_28Hz	1µg	Nano
7.046	30min_28Hz	1µg	Nano
5.872	30min_28Hz	1µg	Nano
9.991	30min_28Hz	1µg	Nano
7.04	30min_28Hz	1µg	Nano
5.291	30min_28Hz	1µg	Nano
9.397	30min_28Hz	1µg	Nano
8.81	30min_28Hz	1µg	Nano
9.997	30min_28Hz	1µg	Nano
9.397	30min_28Hz	1µg	Nano
5.885	30min_28Hz	1µg	Nano
6.482	30min_28Hz	1µg	Nano
9.981	30min_28Hz	1µg	Nano
10.583	30min_28Hz	1µg	Nano
10.015	30min_28Hz	1µg	Nano
5.297	30min_28Hz	1µg	Nano
4.705	30min_28Hz	1µg	Nano
5.87	30min_28Hz	1µg	Nano
5.862	30min_28Hz	1µg	Nano
7.049	30min_28Hz	1µg	Nano
5.271	30min_28Hz	1µg	Nano
5.286	30min_28Hz	1µg	Nano
5.288	30min_28Hz	1µg	Nano
4.701	30min_28Hz	1µg	Nano
5.879	30min_28Hz	1µg	Nano
4.102	30min_28Hz	1µg	Nano
3.523	30min_28Hz	1µg	Nano
5.279	30min_28Hz	1µg	Nano
5.863	30min_28Hz	1µg	Nano
4.692	30min_28Hz	1µg	Nano
5.273	30min_28Hz	1µg	Nano
5.273	30min_28Hz	1µg	Nano
7.023	30min_28Hz	1µg	Nano
5.864	30min_28Hz	1µg	Nano
10.536	30min_28Hz	1µg	Nano
7.61	30min_28Hz	1µg	Nano
5.271	30min_28Hz	1µg	Nano
5.271	30min_28Hz	1µg	Nano
7.608	30min_28Hz	1µg	Nano
5.271	30min_28Hz	1µg	Nano
5.855	30min_28Hz	1µg	Nano
5.27	30min_28Hz	1µg	Nano
6.453	30min_28Hz	1µg	Nano
4.102	30min_28Hz	1µg	Nano
4.702	30min_28Hz	1µg	Nano
4.702	30min_28Hz	1µg	Nano
4.695	30min_28Hz	1µg	Nano
4.707	30min_28Hz	1µg	Nano
3.53	30min_28Hz	1µg	Nano
4.696	30min_28Hz	1µg	Nano
4.681	30min_28Hz	1µg	Nano
5.261	30min_28Hz	1µg	Nano
5.256	30min_28Hz	1µg	Nano
5.256	30min_28Hz	1µg	Nano
5.256	30min_28Hz	1µg	Nano
4.093	30min_28Hz	1µg	Nano
4.67	30min_28Hz	1µg	Nano
4.088	30min_28Hz	1µg	Nano
4.672	30min_28Hz	1µg	Nano
5.275	30min_28Hz	1µg	Nano
9.368	30min_28Hz	1µg	Nano
3.516	30min_28Hz	1µg	Nano
4.679	30min_28Hz	1µg	Nano
4.095	30min_28Hz	1µg	Nano
4.681	30min_28Hz	1µg	Nano
3.509	30min_28Hz	1µg	Nano
4.093	30min_28Hz	1µg	Nano
3.509	30min_28Hz	1µg	Nano
4.104	30min_28Hz	1µg	Nano
4.688	30min_28Hz	1µg	Nano
4.687	30min_28Hz	1µg	Nano
3.521	30min_28Hz	1µg	Nano
3.521	30min_28Hz	1µg	Nano
6.44	30min_28Hz	1µg	Nano
3.513	30min_28Hz	1µg	Nano
4.682	30min_28Hz	1µg	Nano
3.502	30min_28Hz	1µg	Nano
4.085	30min_28Hz	1µg	Nano
4.086	30min_28Hz	1µg	Nano
4.089	30min_28Hz	1µg	Nano
4.672	30min_28Hz	1µg	Nano
8.755	30min_28Hz	1µg	Nano
3.505	30min_28Hz	1µg	Nano
4.083	30min_28Hz	1µg	Nano
3.498	30min_28Hz	1µg	Nano
3.498	30min_28Hz	1µg	Nano
2.915	30min_28Hz	1µg	Nano
2.915	30min_28Hz	1µg	Nano
19.253	30min_28Hz	1µg	Nano
4.082	30min_28Hz	1µg	Nano
4.081	30min_28Hz	1µg	Nano
3.5	30min_28Hz	1µg	Nano
11.085	30min_28Hz	1µg	Nano
4.674	30min_28Hz	1µg	Nano
5.263	30min_28Hz	1µg	Nano
5.257	30min_28Hz	1µg	Nano
3.507	30min_28Hz	1µg	Nano
4.088	30min_28Hz	1µg	Nano
4.672	30min_28Hz	1µg	Nano
2.916	30min_28Hz	1µg	Nano
4.081	30min_28Hz	1µg	Nano
3.498	30min_28Hz	1µg	Nano
3.5	30min_28Hz	1µg	Nano
4.674	30min_28Hz	1µg	Nano
4.682	30min_28Hz	1µg	Nano
4.1	30min_28Hz	1µg	Nano
4.097	30min_28Hz	1µg	Nano
4.094	30min_28Hz	1µg	Nano
3.511	30min_28Hz	1µg	Nano
4.094	30min_28Hz	1µg	Nano
4.087	30min_28Hz	1µg	Nano
2.928	30min_28Hz	1µg	Nano
4.096	30min_28Hz	1µg	Nano
4.677	30min_28Hz	1µg	Nano
3.508	30min_28Hz	1µg	Nano
4.671	30min_28Hz	1µg	Nano
4.091	30min_28Hz	1µg	Nano
4.684	30min_28Hz	1µg	Nano
4.1	30min_28Hz	1µg	Nano
4.098	30min_28Hz	1µg	Nano
5.288	30min_28Hz	1µg	Nano
2.922	30min_28Hz	1µg	Nano
4.694	30min_28Hz	1µg	Nano
4.694	30min_28Hz	1µg	Nano
3.513	30min_28Hz	1µg	Nano
5.875	30min_28Hz	1µg	Nano
4.688	30min_28Hz	1µg	Nano
6.448	30min_28Hz	1µg	Nano
4.105	30min_28Hz	1µg	Nano
4.084	30min_28Hz	1µg	Nano
4.089	30min_28Hz	1µg	Nano
4.672	30min_28Hz	1µg	Nano
4.671	30min_28Hz	1µg	Nano
6.427	30min_28Hz	1µg	Nano
4.673	30min_28Hz	1µg	Nano
5.261	30min_28Hz	1µg	Nano
4.678	30min_28Hz	1µg	Nano
4.678	30min_28Hz	1µg	Nano
5.838	30min_28Hz	1µg	Nano
4.669	30min_28Hz	1µg	Nano
4.669	30min_28Hz	1µg	Nano
5.838	30min_28Hz	1µg	Nano
4.085	30min_28Hz	1µg	Nano
4.088	30min_28Hz	1µg	Nano
4.086	30min_28Hz	1µg	Nano
4.671	30min_28Hz	1µg	Nano
4.672	30min_28Hz	1µg	Nano
4.088	30min_28Hz	1µg	Nano
4.674	30min_28Hz	1µg	Nano
4.09	30min_28Hz	1µg	Nano
4.674	30min_28Hz	1µg	Nano
3.5	30min_28Hz	1µg	Nano
5.847	30min_28Hz	1µg	Nano
4.083	30min_28Hz	1µg	Nano
7.005	30min_28Hz	1µg	Nano
4.676	30min_28Hz	1µg	Nano
5.268	30min_28Hz	1µg	Nano
5.845	30min_28Hz	1µg	Nano
3.51	30min_28Hz	1µg	Nano
4.682	30min_28Hz	1µg	Nano
4.093	30min_28Hz	1µg	Nano
4.697	30min_28Hz	1µg	Nano
4.677	30min_28Hz	1µg	Nano
5.255	30min_28Hz	1µg	Nano
4.083	30min_28Hz	1µg	Nano
4.086	30min_28Hz	1µg	Nano
4.669	30min_28Hz	1µg	Nano
3.5	30min_28Hz	1µg	Nano
5.259	30min_28Hz	1µg	Nano
4.677	30min_28Hz	1µg	Nano
4.114	30min_28Hz	1µg	Nano
4.086	30min_28Hz	1µg	Nano
4.093	30min_28Hz	1µg	Nano
5.287	30min_28Hz	1µg	Nano
7.011	30min_28Hz	1µg	Nano
4.103	30min_28Hz	1µg	Nano
4.669	30min_28Hz	1µg	Nano
3.501	30min_28Hz	1µg	Nano
3.503	30min_28Hz	1µg	Nano
3.503	30min_28Hz	1µg	Nano
4.672	30min_28Hz	1µg	Nano
4.667	30min_28Hz	1µg	Nano
4.671	30min_28Hz	1µg	Nano
4.084	30min_28Hz	1µg	Nano
4.093	30min_28Hz	1µg	Nano
6.424	30min_28Hz	1µg	Nano
4.676	30min_28Hz	1µg	Nano
4.711	30min_28Hz	1µg	Nano
6.444	30min_28Hz	1µg	Nano
5.299	30min_28Hz	1µg	Nano
4.701	30min_28Hz	1µg	Nano
4.108	30min_28Hz	1µg	Nano
5.274	30min_28Hz	1µg	Nano
5.281	30min_28Hz	1µg	Nano
5.281	30min_28Hz	1µg	Nano
8.803	30min_28Hz	1µg	Nano
5.299	30min_28Hz	1µg	Nano
7.041	30min_28Hz	1µg	Nano
4.682	30min_28Hz	1µg	Nano
4.124	30min_28Hz	1µg	Nano
5.288	30min_28Hz	1µg	Nano
5.275	30min_28Hz	1µg	Nano
5.304	30min_28Hz	1µg	Nano
4.69	30min_28Hz	1µg	Nano
7.043	30min_28Hz	1µg	Nano
5.285	30min_28Hz	1µg	Nano
5.285	30min_28Hz	1µg	Nano
4.702	30min_28Hz	1µg	Nano
5.879	30min_28Hz	1µg	Nano
5.879	30min_28Hz	1µg	Nano
5.294	30min_28Hz	1µg	Nano
5.894	30min_28Hz	1µg	Nano
5.294	30min_28Hz	1µg	Nano
7.063	30min_28Hz	1µg	Nano
4.118	30min_28Hz	1µg	Nano
4.124	30min_28Hz	1µg	Nano
5.288	30min_28Hz	1µg	Nano
5.29	30min_28Hz	1µg	Nano
4.113	30min_28Hz	1µg	Nano
5.289	30min_28Hz	1µg	Nano
5.29	30min_28Hz	1µg	Nano
4.703	30min_28Hz	1µg	Nano
3.528	30min_28Hz	1µg	Nano
5.873	30min_28Hz	1µg	Nano
8.229	30min_28Hz	1µg	Nano
4.711	30min_28Hz	1µg	Nano
5.295	30min_28Hz	1µg	Nano
5.293	30min_28Hz	1µg	Nano
5.885	30min_28Hz	1µg	Nano
4.712	30min_28Hz	1µg	Nano
4.712	30min_28Hz	1µg	Nano
2.945	30min_28Hz	1µg	Nano
5.886	30min_28Hz	1µg	Nano
4.714	30min_28Hz	1µg	Nano
4.115	30min_28Hz	1µg	Nano
5.295	30min_28Hz	1µg	Nano
4.121	30min_28Hz	1µg	Nano
4.705	30min_28Hz	1µg	Nano
4.713	30min_28Hz	1µg	Nano
5.302	30min_28Hz	1µg	Nano
5.892	30min_28Hz	1µg	Nano
4.708	30min_28Hz	1µg	Nano
5.291	30min_28Hz	1µg	Nano
5.296	30min_28Hz	1µg	Nano
4.112	30min_28Hz	1µg	Nano
4.7	30min_28Hz	1µg	Nano
4.696	30min_28Hz	1µg	Nano
4.111	30min_28Hz	1µg	Nano
4.685	30min_28Hz	1µg	Nano
5.268	30min_28Hz	1µg	Nano
4.685	30min_28Hz	1µg	Nano
3.525	30min_28Hz	1µg	Nano
5.288	30min_28Hz	1µg	Nano
4.7	30min_28Hz	1µg	Nano
5.281	30min_28Hz	1µg	Nano
4.692	30min_28Hz	1µg	Nano
5.281	30min_28Hz	1µg	Nano
7.058	30min_28Hz	1µg	Nano
4.703	30min_28Hz	1µg	Nano
4.1	30min_28Hz	1µg	Nano
4.698	30min_28Hz	1µg	Nano
7.662	30min_28Hz	1µg	Nano
7.683	30min_28Hz	1µg	Nano
8.866	30min_28Hz	1µg	Nano
5.91	30min_28Hz	1µg	Nano
5.92	30min_28Hz	1µg	Nano
4.719	30min_28Hz	1µg	Nano
8.863	30min_28Hz	1µg	Nano
7.107	30min_28Hz	1µg	Nano
6.517	30min_28Hz	1µg	Nano
7.694	30min_28Hz	1µg	Nano
8.89	30min_28Hz	1µg	Nano
7.107	30min_28Hz	1µg	Nano
5.921	30min_28Hz	1µg	Nano
7.703	30min_28Hz	1µg	Nano
1.775	30min_28Hz	1µg	Nano
7.699	30min_28Hz	1µg	Nano
6.517	30min_28Hz	1µg	Nano
6.516	30min_28Hz	1µg	Nano
7.106	30min_28Hz	1µg	Nano
7.106	30min_28Hz	1µg	Nano
5.913	30min_28Hz	1µg	Nano
7.103	30min_28Hz	1µg	Nano
5.917	30min_28Hz	1µg	Nano
5.331	30min_28Hz	1µg	Nano
7.097	30min_28Hz	1µg	Nano
7.099	30min_28Hz	1µg	Nano
7.092	30min_28Hz	1µg	Nano
7.087	30min_28Hz	1µg	Nano
2.961	30min_28Hz	1µg	Nano
6.498	30min_28Hz	1µg	Nano
6.498	30min_28Hz	1µg	Nano
5.324	30min_28Hz	1µg	Nano
4.145	30min_28Hz	1µg	Nano
4.142	30min_28Hz	1µg	Nano
7.098	30min_28Hz	1µg	Nano
4.14	30min_28Hz	1µg	Nano
7.692	30min_28Hz	1µg	Nano
6.508	30min_28Hz	1µg	Nano
5.32	30min_28Hz	1µg	Nano
4.735	30min_28Hz	1µg	Nano
5.324	30min_28Hz	1µg	Nano
5.325	30min_28Hz	1µg	Nano
4.72	30min_28Hz	1µg	Nano
5.316	30min_28Hz	1µg	Nano
7.073	30min_28Hz	1µg	Nano
4.713	30min_28Hz	1µg	Nano
4.72	30min_28Hz	1µg	Nano
4.708	30min_28Hz	1µg	Nano
5.294	30min_28Hz	1µg	Nano
5.907	30min_28Hz	1µg	Nano
4.728	30min_28Hz	1µg	Nano
5.341	30min_28Hz	1µg	Nano
5.339	30min_28Hz	1µg	Nano
7.691	30min_28Hz	1µg	Nano
5.914	30min_28Hz	1µg	Nano
4.733	30min_28Hz	1µg	Nano
5.919	30min_28Hz	1µg	Nano
5.31	30min_28Hz	1µg	Nano
5.893	30min_28Hz	1µg	Nano
5.891	30min_28Hz	1µg	Nano
6.504	30min_28Hz	1µg	Nano
6.511	30min_28Hz	1µg	Nano
5.322	30min_28Hz	1µg	Nano
5.924	30min_28Hz	1µg	Nano
2.374	30min_28Hz	1µg	Nano
1.181	30min_28Hz	1µg	Nano
6.502	30min_28Hz	1µg	Nano
39.418	30min_28Hz	1µg	Nano
22.733	30min_28Hz	1µg	Nano
17.649	30min_28Hz	1µg	Nano
9.726	30min_28Hz	1µg	Nano
28.578	30min_28Hz	1µg	Nano
27.117	30min_28Hz	1µg	Nano
13.911	30min_28Hz	1µg	Nano
30.422	30min_28Hz	1µg	Nano
36.85	30min_28Hz	1µg	Nano
1.757	30min_28Hz	1µg	Nano
1.748	30min_28Hz	1µg	Nano
1.165	30min_28Hz	1µg	Nano
1.748	30min_28Hz	1µg	Nano
1.749	30min_28Hz	1µg	Nano
1.748	30min_28Hz	1µg	Nano
1.748	30min_28Hz	1µg	Nano
2.331	30min_28Hz	1µg	Nano
2.332	30min_28Hz	1µg	Nano
2.331	30min_28Hz	1µg	Nano
2.914	30min_28Hz	1µg	Nano
2.914	30min_28Hz	1µg	Nano
2.331	30min_28Hz	1µg	Nano
2.914	30min_28Hz	1µg	Nano
4.079	30min_28Hz	1µg	Nano
2.331	30min_28Hz	1µg	Nano
2.914	30min_28Hz	1µg	Nano
2.914	30min_28Hz	1µg	Nano
3.499	30min_28Hz	1µg	Nano
2.333	30min_28Hz	1µg	Nano
2.333	30min_28Hz	1µg	Nano
3.5	30min_28Hz	1µg	Nano
3.497	30min_28Hz	1µg	Nano
3.497	30min_28Hz	1µg	Nano
2.914	30min_28Hz	1µg	Nano
3.498	30min_28Hz	1µg	Nano
4.083	30min_28Hz	1µg	Nano
3.5	30min_28Hz	1µg	Nano
3.497	30min_28Hz	1µg	Nano
3.498	30min_28Hz	1µg	Nano
3.503	30min_28Hz	1µg	Nano
4.086	30min_28Hz	1µg	Nano
3.505	30min_28Hz	1µg	Nano
1.752	30min_28Hz	1µg	Nano
2.918	30min_28Hz	1µg	Nano
3.5	30min_28Hz	1µg	Nano
3.498	30min_28Hz	1µg	Nano
4.081	30min_28Hz	1µg	Nano
5.267	30min_28Hz	1µg	Nano
5.267	30min_28Hz	1µg	Nano
5.857	30min_28Hz	1µg	Nano
5.268	30min_28Hz	1µg	Nano
3.512	30min_28Hz	1µg	Nano
5.266	30min_28Hz	1µg	Nano
4.688	30min_28Hz	1µg	Nano
4.109	30min_28Hz	1µg	Nano
1.761	30min_28Hz	1µg	Nano
5.277	30min_28Hz	1µg	Nano
3.518	30min_28Hz	1µg	Nano
5.278	30min_28Hz	1µg	Nano
7.623	30min_28Hz	1µg	Nano
4.69	30min_28Hz	1µg	Nano
6.437	30min_28Hz	1µg	Nano
4.689	30min_28Hz	1µg	Nano
4.099	30min_28Hz	1µg	Nano
5.852	30min_28Hz	1µg	Nano
6.442	30min_28Hz	1µg	Nano
7.629	30min_28Hz	1µg	Nano
5.886	30min_28Hz	1µg	Nano
6.463	30min_28Hz	1µg	Nano
6.473	30min_28Hz	1µg	Nano
5.281	30min_28Hz	1µg	Nano
7.643	30min_28Hz	1µg	Nano
4.691	30min_28Hz	1µg	Nano
10.566	30min_28Hz	1µg	Nano
5.877	30min_28Hz	1µg	Nano
8.222	30min_28Hz	1µg	Nano
25.261	30min_28Hz	1µg	Nano
10.599	30min_28Hz	1µg	Nano
5.302	30min_28Hz	1µg	Nano
4.117	30min_28Hz	1µg	Nano
7.629	30min_28Hz	1µg	Nano
5.865	30min_28Hz	1µg	Nano
4.692	30min_28Hz	1µg	Nano
5.275	30min_28Hz	1µg	Nano
4.098	30min_28Hz	1µg	Nano
19.364	30min_28Hz	1µg	Nano
5.295	30min_28Hz	1µg	Nano
4.693	30min_28Hz	1µg	Nano
4.096	30min_28Hz	1µg	Nano
4.102	30min_28Hz	1µg	Nano
5.863	30min_28Hz	1µg	Nano
5.875	30min_28Hz	1µg	Nano
6.448	30min_28Hz	1µg	Nano
5.854	30min_28Hz	1µg	Nano
3.507	30min_28Hz	1µg	Nano
5.274	30min_28Hz	1µg	Nano
5.857	30min_28Hz	1µg	Nano
5.283	30min_28Hz	1µg	Nano
5.866	30min_28Hz	1µg	Nano
4.702	30min_28Hz	1µg	Nano
4.673	30min_28Hz	1µg	Nano
4.676	30min_28Hz	1µg	Nano
3.502	30min_28Hz	1µg	Nano
3.508	30min_28Hz	1µg	Nano
4.684	30min_28Hz	1µg	Nano
4.1	30min_28Hz	1µg	Nano
5.846	30min_28Hz	1µg	Nano
3.51	30min_28Hz	1µg	Nano
3.51	30min_28Hz	1µg	Nano
4.092	30min_28Hz	1µg	Nano
3.509	30min_28Hz	1µg	Nano
4.683	30min_28Hz	1µg	Nano
3.506	30min_28Hz	1µg	Nano
3.519	30min_28Hz	1µg	Nano
4.668	30min_28Hz	1µg	Nano
4.099	30min_28Hz	1µg	Nano
4.096	30min_28Hz	1µg	Nano
6.432	30min_28Hz	1µg	Nano
4.102	30min_28Hz	1µg	Nano
4.084	30min_28Hz	1µg	Nano
4.087	30min_28Hz	1µg	Nano
3.497	30min_28Hz	1µg	Nano
2.915	30min_28Hz	1µg	Nano
2.332	30min_28Hz	1µg	Nano
3.498	30min_28Hz	1µg	Nano
3.5	30min_28Hz	1µg	Nano
3.503	30min_28Hz	1µg	Nano
4.085	30min_28Hz	1µg	Nano
4.086	30min_28Hz	1µg	Nano
5.258	30min_28Hz	1µg	Nano
4.672	30min_28Hz	1µg	Nano
4.087	30min_28Hz	1µg	Nano
5.263	30min_28Hz	1µg	Nano
4.096	30min_28Hz	1µg	Nano
6.431	30min_28Hz	1µg	Nano
4.091	30min_28Hz	1µg	Nano
4.097	30min_28Hz	1µg	Nano
5.292	30min_28Hz	1µg	Nano
2.937	30min_28Hz	1µg	Nano
4.109	30min_28Hz	1µg	Nano
5.288	30min_28Hz	1µg	Nano
5.858	30min_28Hz	1µg	Nano
5.875	30min_28Hz	1µg	Nano
5.278	30min_28Hz	1µg	Nano
8.802	30min_28Hz	1µg	Nano
4.691	30min_28Hz	1µg	Nano
4.69	30min_28Hz	1µg	Nano
6.44	30min_28Hz	1µg	Nano
4.691	30min_28Hz	1µg	Nano
4.673	30min_28Hz	1µg	Nano
4.093	30min_28Hz	1µg	Nano
2.92	30min_28Hz	1µg	Nano
3.509	30min_28Hz	1µg	Nano
4.673	30min_28Hz	1µg	Nano
9.346	30min_28Hz	1µg	Nano
4.088	30min_28Hz	1µg	Nano
4.672	30min_28Hz	1µg	Nano
5.258	30min_28Hz	1µg	Nano
7.006	30min_28Hz	1µg	Nano
4.092	30min_28Hz	1µg	Nano
4.082	30min_28Hz	1µg	Nano
3.512	30min_28Hz	1µg	Nano
3.51	30min_28Hz	1µg	Nano
5.854	30min_28Hz	1µg	Nano
2.926	30min_28Hz	1µg	Nano
3.51	30min_28Hz	1µg	Nano
2.918	30min_28Hz	1µg	Nano
4.669	30min_28Hz	1µg	Nano
4.671	30min_28Hz	1µg	Nano
3.503	30min_28Hz	1µg	Nano
5.259	30min_28Hz	1µg	Nano
3.506	30min_28Hz	1µg	Nano
4.093	30min_28Hz	1µg	Nano
5.892	30min_28Hz	1µg	Nano
4.115	30min_28Hz	1µg	Nano
4.098	30min_28Hz	1µg	Nano
4.69	30min_28Hz	1µg	Nano
4.67	30min_28Hz	1µg	Nano
4.67	30min_28Hz	1µg	Nano
4.672	30min_28Hz	1µg	Nano
4.673	30min_28Hz	1µg	Nano
3.501	30min_28Hz	1µg	Nano
4.084	30min_28Hz	1µg	Nano
2.914	30min_28Hz	1µg	Nano
4.08	30min_28Hz	1µg	Nano
5.25	30min_28Hz	1µg	Nano
4.687	30min_28Hz	1µg	Nano
4.697	30min_28Hz	1µg	Nano
4.697	30min_28Hz	1µg	Nano
5.299	30min_28Hz	1µg	Nano
5.299	30min_28Hz	1µg	Nano
4.091	30min_28Hz	1µg	Nano
5.299	30min_28Hz	1µg	Nano
4.701	30min_28Hz	1µg	Nano
5.282	30min_28Hz	1µg	Nano
4.696	30min_28Hz	1µg	Nano
6.452	30min_28Hz	1µg	Nano
5.295	30min_28Hz	1µg	Nano
4.69	30min_28Hz	1µg	Nano
5.278	30min_28Hz	1µg	Nano
5.879	30min_28Hz	1µg	Nano
5.872	30min_28Hz	1µg	Nano
5.285	30min_28Hz	1µg	Nano
5.881	30min_28Hz	1µg	Nano
5.283	30min_28Hz	1µg	Nano
5.285	30min_28Hz	1µg	Nano
6.464	30min_28Hz	1µg	Nano
4.119	30min_28Hz	1µg	Nano
5.29	30min_28Hz	1µg	Nano
5.295	30min_28Hz	1µg	Nano
3.522	30min_28Hz	1µg	Nano
4.116	30min_28Hz	1µg	Nano
4.705	30min_28Hz	1µg	Nano
5.302	30min_28Hz	1µg	Nano
5.296	30min_28Hz	1µg	Nano
4.113	30min_28Hz	1µg	Nano
5.892	30min_28Hz	1µg	Nano
6.481	30min_28Hz	1µg	Nano
4.119	30min_28Hz	1µg	Nano
4.111	30min_28Hz	1µg	Nano
4.704	30min_28Hz	1µg	Nano
4.101	30min_28Hz	1µg	Nano
4.098	30min_28Hz	1µg	Nano
4.7	30min_28Hz	1µg	Nano
5.277	30min_28Hz	1µg	Nano
2.935	30min_28Hz	1µg	Nano
6.462	30min_28Hz	1µg	Nano
5.292	30min_28Hz	1µg	Nano
5.877	30min_28Hz	1µg	Nano
5.881	30min_28Hz	1µg	Nano
7.664	30min_28Hz	1µg	Nano
7.074	30min_28Hz	1µg	Nano
6.499	30min_28Hz	1µg	Nano
13.59	30min_28Hz	1µg	Nano
7.103	30min_28Hz	1µg	Nano
7.686	30min_28Hz	1µg	Nano
3.545	30min_28Hz	1µg	Nano
6.505	30min_28Hz	1µg	Nano
4.144	30min_28Hz	1µg	Nano
8.303	30min_28Hz	1µg	Nano
7.7	30min_28Hz	1µg	Nano
8.878	30min_28Hz	1µg	Nano
7.104	30min_28Hz	1µg	Nano
6.513	30min_28Hz	1µg	Nano
8.275	30min_28Hz	1µg	Nano
6.506	30min_28Hz	1µg	Nano
5.905	30min_28Hz	1µg	Nano
7.683	30min_28Hz	1µg	Nano
5.914	30min_28Hz	1µg	Nano
14.777	30min_28Hz	1µg	Nano
4.7	30min_28Hz	1µg	Nano
6.482	30min_28Hz	1µg	Nano
4.13	30min_28Hz	1µg	Nano
4.749	30min_28Hz	1µg	Nano
5.912	30min_28Hz	1µg	Nano
5.911	30min_28Hz	1µg	Nano
5.918	30min_28Hz	1µg	Nano
7.095	30min_28Hz	1µg	Nano
4.741	30min_28Hz	1µg	Nano
1.181	30min_28Hz	1µg	Nano
2.376	30min_28Hz	1µg	Nano
6.502	30min_28Hz	1µg	Nano
4.736	30min_28Hz	1µg	Nano
6.505	30min_28Hz	1µg	Nano
4.733	30min_28Hz	1µg	Nano
5.914	30min_28Hz	1µg	Nano
5.31	30min_28Hz	1µg	Nano
7.083	30min_28Hz	1µg	Nano
6.5	30min_28Hz	1µg	Nano
6.5	30min_28Hz	1µg	Nano
5.313	30min_28Hz	1µg	Nano
4.734	30min_28Hz	1µg	Nano
5.316	30min_28Hz	1µg	Nano
5.31	30min_28Hz	1µg	Nano
4.72	30min_28Hz	1µg	Nano
4.716	30min_28Hz	1µg	Nano
5.9	30min_28Hz	1µg	Nano
7.082	30min_28Hz	1µg	Nano
5.905	30min_28Hz	1µg	Nano
5.298	30min_28Hz	1µg	Nano
7.666	30min_28Hz	1µg	Nano
5.315	30min_28Hz	1µg	Nano
7.08	30min_28Hz	1µg	Nano
4.725	30min_28Hz	1µg	Nano
4.131	30min_28Hz	1µg	Nano
5.308	30min_28Hz	1µg	Nano
5.893	30min_28Hz	1µg	Nano
4.713	30min_28Hz	1µg	Nano
5.318	30min_28Hz	1µg	Nano
5.315	30min_28Hz	1µg	Nano
10.03	30min_28Hz	1µg	Nano
7.093	30min_28Hz	1µg	Nano
6.483	30min_28Hz	1µg	Nano
5.315	30min_28Hz	1µg	Nano
8.84	30min_28Hz	1µg	Nano
4.733	30min_28Hz	1µg	Nano
4.728	30min_28Hz	1µg	Nano
3.543	30min_28Hz	1µg	Nano
3.54	30min_28Hz	1µg	Nano
7.102	30min_28Hz	1µg	Nano
6.526	30min_28Hz	1µg	Nano
5.356	30min_28Hz	1µg	Nano
7.067	30min_28Hz	1µg	Nano
4.72	30min_28Hz	1µg	Nano
5.286	30min_28Hz	1µg	Nano
4.713	30min_28Hz	1µg	Nano
9.411	30min_28Hz	1µg	Nano
5.34	30min_28Hz	1µg	Nano
6.515	30min_28Hz	1µg	Nano
4.736	30min_28Hz	1µg	Nano
5.32	30min_28Hz	1µg	Nano
5.928	30min_28Hz	1µg	Nano
7.115	30min_28Hz	1µg	Nano
6.512	30min_28Hz	1µg	Nano
7.104	30min_28Hz	1µg	Nano
5.91	30min_28Hz	1µg	Nano
5.913	30min_28Hz	1µg	Nano
5.328	30min_28Hz	1µg	Nano
5.324	30min_28Hz	1µg	Nano
4.739	30min_28Hz	1µg	Nano
7.713	30min_28Hz	1µg	Nano
5.938	30min_28Hz	1µg	Nano
4.755	30min_28Hz	1µg	Nano
6.53	30min_28Hz	1µg	Nano
6.538	30min_28Hz	1µg	Nano
5.935	30min_28Hz	1µg	Nano
6.526	30min_28Hz	1µg	Nano
3.559	30min_28Hz	1µg	Nano
5.939	30min_28Hz	1µg	Nano
5.917	30min_28Hz	1µg	Nano
5.328	30min_28Hz	1µg	Nano
1.194	30min_28Hz	1µg	Nano
5.947	30min_28Hz	1µg	Nano
6.554	30min_28Hz	1µg	Nano
4.764	30min_28Hz	1µg	Nano
11.877	30min_28Hz	1µg	Nano
5.344	30min_28Hz	1µg	Nano
6.526	30min_28Hz	1µg	Nano
4.149	30min_28Hz	1µg	Nano
6.532	30min_28Hz	1µg	Nano
8.922	30min_28Hz	1µg	Nano
5.932	30min_28Hz	1µg	Nano
5.992	30min_28Hz	1µg	Nano
4.158	30min_28Hz	1µg	Nano
2.41	30min_28Hz	1µg	Nano
4.8	30min_28Hz	1µg	Nano
5.353	30min_28Hz	1µg	Nano
7.139	30min_28Hz	1µg	Nano
1.188	30min_28Hz	1µg	Nano
4.764	30min_28Hz	1µg	Nano
5.377	30min_28Hz	1µg	Nano
5.37	30min_28Hz	1µg	Nano
5.353	30min_28Hz	1µg	Nano
5.94	30min_28Hz	1µg	Nano
5.346	30min_28Hz	1µg	Nano
2.975	30min_28Hz	1µg	Nano
6.538	30min_28Hz	1µg	Nano
5.343	30min_28Hz	1µg	Nano
5.931	30min_28Hz	1µg	Nano
5.94	30min_28Hz	1µg	Nano
5.34	30min_28Hz	1µg	Nano
5.347	30min_28Hz	1µg	Nano
1.186	30min_28Hz	1µg	Nano
3.599	30min_28Hz	1µg	Nano
5.403	30min_28Hz	1µg	Nano
6.564	30min_28Hz	1µg	Nano
6.006	30min_28Hz	1µg	Nano
4.746	30min_28Hz	1µg	Nano
5.367	30min_28Hz	1µg	Nano
5.379	30min_28Hz	1µg	Nano
4.796	30min_28Hz	1µg	Nano
2.394	30min_28Hz	1µg	Nano
7.774	30min_28Hz	1µg	Nano
6.009	30min_28Hz	1µg	Nano
5.396	30min_28Hz	1µg	Nano
7.232	30min_28Hz	1µg	Nano
4.819	30min_28Hz	1µg	Nano
6.615	30min_28Hz	1µg	Nano
4.18	30min_28Hz	1µg	Nano
5.404	30min_28Hz	1µg	Nano
7.214	30min_28Hz	1µg	Nano
6.607	30min_28Hz	1µg	Nano
1.201	30min_28Hz	1µg	Nano
4.819	30min_28Hz	1µg	Nano
5.418	30min_28Hz	1µg	Nano
6.621	30min_28Hz	1µg	Nano
4.831	30min_28Hz	1µg	Nano
5.443	30min_28Hz	1µg	Nano
5.452	30min_28Hz	1µg	Nano
17.149	30min_28Hz	1µg	Nano
38.995	30min_28Hz	1µg	Nano
24.802	30min_28Hz	1µg	Nano
16.443	30min_28Hz	1µg	Nano
35.047	30min_28Hz	1µg	Nano
24.559	30min_28Hz	1µg	Nano
29.201	30min_28Hz	1µg	Nano
1.166	30min_28Hz	1µg	Nano
1.165	30min_28Hz	1µg	Nano
1.166	30min_28Hz	1µg	Nano
1.748	30min_28Hz	1µg	Nano
1.749	30min_28Hz	1µg	Nano
1.749	30min_28Hz	1µg	Nano
1.748	30min_28Hz	1µg	Nano
1.748	30min_28Hz	1µg	Nano
1.748	30min_28Hz	1µg	Nano
2.331	30min_28Hz	1µg	Nano
2.331	30min_28Hz	1µg	Nano
2.331	30min_28Hz	1µg	Nano
2.331	30min_28Hz	1µg	Nano
2.331	30min_28Hz	1µg	Nano
2.332	30min_28Hz	1µg	Nano
2.914	30min_28Hz	1µg	Nano
2.331	30min_28Hz	1µg	Nano
3.497	30min_28Hz	1µg	Nano
2.916	30min_28Hz	1µg	Nano
2.333	30min_28Hz	1µg	Nano
2.914	30min_28Hz	1µg	Nano
2.331	30min_28Hz	1µg	Nano
2.915	30min_28Hz	1µg	Nano
3.5	30min_28Hz	1µg	Nano
5.828	30min_28Hz	1µg	Nano
3.5	30min_28Hz	1µg	Nano
4.08	30min_28Hz	1µg	Nano
4.08	30min_28Hz	1µg	Nano
2.923	30min_28Hz	1µg	Nano
9.911	30min_28Hz	1µg	Nano
4.67	30min_28Hz	1µg	Nano
4.088	30min_28Hz	1µg	Nano
3.504	30min_28Hz	1µg	Nano
4.676	30min_28Hz	1µg	Nano
4.091	30min_28Hz	1µg	Nano
4.681	30min_28Hz	1µg	Nano
4.685	30min_28Hz	1µg	Nano
5.854	30min_28Hz	1µg	Nano
7.026	30min_28Hz	1µg	Nano
5.265	30min_28Hz	1µg	Nano
4.703	30min_28Hz	1µg	Nano
5.277	30min_28Hz	1µg	Nano
4.431	30min_28Hz	1µg	Nano
31.478	30min_28Hz	1µg	Nano
33.408	30min_28Hz	1µg	Nano
49.009	30min_28Hz	1µg	Nano
0.923	30min_28Hz	1µg	Nano
1.166	30min_28Hz	1µg	Nano
2.331	30min_28Hz	1µg	Nano
1.748	30min_28Hz	1µg	Nano
1.749	30min_28Hz	1µg	Nano
1.748	30min_28Hz	1µg	Nano
2.332	30min_28Hz	1µg	Nano
1.748	30min_28Hz	1µg	Nano
2.914	30min_28Hz	1µg	Nano
2.331	30min_28Hz	1µg	Nano
2.914	30min_28Hz	1µg	Nano
3.496	30min_28Hz	1µg	Nano
3.497	30min_28Hz	1µg	Nano
2.333	30min_28Hz	1µg	Nano
2.916	30min_28Hz	1µg	Nano
2.331	30min_28Hz	1µg	Nano
2.333	30min_28Hz	1µg	Nano
2.333	30min_28Hz	1µg	Nano
2.331	30min_28Hz	1µg	Nano
2.331	30min_28Hz	1µg	Nano
4.662	30min_28Hz	1µg	Nano
4.081	30min_28Hz	1µg	Nano
2.914	30min_28Hz	1µg	Nano
2.331	30min_28Hz	1µg	Nano
2.914	30min_28Hz	1µg	Nano
2.916	30min_28Hz	1µg	Nano
3.5	30min_28Hz	1µg	Nano
2.917	30min_28Hz	1µg	Nano
3.5	30min_28Hz	1µg	Nano
3.497	30min_28Hz	1µg	Nano
4.081	30min_28Hz	1µg	Nano
5.247	30min_28Hz	1µg	Nano
4.088	30min_28Hz	1µg	Nano
4.086	30min_28Hz	1µg	Nano
4.088	30min_28Hz	1µg	Nano
4.088	30min_28Hz	1µg	Nano
3.513	30min_28Hz	1µg	Nano
3.511	30min_28Hz	1µg	Nano
4.102	30min_28Hz	1µg	Nano
4.102	30min_28Hz	1µg	Nano
4.688	30min_28Hz	1µg	Nano
4.688	30min_28Hz	1µg	Nano
5.258	30min_28Hz	1µg	Nano
3.506	30min_28Hz	1µg	Nano
5.854	30min_28Hz	1µg	Nano
4.096	30min_28Hz	1µg	Nano
4.683	30min_28Hz	1µg	Nano
4.685	30min_28Hz	1µg	Nano
3.512	30min_28Hz	1µg	Nano
4.682	30min_28Hz	1µg	Nano
4.681	30min_28Hz	1µg	Nano
4.679	30min_28Hz	1µg	Nano
5.278	30min_28Hz	1µg	Nano
5.284	30min_28Hz	1µg	Nano
5.873	30min_28Hz	1µg	Nano
5.862	30min_28Hz	1µg	Nano
4.687	30min_28Hz	1µg	Nano
5.27	30min_28Hz	1µg	Nano
5.855	30min_28Hz	1µg	Nano
4.683	30min_28Hz	1µg	Nano
5.856	30min_28Hz	1µg	Nano
9.956	30min_28Hz	1µg	Nano
5.269	30min_28Hz	1µg	Nano
5.264	30min_28Hz	1µg	Nano
5.263	30min_28Hz	1µg	Nano
6.436	30min_28Hz	1µg	Nano
5.871	30min_28Hz	1µg	Nano
8.234	30min_28Hz	1µg	Nano
5.886	30min_28Hz	1µg	Nano
8.804	30min_28Hz	1µg	Nano
7.051	30min_28Hz	1µg	Nano
6.452	30min_28Hz	1µg	Nano
6.462	30min_28Hz	1µg	Nano
6.453	30min_28Hz	1µg	Nano
5.277	30min_28Hz	1µg	Nano
8.215	30min_28Hz	1µg	Nano
6.471	30min_28Hz	1µg	Nano
8.231	30min_28Hz	1µg	Nano
8.799	30min_28Hz	1µg	Nano
7.043	30min_28Hz	1µg	Nano
9.401	30min_28Hz	1µg	Nano
6.482	30min_28Hz	1µg	Nano
8.242	30min_28Hz	1µg	Nano
5.874	30min_28Hz	1µg	Nano
14.123	30min_28Hz	1µg	Nano
9.397	30min_28Hz	1µg	Nano
5.881	30min_28Hz	1µg	Nano
5.284	30min_28Hz	1µg	Nano
7.645	30min_28Hz	1µg	Nano
4.12	30min_28Hz	1µg	Nano
6.477	30min_28Hz	1µg	Nano
5.875	30min_28Hz	1µg	Nano
4.691	30min_28Hz	1µg	Nano
5.283	30min_28Hz	1µg	Nano
6.456	30min_28Hz	1µg	Nano
5.865	30min_28Hz	1µg	Nano
5.882	30min_28Hz	1µg	Nano
5.274	30min_28Hz	1µg	Nano
4.106	30min_28Hz	1µg	Nano
5.279	30min_28Hz	1µg	Nano
7.041	30min_28Hz	1µg	Nano
4.106	30min_28Hz	1µg	Nano
20.538	30min_28Hz	1µg	Nano
6.457	30min_28Hz	1µg	Nano
4.106	30min_28Hz	1µg	Nano
5.278	30min_28Hz	1µg	Nano
5.852	30min_28Hz	1µg	Nano
4.684	30min_28Hz	1µg	Nano
5.27	30min_28Hz	1µg	Nano
4.688	30min_28Hz	1µg	Nano
4.682	30min_28Hz	1µg	Nano
5.272	30min_28Hz	1µg	Nano
4.686	30min_28Hz	1µg	Nano
4.099	30min_28Hz	1µg	Nano
5.272	30min_28Hz	1µg	Nano
4.688	30min_28Hz	1µg	Nano
4.11	30min_28Hz	1µg	Nano
4.114	30min_28Hz	1µg	Nano
5.289	30min_28Hz	1µg	Nano
22.272	30min_28Hz	1µg	Nano
4.701	30min_28Hz	1µg	Nano
5.289	30min_28Hz	1µg	Nano
7.636	30min_28Hz	1µg	Nano
4.702	30min_28Hz	1µg	Nano
4.108	30min_28Hz	1µg	Nano
4.701	30min_28Hz	1µg	Nano
5.259	30min_28Hz	1µg	Nano
3.505	30min_28Hz	1µg	Nano
5.256	30min_28Hz	1µg	Nano
5.256	30min_28Hz	1µg	Nano
4.09	30min_28Hz	1µg	Nano
4.671	30min_28Hz	1µg	Nano
4.683	30min_28Hz	1µg	Nano
3.505	30min_28Hz	1µg	Nano
3.515	30min_28Hz	1µg	Nano
4.685	30min_28Hz	1µg	Nano
5.271	30min_28Hz	1µg	Nano
4.09	30min_28Hz	1µg	Nano
3.504	30min_28Hz	1µg	Nano
4.091	30min_28Hz	1µg	Nano
4.088	30min_28Hz	1µg	Nano
4.088	30min_28Hz	1µg	Nano
4.088	30min_28Hz	1µg	Nano
4.094	30min_28Hz	1µg	Nano
4.106	30min_28Hz	1µg	Nano
5.271	30min_28Hz	1µg	Nano
15.21	30min_28Hz	1µg	Nano
4.106	30min_28Hz	1µg	Nano
4.688	30min_28Hz	1µg	Nano
3.521	30min_28Hz	1µg	Nano
4.682	30min_28Hz	1µg	Nano
4.099	30min_28Hz	1µg	Nano
3.503	30min_28Hz	1µg	Nano
5.267	30min_28Hz	1µg	Nano
3.502	30min_28Hz	1µg	Nano
4.085	30min_28Hz	1µg	Nano
4.084	30min_28Hz	1µg	Nano
4.672	30min_28Hz	1µg	Nano
4.672	30min_28Hz	1µg	Nano
5.84	30min_28Hz	1µg	Nano
4.674	30min_28Hz	1µg	Nano
5.253	30min_28Hz	1µg	Nano
4.081	30min_28Hz	1µg	Nano
4.083	30min_28Hz	1µg	Nano
4.663	30min_28Hz	1µg	Nano
4.082	30min_28Hz	1µg	Nano
3.497	30min_28Hz	1µg	Nano
6.415	30min_28Hz	1µg	Nano
4.083	30min_28Hz	1µg	Nano
4.083	30min_28Hz	1µg	Nano
4.083	30min_28Hz	1µg	Nano
5.835	30min_28Hz	1µg	Nano
5.251	30min_28Hz	1µg	Nano
4.669	30min_28Hz	1µg	Nano
4.09	30min_28Hz	1µg	Nano
4.668	30min_28Hz	1µg	Nano
3.502	30min_28Hz	1µg	Nano
4.67	30min_28Hz	1µg	Nano
5.841	30min_28Hz	1µg	Nano
4.083	30min_28Hz	1µg	Nano
4.672	30min_28Hz	1µg	Nano
3.504	30min_28Hz	1µg	Nano
3.498	30min_28Hz	1µg	Nano
4.082	30min_28Hz	1µg	Nano
14.012	30min_28Hz	1µg	Nano
4.672	30min_28Hz	1µg	Nano
4.1	30min_28Hz	1µg	Nano
4.678	30min_28Hz	1µg	Nano
5.269	30min_28Hz	1µg	Nano
4.681	30min_28Hz	1µg	Nano
[truncated: 198,566+ more rows]

## Sheet: Fig. 2b
Experiment	Raw file	Score		Experiment	Raw file	Score
HeLa_High_400ug	02971_RH4_S00_R25_R1	149.23		Nano_nLC	20170504_QE5_nLC7_DBJ_SA_x_LFQprot_100ug_46frac_15min_15000_31	202.44
Placenta_High_200ug	02977_RG3_S00_R23_R1	177.1		Nano_nLC	20170504_QE5_nLC7_DBJ_SA_x_LFQprot_100ug_46frac_15min_15000_31	147.92
Placenta_High_200ug	02977_RF2_S00_R11_R1	5.0903		Nano_nLC	20170504_QE5_nLC7_DBJ_SA_x_LFQprot_100ug_46frac_15min_15000_32	86.8
HeLa_High_200ug	02970_RF1_S00_R06_R1	102.61		Nano_EvoSep	20180216_QE5_Evo1_DBJ_SA_LFQprot_HeLa_100ug_46fracs_22min_34	118.24
HeLa_High_400ug	02971_RF1_S00_R06_R1	137.98		Nano_nLC	20170504_QE5_nLC7_DBJ_SA_x_LFQprot_100ug_46frac_15min_15000_21	159.4
Placenta_High_200ug	02977_RE1_S00_R05_R1	119.68		Nano_EvoSep	20180216_QE5_Evo1_DBJ_SA_LFQprot_HeLa_100ug_46fracs_22min_01	99.815
Placenta_High_200ug	02977_RC2_S00_R14_R1	191.53		Nano_EvoSep	20180216_QE5_Evo1_DBJ_SA_LFQprot_HeLa_100ug_46fracs_22min_24	177.06
HeLa_High_200ug	02970_RC4_S00_R30_R1	70.98		Nano_nLC	20170504_QE5_nLC7_DBJ_SA_x_LFQprot_100ug_46frac_15min_15000_34	105.41
HeLa_High_200ug	02970_RC6_S00_R46_R1	115.38		Nano_EvoSep	20180216_QE5_Evo1_DBJ_SA_LFQprot_HeLa_100ug_46fracs_22min_29	315.32
HeLa_High_400ug	02971_RA1_S00_R01_R1	123.73		Nano_EvoSep	20180216_QE5_Evo1_DBJ_SA_LFQprot_HeLa_100ug_46fracs_22min_29	77.391
HeLa_High_400ug	02971_RB1_S00_R02_R1	75.02		Nano_EvoSep	20180216_QE5_Evo1_DBJ_SA_LFQprot_HeLa_100ug_46fracs_22min_46	224.42
HeLa_High_400ug	02971_RC6_S00_R46_R1	109.35		Nano_nLC	20170504_QE5_nLC7_DBJ_SA_x_LFQprot_100ug_46frac_15min_15000_30	141.97
HeLa_High_200ug	02970_RD5_S00_R36_R1	121.6		Nano_EvoSep	20180216_QE5_Evo1_DBJ_SA_LFQprot_HeLa_100ug_46fracs_22min_34	118.52
HeLa_High_400ug	02971_RE5_S00_R37_R1	98.943		Nano_EvoSep	20180216_QE5_Evo1_DBJ_SA_LFQprot_HeLa_100ug_46fracs_22min_35	131.11
HeLa_High_200ug	02970_RD6_S00_R45_R1	98.507		Nano_nLC	20170504_QE5_nLC7_DBJ_SA_x_LFQprot_100ug_46frac_15min_15000_16	70.569
HeLa_High_400ug	02971_RA1_S00_R01_R1	148.03		Nano_nLC	20170504_QE5_nLC7_DBJ_SA_x_LFQprot_100ug_46frac_15min_15000_16	107.98
HeLa_High_400ug	02971_RD6_S00_R45_R1	99.451		Nano_nLC	20170504_QE5_nLC7_DBJ_SA_x_LFQprot_100ug_46frac_15min_15000_16	48.489
HeLa_High_200ug	02970_RG3_S00_R23_R1	161.84		Nano_nLC	20170504_QE5_nLC7_DBJ_SA_x_LFQprot_100ug_46frac_15min_15000_16	108.09
HeLa_High_200ug	02970_RH3_S00_R24_R1	166.6		Nano_nLC	20170504_QE5_nLC7_DBJ_SA_x_LFQprot_100ug_46frac_15min_15000_16	32.985
HeLa_High_400ug	02971_RG3_S00_R23_R1	252.73		Nano_nLC	20170504_QE5_nLC7_DBJ_SA_x_LFQprot_100ug_46frac_15min_15000_17	46.404
HeLa_High_400ug	02971_RH3_S00_R24_R1	153.24		Nano_nLC	20170504_QE5_nLC7_DBJ_SA_x_LFQprot_100ug_46frac_15min_15000_17	117.48
Placenta_High_200ug	02977_RH3_S00_R24_R1	220.61		Nano_EvoSep	20180216_QE5_Evo1_DBJ_SA_LFQprot_HeLa_100ug_46fracs_22min_19	78.236
HeLa_High_200ug	02970_RC5_S00_R35_R1	93.374		Nano_EvoSep	20180216_QE5_Evo1_DBJ_SA_LFQprot_HeLa_100ug_46fracs_22min_19	119.45
HeLa_High_200ug	02970_RD5_S00_R36_R1	145.34		Nano_EvoSep	20180216_QE5_Evo1_DBJ_SA_LFQprot_HeLa_100ug_46fracs_22min_19	35.32
HeLa_High_200ug	02970_RE5_S00_R37_R1	113.41		Nano_nLC	20170504_QE5_nLC7_DBJ_SA_x_LFQprot_100ug_46frac_15min_15000_12	98.943
HeLa_High_200ug	02970_RF5_S00_R38_R1	105.25		Nano_EvoSep	20180216_QE5_Evo1_DBJ_SA_LFQprot_HeLa_100ug_46fracs_22min_14	145.25
HeLa_High_200ug	02970_RG5_S00_R39_R1	106.36		Nano_EvoSep	20180216_QE5_Evo1_DBJ_SA_LFQprot_HeLa_100ug_46fracs_22min_15	76.143
HeLa_High_400ug	02971_RD5_S00_R36_R1	143.61		Nano_EvoSep	20180216_QE5_Evo1_DBJ_SA_LFQprot_HeLa_100ug_46fracs_22min_22	120.33
HeLa_High_400ug	02971_RE5_S00_R37_R1	143.12		Nano_nLC	20170504_QE5_nLC7_DBJ_SA_x_LFQprot_100ug_46frac_15min_15000_07	338.12
HeLa_High_400ug	02971_RF5_S00_R38_R1	110.31		Nano_EvoSep	20180216_QE5_Evo1_DBJ_SA_LFQprot_HeLa_100ug_46fracs_22min_19	127.05
HeLa_High_400ug	02971_RG5_S00_R39_R1	121.62		Nano_nLC	20170504_QE5_nLC7_DBJ_SA_x_LFQprot_100ug_46frac_15min_15000_20	40.775
HeLa_High_400ug	02971_RH5_S00_R40_R1	106.36		Nano_nLC	20170504_QE5_nLC7_DBJ_SA_x_LFQprot_100ug_46frac_15min_15000_20	106.5
HeLa_High_400ug	02971_RH6_S00_R41_R1	73.665		Nano_nLC	20170504_QE5_nLC7_DBJ_SA_x_LFQprot_100ug_46frac_15min_15000_05	132.48
Placenta_High_200ug	02977_RC5_S00_R35_R1	130.27		Nano_nLC	20170504_QE5_nLC7_DBJ_SA_x_LFQprot_100ug_46frac_15min_15000_05	289.61
Placenta_High_200ug	02977_RD5_S00_R36_R1	134.81		Nano_EvoSep	20180216_QE5_Evo1_DBJ_SA_LFQprot_HeLa_100ug_46fracs_22min_07	60.278
Placenta_High_200ug	02977_RF1_S00_R06_R1	215.23		Nano_nLC	20170504_QE5_nLC7_DBJ_SA_x_LFQprot_100ug_46frac_15min_15000_06	150.53
Placenta_High_200ug	02977_RD2_S00_R13_R1	195.27		Nano_nLC	20170504_QE5_nLC7_DBJ_SA_x_LFQprot_100ug_46frac_15min_15000_07	112.88
Placenta_High_200ug	02977_RE2_S00_R12_R1	81.697		Nano_nLC	20170504_QE5_nLC7_DBJ_SA_x_LFQprot_100ug_46frac_15min_15000_07	314.1
HeLa_High_200ug	02970_RB4_S00_R31_R1	69.356		Nano_nLC	20170504_QE5_nLC7_DBJ_SA_x_LFQprot_100ug_46frac_15min_15000_07	190.88
HeLa_High_400ug	02971_RB4_S00_R31_R1	95.741		Nano_nLC	20170504_QE5_nLC7_DBJ_SA_x_LFQprot_100ug_46frac_15min_15000_07	163.18
HeLa_High_400ug	02971_RG1_S00_R07_R1	112.5		Nano_nLC	20170504_QE5_nLC7_DBJ_SA_x_LFQprot_100ug_46frac_15min_15000_07	162.15
Placenta_High_200ug	02977_RG1_S00_R07_R1	80.534		Nano_nLC	20170504_QE5_nLC7_DBJ_SA_x_LFQprot_100ug_46frac_15min_15000_07	105.79
HeLa_High_200ug	02970_RA1_S00_R01_R1	200.44		Nano_nLC	20170504_QE5_nLC7_DBJ_SA_x_LFQprot_100ug_46frac_15min_15000_07	105.79
HeLa_High_200ug	02970_RA2_S00_R16_R1	249.69		Nano_nLC	20170504_QE5_nLC7_DBJ_SA_x_LFQprot_100ug_46frac_15min_15000_07	224.1
HeLa_High_200ug	02970_RB2_S00_R15_R1	188.29		Nano_nLC	20170504_QE5_nLC7_DBJ_SA_x_LFQprot_100ug_46frac_15min_15000_07	48.374
HeLa_High_400ug	02971_RA2_S00_R16_R1	225.13		Nano_nLC	20170504_QE5_nLC7_DBJ_SA_x_LFQprot_100ug_46frac_15min_15000_07	56.468
Placenta_High_200ug	02977_RB1_S00_R02_R1	117.79		Nano_nLC	20170504_QE5_nLC7_DBJ_SA_x_LFQprot_100ug_46frac_15min_15000_08	178.53
Placenta_High_200ug	02977_RB2_S00_R15_R1	187.44		Nano_nLC	20170504_QE5_nLC7_DBJ_SA_x_LFQprot_100ug_46frac_15min_15000_08	227.22
HeLa_High_200ug	02970_RD4_S00_R29_R1	107.83		Nano_nLC	20170504_QE5_nLC7_DBJ_SA_x_LFQprot_100ug_46frac_15min_15000_09	126.45
HeLa_High_400ug	02971_RD4_S00_R29_R1	155.15		Nano_EvoSep	20180216_QE5_Evo1_DBJ_SA_LFQprot_HeLa_100ug_46fracs_22min_10	107.08
Placenta_High_200ug	02977_RD4_S00_R29_R1	133.23		Nano_EvoSep	20180216_QE5_Evo1_DBJ_SA_LFQprot_HeLa_100ug_46fracs_22min_11	115.88
HeLa_High_400ug	02971_RD4_S00_R29_R1	140.49		Nano_EvoSep	20180216_QE5_Evo1_DBJ_SA_LFQprot_HeLa_100ug_46fracs_22min_11	299.85
Placenta_High_200ug	02977_RA2_S00_R16_R1	96.948		Nano_EvoSep	20180216_QE5_Evo1_DBJ_SA_LFQprot_HeLa_100ug_46fracs_22min_11	143.19
HeLa_High_200ug	02970_RA2_S00_R16_R1	59.228		Nano_EvoSep	20180216_QE5_Evo1_DBJ_SA_LFQprot_HeLa_100ug_46fracs_22min_11	225.05
HeLa_High_200ug	02970_RB2_S00_R15_R1	119.22		Nano_EvoSep	20180216_QE5_Evo1_DBJ_SA_LFQprot_HeLa_100ug_46fracs_22min_11	72.805
HeLa_High_200ug	02970_RH2_S00_R09_R1	161.32		Nano_EvoSep	20180216_QE5_Evo1_DBJ_SA_LFQprot_HeLa_100ug_46fracs_22min_12	163.18
HeLa_High_400ug	02971_RH2_S00_R09_R1	194.37		Nano_EvoSep	20180216_QE5_Evo1_DBJ_SA_LFQprot_HeLa_100ug_46fracs_22min_40	109.35
HeLa_High_400ug	02971_RA2_S00_R16_R1	191.52		Nano_EvoSep	20180216_QE5_Evo1_DBJ_SA_LFQprot_HeLa_100ug_46fracs_22min_40	216.84
Placenta_High_200ug	02977_RB1_S00_R02_R1	116.23		Nano_nLC	20170504_QE5_nLC7_DBJ_SA_x_LFQprot_100ug_46frac_15min_15000_10	128.61
Placenta_High_200ug	02977_RB2_S00_R15_R1	180.97		Nano_nLC	20170504_QE5_nLC7_DBJ_SA_x_LFQprot_100ug_46frac_15min_15000_11	84.498
HeLa_High_200ug	02970_RA5_S00_R33_R1	144.57		Nano_nLC	20170504_QE5_nLC7_DBJ_SA_x_LFQprot_100ug_46frac_15min_15000_11	101.6
HeLa_High_400ug	02971_RB5_S00_R34_R1	176.05		Nano_nLC	20170504_QE5_nLC7_DBJ_SA_x_LFQprot_100ug_46frac_15min_15000_11	122.74
HeLa_High_200ug	02970_RC3_S00_R19_R1	212.2		Nano_nLC	20170504_QE5_nLC7_DBJ_SA_x_LFQprot_100ug_46frac_15min_15000_12	110.81
HeLa_High_400ug	02971_RC3_S00_R19_R1	176.09		Nano_nLC	20170504_QE5_nLC7_DBJ_SA_x_LFQprot_100ug_46frac_15min_15000_14	129.56
Placenta_High_200ug	02977_RC5_S00_R35_R1	147.26		Nano_nLC	20170504_QE5_nLC7_DBJ_SA_x_LFQprot_100ug_46frac_15min_15000_15	105.81
HeLa_High_200ug	02970_RC6_S00_R46_R1	218.4		Nano_nLC	20170504_QE5_nLC7_DBJ_SA_x_LFQprot_100ug_46frac_15min_15000_16	174.27
HeLa_High_200ug	02970_RD6_S00_R45_R1	208.47		Nano_nLC	20170504_QE5_nLC7_DBJ_SA_x_LFQprot_100ug_46frac_15min_15000_17	151.56
HeLa_High_400ug	02971_RA1_S00_R01_R1	256.81		Nano_nLC	20170504_QE5_nLC7_DBJ_SA_x_LFQprot_100ug_46frac_15min_15000_18	129.47
HeLa_High_400ug	02971_RD6_S00_R45_R1	244.36		Nano_nLC	20170504_QE5_nLC7_DBJ_SA_x_LFQprot_100ug_46frac_15min_15000_20	84.498
Placenta_High_200ug	02977_RC6_S00_R46_R1	227.41		Nano_nLC	20170504_QE5_nLC7_DBJ_SA_x_LFQprot_100ug_46frac_15min_15000_21	120.46
HeLa_High_400ug	02971_RE3_S00_R21_R1	166.07		Nano_nLC	20170504_QE5_nLC7_DBJ_SA_x_LFQprot_100ug_46frac_15min_15000_22	101.6
HeLa_High_200ug	02970_RB4_S00_R31_R1	211.46		Nano_nLC	20170504_QE5_nLC7_DBJ_SA_x_LFQprot_100ug_46frac_15min_15000_23	76.478
Placenta_High_200ug	02977_RH1_S00_R08_R1	102.52		Nano_nLC	20170504_QE5_nLC7_DBJ_SA_x_LFQprot_100ug_46frac_15min_15000_25	145.34
HeLa_High_200ug	02970_RH6_S00_R41_R1	169.65		Nano_nLC	20170504_QE5_nLC7_DBJ_SA_x_LFQprot_100ug_46frac_15min_15000_26	105.25
HeLa_High_400ug	02971_RG6_S00_R42_R1	155.97		Nano_nLC	20170504_QE5_nLC7_DBJ_SA_x_LFQprot_100ug_46frac_15min_15000_28	95.741
HeLa_High_400ug	02971_RH6_S00_R41_R1	147.62		Nano_nLC	20170504_QE5_nLC7_DBJ_SA_x_LFQprot_100ug_46frac_15min_15000_29	106.38
HeLa_High_200ug	02970_RB4_S00_R31_R1	125.61		Nano_nLC	20170504_QE5_nLC7_DBJ_SA_x_LFQprot_100ug_46frac_15min_15000_30	107.9
HeLa_High_200ug	02970_RF6_S00_R43_R1	106.13		Nano_nLC	20170504_QE5_nLC7_DBJ_SA_x_LFQprot_100ug_46frac_15min_15000_33	119.41
HeLa_High_400ug	02971_RF6_S00_R43_R1	146.47		Nano_nLC	20170504_QE5_nLC7_DBJ_SA_x_LFQprot_100ug_46frac_15min_15000_34	143.61
Placenta_High_200ug	02977_RE6_S00_R44_R1	194.48		Nano_nLC	20170504_QE5_nLC7_DBJ_SA_x_LFQprot_100ug_46frac_15min_15000_36	73.208
Placenta_High_200ug	02977_RD1_S00_R04_R1	74.46		Nano_nLC	20170504_QE5_nLC7_DBJ_SA_x_LFQprot_100ug_46frac_15min_15000_37	107.66
Placenta_High_200ug	02977_RE1_S00_R05_R1	88.552		Nano_nLC	20170504_QE5_nLC7_DBJ_SA_x_LFQprot_100ug_46frac_15min_15000_38	87.251
HeLa_High_200ug	02970_RB3_S00_R18_R1	259.23		Nano_nLC	20170504_QE5_nLC7_DBJ_SA_x_LFQprot_100ug_46frac_15min_15000_40	133.6
HeLa_High_400ug	02971_RB3_S00_R18_R1	279.86		Nano_nLC	20170504_QE5_nLC7_DBJ_SA_x_LFQprot_100ug_46frac_15min_15000_43	119.41
HeLa_High_200ug	02970_RC4_S00_R30_R1	224.59		Nano_nLC	20170504_QE5_nLC7_DBJ_SA_x_LFQprot_100ug_46frac_15min_15000_44	107.9
Placenta_High_200ug	02977_RD4_S00_R29_R1	179.17		Nano_nLC	20170504_QE5_nLC7_DBJ_SA_x_LFQprot_100ug_46frac_15min_15000_45	94.302
HeLa_High_200ug	02970_RF2_S00_R11_R1	222.49		Nano_nLC	20170504_QE5_nLC7_DBJ_SA_x_LFQprot_100ug_46frac_15min_15000_46	107.9
HeLa_High_200ug	02970_RG1_S00_R07_R1	136.27		Nano_EvoSep	20180216_QE5_Evo1_DBJ_SA_LFQprot_HeLa_100ug_46fracs_22min_01	121.62
HeLa_High_200ug	02970_RG2_S00_R10_R1	194.39		Nano_EvoSep	20180216_QE5_Evo1_DBJ_SA_LFQprot_HeLa_100ug_46fracs_22min_14	191.63
HeLa_High_400ug	02971_RF2_S00_R11_R1	286.93		Nano_EvoSep	20180216_QE5_Evo1_DBJ_SA_LFQprot_HeLa_100ug_46fracs_22min_15	145.34
HeLa_High_400ug	02971_RG2_S00_R10_R1	213.59		Nano_EvoSep	20180216_QE5_Evo1_DBJ_SA_LFQprot_HeLa_100ug_46fracs_22min_17	71.501
Placenta_High_200ug	02977_RF2_S00_R11_R1	228.12		Nano_EvoSep	20180216_QE5_Evo1_DBJ_SA_LFQprot_HeLa_100ug_46fracs_22min_36	107.66
Placenta_High_200ug	02977_RH1_S00_R08_R1	132.72		Nano_EvoSep	20180216_QE5_Evo1_DBJ_SA_LFQprot_HeLa_100ug_46fracs_22min_46	85.212
HeLa_High_200ug	02970_RC5_S00_R35_R1	167.28		Nano_nLC	20170504_QE5_nLC7_DBJ_SA_x_LFQprot_100ug_46frac_15min_15000_04	228.9
Placenta_High_200ug	02977_RB4_S00_R31_R1	70.98		Nano_EvoSep	20180216_QE5_Evo1_DBJ_SA_LFQprot_HeLa_100ug_46fracs_22min_04	99.11
Placenta_High_200ug	02977_RC4_S00_R30_R1	113.65		Nano_EvoSep	20180216_QE5_Evo1_DBJ_SA_LFQprot_HeLa_100ug_46fracs_22min_04	270.51
Placenta_High_200ug	02977_RC4_S00_R30_R1	66.454		Nano_nLC	20170504_QE5_nLC7_DBJ_SA_x_LFQprot_100ug_46frac_15min_15000_36	56.474
HeLa_High_200ug	02970_RA3_S00_R17_R1	159.64		Nano_EvoSep	20180216_QE5_Evo1_DBJ_SA_LFQprot_HeLa_100ug_46fracs_22min_38	79.209
HeLa_High_200ug	02970_RC3_S00_R19_R1	126.1		Nano_nLC	20170504_QE5_nLC7_DBJ_SA_x_LFQprot_100ug_46frac_15min_15000_21	46.307
HeLa_High_200ug	02970_RD3_S00_R20_R1	140.24		Nano_EvoSep	20180216_QE5_Evo1_DBJ_SA_LFQprot_HeLa_100ug_46fracs_22min_24	93.397
HeLa_High_400ug	02971_RA3_S00_R17_R1	168.98		Nano_nLC	20170504_QE5_nLC7_DBJ_SA_x_LFQprot_100ug_46frac_15min_15000_26	174.9
HeLa_High_400ug	02971_RB3_S00_R18_R1	186.91		Nano_nLC	20170504_QE5_nLC7_DBJ_SA_x_LFQprot_100ug_46frac_15min_15000_26	59.281
HeLa_High_400ug	02971_RA5_S00_R33_R1	101.65		Nano_nLC	20170504_QE5_nLC7_DBJ_SA_x_LFQprot_100ug_46frac_15min_15000_27	164.11
HeLa_High_200ug	02970_RC4_S00_R30_R1	170.52		Nano_EvoSep	20180216_QE5_Evo1_DBJ_SA_LFQprot_HeLa_100ug_46fracs_22min_29	263.74
HeLa_High_400ug	02971_RC4_S00_R30_R1	162.26		Nano_EvoSep	20180216_QE5_Evo1_DBJ_SA_LFQprot_HeLa_100ug_46fracs_22min_29	79.311
HeLa_High_400ug	02971_RG6_S00_R42_R1	227.89		Nano_EvoSep	20180216_QE5_Evo1_DBJ_SA_LFQprot_HeLa_100ug_46fracs_22min_30	183.79
HeLa_High_200ug	02970_RH5_S00_R40_R1	287.57		Nano_EvoSep	20180216_QE5_Evo1_DBJ_SA_LFQprot_HeLa_100ug_46fracs_22min_30	60.528
HeLa_High_400ug	02971_RH5_S00_R40_R1	302.62		Nano_nLC	20170504_QE5_nLC7_DBJ_SA_x_LFQprot_100ug_46frac_15min_15000_08	129.16
Placenta_High_200ug	02977_RF2_S00_R11_R1	54.855		Nano_EvoSep	20180216_QE5_Evo1_DBJ_SA_LFQprot_HeLa_100ug_46fracs_22min_10	117.52
Placenta_High_200ug	02977_RD2_S00_R13_R1	129.25		Nano_nLC	20170504_QE5_nLC7_DBJ_SA_x_LFQprot_100ug_46frac_15min_15000_24	105.65
Placenta_High_200ug	02977_RD2_S00_R13_R1	115		Nano_nLC	20170504_QE5_nLC7_DBJ_SA_x_LFQprot_100ug_46frac_15min_15000_24	95.957
HeLa_High_400ug	02971_RG6_S00_R42_R1	69.435		Nano_EvoSep	20180216_QE5_Evo1_DBJ_SA_LFQprot_HeLa_100ug_46fracs_22min_27	139.11
HeLa_High_200ug	02970_RA2_S00_R16_R1	92.098		Nano_EvoSep	20180216_QE5_Evo1_DBJ_SA_LFQprot_HeLa_100ug_46fracs_22min_27	180.06
HeLa_High_200ug	02970_RA3_S00_R17_R1	123.55		Nano_nLC	20170504_QE5_nLC7_DBJ_SA_x_LFQprot_100ug_46frac_15min_15000_24	186.08
HeLa_High_200ug	02970_RB1_S00_R02_R1	131.09		Nano_nLC	20170504_QE5_nLC7_DBJ_SA_x_LFQprot_100ug_46frac_15min_15000_24	182.15
HeLa_High_200ug	02970_RB1_S00_R02_R1	124.45		Nano_EvoSep	20180216_QE5_Evo1_DBJ_SA_LFQprot_HeLa_100ug_46fracs_22min_26	149.53
HeLa_High_200ug	02970_RB2_S00_R15_R1	167.16		Nano_EvoSep	20180216_QE5_Evo1_DBJ_SA_LFQprot_HeLa_100ug_46fracs_22min_26	203.27
HeLa_High_200ug	02970_RB2_S00_R15_R1	190.11		Nano_EvoSep	20180216_QE5_Evo1_DBJ_SA_LFQprot_HeLa_100ug_46fracs_22min_27	197.73
HeLa_High_400ug	02971_RA2_S00_R16_R1	190.31		Nano_EvoSep	20180216_QE5_Evo1_DBJ_SA_LFQprot_HeLa_100ug_46fracs_22min_27	129.77
HeLa_High_400ug	02971_RA2_S00_R16_R1	174.83		Nano_nLC	20170504_QE5_nLC7_DBJ_SA_x_LFQprot_100ug_46frac_15min_15000_04	150.36
HeLa_High_400ug	02971_RA3_S00_R17_R1	139.11		Nano_nLC	20170504_QE5_nLC7_DBJ_SA_x_LFQprot_100ug_46frac_15min_15000_40	90.64
HeLa_High_400ug	02971_RB1_S00_R02_R1	107.41		Nano_nLC	20170504_QE5_nLC7_DBJ_SA_x_LFQprot_100ug_46frac_15min_15000_41	118.5
HeLa_High_400ug	02971_RB1_S00_R02_R1	151.56		Nano_nLC	20170504_QE5_nLC7_DBJ_SA_x_LFQprot_100ug_46frac_15min_15000_44	138.4
HeLa_High_400ug	02971_RB2_S00_R15_R1	134.32		Nano_EvoSep	20180216_QE5_Evo1_DBJ_SA_LFQprot_HeLa_100ug_46fracs_22min_07	75.068
HeLa_High_400ug	02971_RB2_S00_R15_R1	246.34		Nano_EvoSep	20180216_QE5_Evo1_DBJ_SA_LFQprot_HeLa_100ug_46fracs_22min_08	80.239
Placenta_High_200ug	02977_RC2_S00_R14_R1	160.13		Nano_EvoSep	20180216_QE5_Evo1_DBJ_SA_LFQprot_HeLa_100ug_46fracs_22min_08	253.93
HeLa_High_200ug	02970_RF1_S00_R06_R1	148.28		Nano_nLC	20170504_QE5_nLC7_DBJ_SA_x_LFQprot_100ug_46frac_15min_15000_24	162.07
HeLa_High_400ug	02971_RF1_S00_R06_R1	120.53		Nano_EvoSep	20180216_QE5_Evo1_DBJ_SA_LFQprot_HeLa_100ug_46fracs_22min_26	138.61
Placenta_High_200ug	02977_RC5_S00_R35_R1	126.04		Nano_nLC	20170504_QE5_nLC7_DBJ_SA_x_LFQprot_100ug_46frac_15min_15000_28	79.889
Placenta_High_200ug	02977_RD5_S00_R36_R1	130.84		Nano_nLC	20170504_QE5_nLC7_DBJ_SA_x_LFQprot_100ug_46frac_15min_15000_27	180.47
Placenta_High_200ug	02977_RA4_S00_R32_R1	43.04		Nano_EvoSep	20180216_QE5_Evo1_DBJ_SA_LFQprot_HeLa_100ug_46fracs_22min_29	191.29
Placenta_High_200ug	02977_RA4_S00_R32_R1	59.818		Nano_EvoSep	20180216_QE5_Evo1_DBJ_SA_LFQprot_HeLa_100ug_46fracs_22min_30	272.54
Placenta_High_200ug	02977_RA5_S00_R33_R1	96.134		Nano_nLC	20170504_QE5_nLC7_DBJ_SA_x_LFQprot_100ug_46frac_15min_15000_37	105.32
Placenta_High_200ug	02977_RA5_S00_R33_R1	84.478		Nano_nLC	20170504_QE5_nLC7_DBJ_SA_x_LFQprot_100ug_46frac_15min_15000_41	109.42
HeLa_High_200ug	02970_RF2_S00_R11_R1	128.36		Nano_nLC	20170504_QE5_nLC7_DBJ_SA_x_LFQprot_100ug_46frac_15min_15000_42	56.055
HeLa_High_400ug	02971_RF2_S00_R11_R1	155.07		Nano_nLC	20170504_QE5_nLC7_DBJ_SA_x_LFQprot_100ug_46frac_15min_15000_43	73.405
HeLa_High_200ug	02970_RG1_S00_R07_R1	88.014		Nano_EvoSep	20180216_QE5_Evo1_DBJ_SA_LFQprot_HeLa_100ug_46fracs_22min_39	104.63
HeLa_High_400ug	02971_RG1_S00_R07_R1	195.21		Nano_EvoSep	20180216_QE5_Evo1_DBJ_SA_LFQprot_HeLa_100ug_46fracs_22min_40	111.49
Placenta_High_200ug	02977_RB3_S00_R18_R1	85.982		Nano_EvoSep	20180216_QE5_Evo1_DBJ_SA_LFQprot_HeLa_100ug_46fracs_22min_11	125.52
Placenta_High_200ug	02977_RH2_S00_R09_R1	103.21		Nano_EvoSep	20180216_QE5_Evo1_DBJ_SA_LFQprot_HeLa_100ug_46fracs_22min_14	147.16
HeLa_High_400ug	02971_RG1_S00_R07_R1	127.59		Nano_nLC	20170504_QE5_nLC7_DBJ_SA_x_LFQprot_100ug_46frac_15min_15000_30	134.17
Placenta_High_200ug	02977_RC2_S00_R14_R1	174.53		Nano_EvoSep	20180216_QE5_Evo1_DBJ_SA_LFQprot_HeLa_100ug_46fracs_22min_32	129.71
Placenta_High_200ug	02977_RD2_S00_R13_R1	147.8		Nano_EvoSep	20180216_QE5_Evo1_DBJ_SA_LFQprot_HeLa_100ug_46fracs_22min_33	70.525
Placenta_High_200ug	02977_RD2_S00_R13_R1	94.606		Nano_EvoSep	20180216_QE5_Evo1_DBJ_SA_LFQprot_HeLa_100ug_46fracs_22min_33	87.749
HeLa_High_200ug	02970_RC5_S00_R35_R1	133.95		Nano_EvoSep	20180216_QE5_Evo1_DBJ_SA_LFQprot_HeLa_100ug_46fracs_22min_05	82.452
HeLa_High_200ug	02970_RD5_S00_R36_R1	118.61		Nano_EvoSep	20180216_QE5_Evo1_DBJ_SA_LFQprot_HeLa_100ug_46fracs_22min_04	110.67
HeLa_High_200ug	02970_RE5_S00_R37_R1	113.68		Nano_EvoSep	20180216_QE5_Evo1_DBJ_SA_LFQprot_HeLa_100ug_46fracs_22min_44	335.54
HeLa_High_400ug	02971_RC5_S00_R35_R1	80.36		Nano_EvoSep	20180216_QE5_Evo1_DBJ_SA_LFQprot_HeLa_100ug_46fracs_22min_01	58.627
HeLa_High_400ug	02971_RD5_S00_R36_R1	99.866		Nano_EvoSep	20180216_QE5_Evo1_DBJ_SA_LFQprot_HeLa_100ug_46fracs_22min_45	202.17
HeLa_High_400ug	02971_RE5_S00_R37_R1	136		Nano_EvoSep	20180216_QE5_Evo1_DBJ_SA_LFQprot_HeLa_100ug_46fracs_22min_45	181.26
HeLa_High_400ug	02971_RF5_S00_R38_R1	43.31		Nano_EvoSep	20180216_QE5_Evo1_DBJ_SA_LFQprot_HeLa_100ug_46fracs_22min_46	177.7
Placenta_High_200ug	02977_RD5_S00_R36_R1	103.95		Nano_nLC	20170504_QE5_nLC7_DBJ_SA_x_LFQprot_100ug_46frac_15min_15000_06	140.45
HeLa_High_200ug	02970_RA4_S00_R32_R1	65.035		Nano_nLC	20170504_QE5_nLC7_DBJ_SA_x_LFQprot_100ug_46frac_15min_15000_12	191.79
HeLa_High_200ug	02970_RB4_S00_R31_R1	118.86		Nano_EvoSep	20180216_QE5_Evo1_DBJ_SA_LFQprot_HeLa_100ug_46fracs_22min_14	179.35
HeLa_High_400ug	02971_RA4_S00_R32_R1	153.69		Nano_nLC	20170504_QE5_nLC7_DBJ_SA_x_LFQprot_100ug_46frac_15min_15000_17	129.32
HeLa_High_400ug	02971_RB4_S00_R31_R1	111.58		Nano_EvoSep	20180216_QE5_Evo1_DBJ_SA_LFQprot_HeLa_100ug_46fracs_22min_20	302.35
Placenta_High_200ug	02977_RA4_S00_R32_R1	78.415		Nano_EvoSep	20180216_QE5_Evo1_DBJ_SA_LFQprot_HeLa_100ug_46fracs_22min_20	85.062
Placenta_High_200ug	02977_RB4_S00_R31_R1	82.413		Nano_nLC	20170504_QE5_nLC7_DBJ_SA_x_LFQprot_100ug_46frac_15min_15000_32	161.27
HeLa_High_200ug	02970_RH5_S00_R40_R1	199.12		Nano_EvoSep	20180216_QE5_Evo1_DBJ_SA_LFQprot_HeLa_100ug_46fracs_22min_05	187.82
HeLa_High_200ug	02970_RD1_S00_R04_R1	162.38		Nano_nLC	20170504_QE5_nLC7_DBJ_SA_x_LFQprot_100ug_46frac_15min_15000_33	215.57
HeLa_High_400ug	02971_RE1_S00_R05_R1	329.85		Nano_nLC	20170504_QE5_nLC7_DBJ_SA_x_LFQprot_100ug_46frac_15min_15000_33	105.71
Placenta_High_200ug	02977_RC1_S00_R03_R1	271.62		Nano_EvoSep	20180216_QE5_Evo1_DBJ_SA_LFQprot_HeLa_100ug_46fracs_22min_34	139.74
Placenta_High_200ug	02977_RH2_S00_R09_R1	66.285		Nano_EvoSep	20180216_QE5_Evo1_DBJ_SA_LFQprot_HeLa_100ug_46fracs_22min_34	271.39
HeLa_High_200ug	02970_RA1_S00_R01_R1	73.466		Nano_nLC	20170504_QE5_nLC7_DBJ_SA_x_LFQprot_100ug_46frac_15min_15000_08	178.32
HeLa_High_400ug	02971_RA2_S00_R16_R1	296.04		Nano_nLC	20170504_QE5_nLC7_DBJ_SA_x_LFQprot_100ug_46frac_15min_15000_09	303.33
HeLa_High_400ug	02971_RA3_S00_R17_R1	71.879		Nano_nLC	20170504_QE5_nLC7_DBJ_SA_x_LFQprot_100ug_46frac_15min_15000_04	172.98
Placenta_High_200ug	02977_RA1_S00_R01_R1	160.27		Nano_EvoSep	20180216_QE5_Evo1_DBJ_SA_LFQprot_HeLa_100ug_46fracs_22min_08	138.45
Placenta_High_200ug	02977_RA2_S00_R16_R1	288.77		Nano_EvoSep	20180216_QE5_Evo1_DBJ_SA_LFQprot_HeLa_100ug_46fracs_22min_08	141.85
Placenta_High_200ug	02977_RD4_S00_R29_R1	276.47		Nano_nLC	20170504_QE5_nLC7_DBJ_SA_x_LFQprot_100ug_46frac_15min_15000_09	140.35
HeLa_High_200ug	02970_RA3_S00_R17_R1	357.64		Nano_nLC	20170504_QE5_nLC7_DBJ_SA_x_LFQprot_100ug_46frac_15min_15000_09	167.03
HeLa_High_200ug	02970_RC3_S00_R19_R1	297.56		Nano_EvoSep	20180216_QE5_Evo1_DBJ_SA_LFQprot_HeLa_100ug_46fracs_22min_11	200.94
HeLa_High_400ug	02971_RA3_S00_R17_R1	297.56		Nano_EvoSep	20180216_QE5_Evo1_DBJ_SA_LFQprot_HeLa_100ug_46fracs_22min_12	200.14
HeLa_High_400ug	02971_RB3_S00_R18_R1	312.04		Nano_EvoSep	20180216_QE5_Evo1_DBJ_SA_LFQprot_HeLa_100ug_46fracs_22min_40	76.448
HeLa_High_400ug	02971_RC3_S00_R19_R1	280.7		Nano_EvoSep	20180216_QE5_Evo1_DBJ_SA_LFQprot_HeLa_100ug_46fracs_22min_16	172.11
Placenta_High_200ug	02977_RB3_S00_R18_R1	332.29		Nano_nLC	20170504_QE5_nLC7_DBJ_SA_x_LFQprot_100ug_46frac_15min_15000_16	302.35
Placenta_High_200ug	02977_RC3_S00_R19_R1	322.99		Nano_EvoSep	20180216_QE5_Evo1_DBJ_SA_LFQprot_HeLa_100ug_46fracs_22min_18	130.02
Placenta_High_200ug	02977_RF6_S00_R43_R1	272		Nano_EvoSep	20180216_QE5_Evo1_DBJ_SA_LFQprot_HeLa_100ug_46fracs_22min_18	116.84
HeLa_High_200ug	02970_RB2_S00_R15_R1	209.83		Nano_EvoSep	20180216_QE5_Evo1_DBJ_SA_LFQprot_HeLa_100ug_46fracs_22min_19	112.56
HeLa_High_400ug	02971_RB2_S00_R15_R1	323.66		Nano_EvoSep	20180216_QE5_Evo1_DBJ_SA_LFQprot_HeLa_100ug_46fracs_22min_19	159.02
HeLa_High_200ug	02970_RB3_S00_R18_R1	187.17		Nano_nLC	20170504_QE5_nLC7_DBJ_SA_x_LFQprot_100ug_46frac_15min_15000_20	260.73
HeLa_High_400ug	02971_RB3_S00_R18_R1	192.58		Nano_nLC	20170504_QE5_nLC7_DBJ_SA_x_LFQprot_100ug_46frac_15min_15000_20	101.17
HeLa_High_200ug	02970_RE4_S00_R28_R1	108.93		Nano_EvoSep	20180216_QE5_Evo1_DBJ_SA_LFQprot_HeLa_100ug_46fracs_22min_22	82.36
HeLa_High_400ug	02971_RE4_S00_R28_R1	153.97		Nano_EvoSep	20180216_QE5_Evo1_DBJ_SA_LFQprot_HeLa_100ug_46fracs_22min_22	298.78
HeLa_High_200ug	02970_RG5_S00_R39_R1	107.83		Nano_nLC	20170504_QE5_nLC7_DBJ_SA_x_LFQprot_100ug_46frac_15min_15000_04	207.34
HeLa_High_200ug	02970_RG3_S00_R23_R1	214.93		Nano_nLC	20170504_QE5_nLC7_DBJ_SA_x_LFQprot_100ug_46frac_15min_15000_04	185.67
HeLa_High_200ug	02970_RH3_S00_R24_R1	126.56		Nano_nLC	20170504_QE5_nLC7_DBJ_SA_x_LFQprot_100ug_46frac_15min_15000_05	211.26
HeLa_High_400ug	02971_RG3_S00_R23_R1	221.44		Nano_EvoSep	20180216_QE5_Evo1_DBJ_SA_LFQprot_HeLa_100ug_46fracs_22min_04	322.24
HeLa_High_400ug	02971_RH3_S00_R24_R1	215.73		Nano_EvoSep	20180216_QE5_Evo1_DBJ_SA_LFQprot_HeLa_100ug_46fracs_22min_07	171.26
Placenta_High_200ug	02977_RE3_S00_R21_R1	204.44		Nano_nLC	20170504_QE5_nLC7_DBJ_SA_x_LFQprot_100ug_46frac_15min_15000_24	219.79
Placenta_High_200ug	02977_RF3_S00_R22_R1	141.49		Nano_EvoSep	20180216_QE5_Evo1_DBJ_SA_LFQprot_HeLa_100ug_46fracs_22min_27	157.98
HeLa_High_400ug	02971_RH5_S00_R40_R1	97.911		Nano_nLC	20170504_QE5_nLC7_DBJ_SA_x_LFQprot_100ug_46frac_15min_15000_31	181.93
HeLa_High_200ug	02970_RA4_S00_R32_R1	232.93		Nano_nLC	20170504_QE5_nLC7_DBJ_SA_x_LFQprot_100ug_46frac_15min_15000_31	120.98
HeLa_High_400ug	02971_RA5_S00_R33_R1	362.99		Nano_EvoSep	20180216_QE5_Evo1_DBJ_SA_LFQprot_HeLa_100ug_46fracs_22min_43	9.2967
Placenta_High_200ug	02977_RA4_S00_R32_R1	314.84		Nano_nLC	20170504_QE5_nLC7_DBJ_SA_x_LFQprot_100ug_46frac_15min_15000_24	218.01
HeLa_High_400ug	02971_RD4_S00_R29_R1	76.417		Nano_EvoSep	20180216_QE5_Evo1_DBJ_SA_LFQprot_HeLa_100ug_46fracs_22min_27	136.61
HeLa_High_200ug	02970_RC5_S00_R35_R1	184.31		Nano_nLC	20170504_QE5_nLC7_DBJ_SA_x_LFQprot_100ug_46frac_15min_15000_37	254.01
Placenta_High_200ug	02977_RC5_S00_R35_R1	152.85		Nano_nLC	20170504_QE5_nLC7_DBJ_SA_x_LFQprot_100ug_46frac_15min_15000_37	279.34
Placenta_High_200ug	02977_RD5_S00_R36_R1	316.61		Nano_nLC	20170504_QE5_nLC7_DBJ_SA_x_LFQprot_100ug_46frac_15min_15000_07	82.445
Placenta_High_200ug	02977_RC4_S00_R30_R1	122.19		Nano_nLC	20170504_QE5_nLC7_DBJ_SA_x_LFQprot_100ug_46frac_15min_15000_08	138.23
Placenta_High_200ug	02977_RD4_S00_R29_R1	110.41		Nano_EvoSep	20180216_QE5_Evo1_DBJ_SA_LFQprot_HeLa_100ug_46fracs_22min_10	169.99
HeLa_High_400ug	02971_RF5_S00_R38_R1	170.22		Nano_EvoSep	20180216_QE5_Evo1_DBJ_SA_LFQprot_HeLa_100ug_46fracs_22min_37	44.641
HeLa_High_200ug	02970_RD3_S00_R20_R1	201.04		Nano_EvoSep	20180216_QE5_Evo1_DBJ_SA_LFQprot_HeLa_100ug_46fracs_22min_38	130.56
HeLa_High_400ug	02971_RD3_S00_R20_R1	168.61		Nano_EvoSep	20180216_QE5_Evo1_DBJ_SA_LFQprot_HeLa_100ug_46fracs_22min_38	214.92
HeLa_High_200ug	02970_RD3_S00_R20_R1	273.74		Nano_EvoSep	20180216_QE5_Evo1_DBJ_SA_LFQprot_HeLa_100ug_46fracs_22min_38	98.144
HeLa_High_400ug	02971_RD3_S00_R20_R1	285.31		Nano_EvoSep	20180216_QE5_Evo1_DBJ_SA_LFQprot_HeLa_100ug_46fracs_22min_45	215.84
HeLa_High_200ug	02970_RE3_S00_R21_R1	98.033		Nano_EvoSep	20180216_QE5_Evo1_DBJ_SA_LFQprot_HeLa_100ug_46fracs_22min_45	283.45
HeLa_High_400ug	02971_RE3_S00_R21_R1	115.71		Nano_nLC	20170504_QE5_nLC7_DBJ_SA_x_LFQprot_100ug_46frac_15min_15000_22	123.14
HeLa_High_400ug	02971_RF3_S00_R22_R1	104.2		Nano_EvoSep	20180216_QE5_Evo1_DBJ_SA_LFQprot_HeLa_100ug_46fracs_22min_25	135.68
HeLa_High_200ug	02970_RB5_S00_R34_R1	176.04		Nano_nLC	20170504_QE5_nLC7_DBJ_SA_x_LFQprot_100ug_46frac_15min_15000_04	208.72
HeLa_High_200ug	02970_RC5_S00_R35_R1	109.83		Nano_EvoSep	20180216_QE5_Evo1_DBJ_SA_LFQprot_HeLa_100ug_46fracs_22min_05	169.89
HeLa_High_400ug	02971_RB5_S00_R34_R1	191.96		Nano_EvoSep	20180216_QE5_Evo1_DBJ_SA_LFQprot_HeLa_100ug_46fracs_22min_05	69.331
HeLa_High_400ug	02971_RC5_S00_R35_R1	140.74		Nano_nLC	20170504_QE5_nLC7_DBJ_SA_x_LFQprot_100ug_46frac_15min_15000_08	89.049
HeLa_High_200ug	02970_RG2_S00_R10_R1	71.555		Nano_nLC	20170504_QE5_nLC7_DBJ_SA_x_LFQprot_100ug_46frac_15min_15000_08	96.487
HeLa_High_200ug	02970_RG2_S00_R10_R1	44.426		Nano_nLC	20170504_QE5_nLC7_DBJ_SA_x_LFQprot_100ug_46frac_15min_15000_08	230.36
HeLa_High_400ug	02971_RG2_S00_R10_R1	101.12		Nano_EvoSep	20180216_QE5_Evo1_DBJ_SA_LFQprot_HeLa_100ug_46fracs_22min_11	125.12
HeLa_High_400ug	02971_RG2_S00_R10_R1	67.519		Nano_EvoSep	20180216_QE5_Evo1_DBJ_SA_LFQprot_HeLa_100ug_46fracs_22min_23	164.74
HeLa_High_200ug	02970_RH1_S00_R08_R1	264.16		Nano_EvoSep	20180216_QE5_Evo1_DBJ_SA_LFQprot_HeLa_100ug_46fracs_22min_23	179.45
HeLa_High_400ug	02971_RH1_S00_R08_R1	398.46		Nano_EvoSep	20180216_QE5_Evo1_DBJ_SA_LFQprot_HeLa_100ug_46fracs_22min_24	163.48
HeLa_High_400ug	02971_RH2_S00_R09_R1	268.13		Nano_EvoSep	20180216_QE5_Evo1_DBJ_SA_LFQprot_HeLa_100ug_46fracs_22min_24	190.6
Placenta_High_200ug	02977_RH2_S00_R09_R1	324.38		Nano_EvoSep	20180216_QE5_Evo1_DBJ_SA_LFQprot_HeLa_100ug_46fracs_22min_34	125.23
HeLa_High_200ug	02970_RE3_S00_R21_R1	103.26		Nano_nLC	20170504_QE5_nLC7_DBJ_SA_x_LFQprot_100ug_46frac_15min_15000_04	129.43
HeLa_High_200ug	02970_RF3_S00_R22_R1	104.39		Nano_nLC	20170504_QE5_nLC7_DBJ_SA_x_LFQprot_100ug_46frac_15min_15000_04	301.48
HeLa_High_400ug	02971_RE3_S00_R21_R1	145.84		Nano_nLC	20170504_QE5_nLC7_DBJ_SA_x_LFQprot_100ug_46frac_15min_15000_05	113.24
HeLa_High_200ug	02970_RD5_S00_R36_R1	99.215		Nano_nLC	20170504_QE5_nLC7_DBJ_SA_x_LFQprot_100ug_46frac_15min_15000_08	99.999
Placenta_High_200ug	02977_RE5_S00_R37_R1	87.777		Nano_EvoSep	20180216_QE5_Evo1_DBJ_SA_LFQprot_HeLa_100ug_46fracs_22min_04	115.36
Placenta_High_200ug	02977_RD5_S00_R36_R1	131.56		Nano_EvoSep	20180216_QE5_Evo1_DBJ_SA_LFQprot_HeLa_100ug_46fracs_22min_04	266.28
HeLa_High_200ug	02970_RF6_S00_R43_R1	169.99		Nano_EvoSep	20180216_QE5_Evo1_DBJ_SA_LFQprot_HeLa_100ug_46fracs_22min_04	52.657
Placenta_High_200ug	02977_RE6_S00_R44_R1	193.52		Nano_EvoSep	20180216_QE5_Evo1_DBJ_SA_LFQprot_HeLa_100ug_46fracs_22min_05	61.136
HeLa_High_400ug	02971_RF6_S00_R43_R1	212.82		Nano_EvoSep	20180216_QE5_Evo1_DBJ_SA_LFQprot_HeLa_100ug_46fracs_22min_06	46.578
HeLa_High_200ug	02970_RB4_S00_R31_R1	150.62		Nano_EvoSep	20180216_QE5_Evo1_DBJ_SA_LFQprot_HeLa_100ug_46fracs_22min_07	71.592
HeLa_High_400ug	02971_RB4_S00_R31_R1	129.03		Nano_nLC	20170504_QE5_nLC7_DBJ_SA_x_LFQprot_100ug_46frac_15min_15000_04	115.55
HeLa_High_400ug	02971_RB4_S00_R31_R1	75.82		Nano_nLC	20170504_QE5_nLC7_DBJ_SA_x_LFQprot_100ug_46frac_15min_15000_04	196.18
HeLa_High_400ug	02971_RB4_S00_R31_R1	103.85		Nano_nLC	20170504_QE5_nLC7_DBJ_SA_x_LFQprot_100ug_46frac_15min_15000_05	124.08
HeLa_High_400ug	02971_RB2_S00_R15_R1	98.523		Nano_nLC	20170504_QE5_nLC7_DBJ_SA_x_LFQprot_100ug_46frac_15min_15000_05	247.29
HeLa_High_200ug	02970_RD2_S00_R13_R1	352.94		Nano_nLC	20170504_QE5_nLC7_DBJ_SA_x_LFQprot_100ug_46frac_15min_15000_06	80.83
HeLa_High_200ug	02970_RE2_S00_R12_R1	286.45		Nano_EvoSep	20180216_QE5_Evo1_DBJ_SA_LFQprot_HeLa_100ug_46fracs_22min_04	218.28
HeLa_High_400ug	02971_RD1_S00_R04_R1	333.8		Nano_EvoSep	20180216_QE5_Evo1_DBJ_SA_LFQprot_HeLa_100ug_46fracs_22min_04	60.765
HeLa_High_400ug	02971_RD2_S00_R13_R1	280.19		Nano_EvoSep	20180216_QE5_Evo1_DBJ_SA_LFQprot_HeLa_100ug_46fracs_22min_05	43.497
HeLa_High_400ug	02971_RE2_S00_R12_R1	281.83		Nano_EvoSep	20180216_QE5_Evo1_DBJ_SA_LFQprot_HeLa_100ug_46fracs_22min_07	72.876
Placenta_High_200ug	02977_RH3_S00_R24_R1	138.05		Nano_EvoSep	20180216_QE5_Evo1_DBJ_SA_LFQprot_HeLa_100ug_46fracs_22min_08	53.201
Placenta_High_200ug	02977_RH3_S00_R24_R1	186.17		Nano_EvoSep	20180216_QE5_Evo1_DBJ_SA_LFQprot_HeLa_100ug_46fracs_22min_12	101.94
Placenta_High_200ug	02977_RA1_S00_R01_R1	121.08		Nano_nLC	20170504_QE5_nLC7_DBJ_SA_x_LFQprot_100ug_46frac_15min_15000_04	166.75
HeLa_High_200ug	02970_RA1_S00_R01_R1	110.87		Nano_nLC	20170504_QE5_nLC7_DBJ_SA_x_LFQprot_100ug_46frac_15min_15000_10	186.78
HeLa_High_200ug	02970_RB1_S00_R02_R1	133.23		Nano_EvoSep	20180216_QE5_Evo1_DBJ_SA_LFQprot_HeLa_100ug_46fracs_22min_12	214.83
HeLa_High_200ug	02970_RC1_S00_R03_R1	88.819		Nano_EvoSep	20180216_QE5_Evo1_DBJ_SA_LFQprot_HeLa_100ug_46fracs_22min_13	137.95
HeLa_High_400ug	02971_RB1_S00_R02_R1	138.1		Nano_nLC	20170504_QE5_nLC7_DBJ_SA_x_LFQprot_100ug_46frac_15min_15000_04	147.41
HeLa_High_400ug	02971_RC1_S00_R03_R1	138.1		Nano_EvoSep	20180216_QE5_Evo1_DBJ_SA_LFQprot_HeLa_100ug_46fracs_22min_04	218
HeLa_High_200ug	02970_RD3_S00_R20_R1	143.7		Nano_EvoSep	20180216_QE5_Evo1_DBJ_SA_LFQprot_HeLa_100ug_46fracs_22min_04	48.689
HeLa_High_200ug	02970_RD3_S00_R20_R1	83.397		Nano_nLC	20170504_QE5_nLC7_DBJ_SA_x_LFQprot_100ug_46frac_15min_15000_44	89.296
HeLa_High_400ug	02971_RD3_S00_R20_R1	163.32		Nano_nLC	20170504_QE5_nLC7_DBJ_SA_x_LFQprot_100ug_46frac_15min_15000_11	134.23
HeLa_High_400ug	02971_RD3_S00_R20_R1	94.616		Nano_nLC	20170504_QE5_nLC7_DBJ_SA_x_LFQprot_100ug_46frac_15min_15000_11	82.749
HeLa_High_200ug	02970_RG3_S00_R23_R1	121.62		Nano_nLC	20170504_QE5_nLC7_DBJ_SA_x_LFQprot_100ug_46frac_15min_15000_12	166.19
HeLa_High_200ug	02970_RH3_S00_R24_R1	102.41		Nano_nLC	20170504_QE5_nLC7_DBJ_SA_x_LFQprot_100ug_46frac_15min_15000_13	155.42
HeLa_High_400ug	02971_RG3_S00_R23_R1	136.16		Nano_EvoSep	20180216_QE5_Evo1_DBJ_SA_LFQprot_HeLa_100ug_46fracs_22min_13	121.73
HeLa_High_400ug	02971_RH3_S00_R24_R1	161.68		Nano_EvoSep	20180216_QE5_Evo1_DBJ_SA_LFQprot_HeLa_100ug_46fracs_22min_14	111.61
HeLa_High_200ug	02970_RA3_S00_R17_R1	190.19		Nano_EvoSep	20180216_QE5_Evo1_DBJ_SA_LFQprot_HeLa_100ug_46fracs_22min_14	83.948
HeLa_High_400ug	02971_RA3_S00_R17_R1	193.77		Nano_EvoSep	20180216_QE5_Evo1_DBJ_SA_LFQprot_HeLa_100ug_46fracs_22min_14	168.74
HeLa_High_200ug	02970_RC1_S00_R03_R1	153.15		Nano_EvoSep	20180216_QE5_Evo1_DBJ_SA_LFQprot_HeLa_100ug_46fracs_22min_15	163.94
HeLa_High_400ug	02971_RD1_S00_R04_R1	134.66		Nano_EvoSep	20180216_QE5_Evo1_DBJ_SA_LFQprot_HeLa_100ug_46fracs_22min_16	132.01
HeLa_High_200ug	02970_RG4_S00_R26_R1	130.66		Nano_EvoSep	20180216_QE5_Evo1_DBJ_SA_LFQprot_HeLa_100ug_46fracs_22min_17	105.2
HeLa_High_200ug	02970_RH4_S00_R25_R1	109.66		Nano_EvoSep	20180216_QE5_Evo1_DBJ_SA_LFQprot_HeLa_100ug_46fracs_22min_18	103.7
HeLa_High_400ug	02971_RG4_S00_R26_R1	143.03		Nano_EvoSep	20180216_QE5_Evo1_DBJ_SA_LFQprot_HeLa_100ug_46fracs_22min_19	121.5
HeLa_High_200ug	02970_RB2_S00_R15_R1	126.16		Nano_EvoSep	20180216_QE5_Evo1_DBJ_SA_LFQprot_HeLa_100ug_46fracs_22min_20	105.98
HeLa_High_400ug	02971_RB2_S00_R15_R1	89.703		Nano_EvoSep	20180216_QE5_Evo1_DBJ_SA_LFQprot_HeLa_100ug_46fracs_22min_21	142.43
Placenta_High_200ug	02977_RA2_S00_R16_R1	63.69		Nano_EvoSep	20180216_QE5_Evo1_DBJ_SA_LFQprot_HeLa_100ug_46fracs_22min_22	142.43
Placenta_High_200ug	02977_RA2_S00_R16_R1	105.14		Nano_EvoSep	20180216_QE5_Evo1_DBJ_SA_LFQprot_HeLa_100ug_46fracs_22min_23	137.95
Placenta_High_200ug	02977_RB1_S00_R02_R1	34.689		Nano_EvoSep	20180216_QE5_Evo1_DBJ_SA_LFQprot_HeLa_100ug_46fracs_22min_24	129.85
Placenta_High_200ug	02977_RB2_S00_R15_R1	94.358		Nano_EvoSep	20180216_QE5_Evo1_DBJ_SA_LFQprot_HeLa_100ug_46fracs_22min_13	94.309
Placenta_High_200ug	02977_RB2_S00_R15_R1	130.27		Nano_EvoSep	20180216_QE5_Evo1_DBJ_SA_LFQprot_HeLa_100ug_46fracs_22min_14	81.338
Placenta_High_200ug	02977_RG5_S00_R39_R1	167.99		Nano_EvoSep	20180216_QE5_Evo1_DBJ_SA_LFQprot_HeLa_100ug_46fracs_22min_45	48.984
Placenta_High_200ug	02977_RG5_S00_R39_R1	299.27		Nano_EvoSep	20180216_QE5_Evo1_DBJ_SA_LFQprot_HeLa_100ug_46fracs_22min_38	169.58
Placenta_High_200ug	02977_RH5_S00_R40_R1	149.34		Nano_EvoSep	20180216_QE5_Evo1_DBJ_SA_LFQprot_HeLa_100ug_46fracs_22min_38	156.5
Placenta_High_200ug	02977_RH5_S00_R40_R1	287.85		Nano_nLC	20170504_QE5_nLC7_DBJ_SA_x_LFQprot_100ug_46frac_15min_15000_16	74.274
Placenta_High_200ug	02977_RC5_S00_R35_R1	74.748		Nano_nLC	20170504_QE5_nLC7_DBJ_SA_x_LFQprot_100ug_46frac_15min_15000_16	254.71
Placenta_High_200ug	02977_RH6_S00_R41_R1	93.176		Nano_nLC	20170504_QE5_nLC7_DBJ_SA_x_LFQprot_100ug_46frac_15min_15000_17	128.97
Placenta_High_200ug	02977_RH5_S00_R40_R1	106.43		Nano_nLC	20170504_QE5_nLC7_DBJ_SA_x_LFQprot_100ug_46frac_15min_15000_17	267.22
Placenta_High_200ug	02977_RH6_S00_R41_R1	205.13		Nano_nLC	20170504_QE5_nLC7_DBJ_SA_x_LFQprot_100ug_46frac_15min_15000_18	83.992
Placenta_High_200ug	02977_RH6_S00_R41_R1	304.08		Nano_EvoSep	20180216_QE5_Evo1_DBJ_SA_LFQprot_HeLa_100ug_46fracs_22min_19	128.97
HeLa_High_200ug	02970_RE3_S00_R21_R1	193.97		Nano_EvoSep	20180216_QE5_Evo1_DBJ_SA_LFQprot_HeLa_100ug_46fracs_22min_20	68.361
HeLa_High_400ug	02971_RE3_S00_R21_R1	211.13		Nano_nLC	20170504_QE5_nLC7_DBJ_SA_x_LFQprot_100ug_46frac_15min_15000_09	90.836
HeLa_High_200ug	02970_RA3_S00_R17_R1	114.63		Nano_nLC	20170504_QE5_nLC7_DBJ_SA_x_LFQprot_100ug_46frac_15min_15000_10	127.14
Placenta_High_200ug	02977_RB3_S00_R18_R1	174.71		Nano_nLC	20170504_QE5_nLC7_DBJ_SA_x_LFQprot_100ug_46frac_15min_15000_16	88.573
HeLa_High_200ug	02970_RD4_S00_R29_R1	123.96		Nano_nLC	20170504_QE5_nLC7_DBJ_SA_x_LFQprot_100ug_46frac_15min_15000_16	223.76
HeLa_High_200ug	02970_RD1_S00_R04_R1	102.62		Nano_nLC	20170504_QE5_nLC7_DBJ_SA_x_LFQprot_100ug_46frac_15min_15000_17	96.019
HeLa_High_200ug	02970_RE1_S00_R05_R1	117.89		Nano_nLC	20170504_QE5_nLC7_DBJ_SA_x_LFQprot_100ug_46frac_15min_15000_17	158.45
HeLa_High_400ug	02971_RD1_S00_R04_R1	121.64		Nano_EvoSep	20180216_QE5_Evo1_DBJ_SA_LFQprot_HeLa_100ug_46fracs_22min_12	71.54
HeLa_High_400ug	02971_RE1_S00_R05_R1	120.12		Nano_EvoSep	20180216_QE5_Evo1_DBJ_SA_LFQprot_HeLa_100ug_46fracs_22min_19	87.952
Placenta_High_200ug	02977_RE1_S00_R05_R1	103.55		Nano_nLC	20170504_QE5_nLC7_DBJ_SA_x_LFQprot_100ug_46frac_15min_15000_14	51.956
Placenta_High_200ug	02977_RG1_S00_R07_R1	95.608		Nano_nLC	20170504_QE5_nLC7_DBJ_SA_x_LFQprot_100ug_46frac_15min_15000_35	139.4
HeLa_High_200ug	02970_RA1_S00_R01_R1	90.05		Nano_EvoSep	20180216_QE5_Evo1_DBJ_SA_LFQprot_HeLa_100ug_46fracs_22min_38	130.78
HeLa_High_200ug	02970_RA2_S00_R16_R1	181.49		Nano_EvoSep	20180216_QE5_Evo1_DBJ_SA_LFQprot_HeLa_100ug_46fracs_22min_39	136.53
HeLa_High_200ug	02970_RA3_S00_R17_R1	151.1		Nano_nLC	20170504_QE5_nLC7_DBJ_SA_x_LFQprot_100ug_46frac_15min_15000_42	92.121
HeLa_High_200ug	02970_RB3_S00_R18_R1	79.659		Nano_nLC	20170504_QE5_nLC7_DBJ_SA_x_LFQprot_100ug_46frac_15min_15000_43	124.5
HeLa_High_400ug	02971_RA2_S00_R16_R1	176.62		Nano_EvoSep	20180216_QE5_Evo1_DBJ_SA_LFQprot_HeLa_100ug_46fracs_22min_46	205.33
Placenta_High_200ug	02977_RA3_S00_R17_R1	138.75		Nano_EvoSep	20180216_QE5_Evo1_DBJ_SA_LFQprot_HeLa_100ug_46fracs_22min_46	101.93
Placenta_High_200ug	02977_RB3_S00_R18_R1	142.19		Nano_nLC	20170504_QE5_nLC7_DBJ_SA_x_LFQprot_100ug_46frac_15min_15000_23	191.85
HeLa_High_200ug	02970_RH5_S00_R40_R1	104.45		Nano_EvoSep	20180216_QE5_Evo1_DBJ_SA_LFQprot_HeLa_100ug_46fracs_22min_26	187.77
HeLa_High_400ug	02971_RH5_S00_R40_R1	124.34		Nano_nLC	20170504_QE5_nLC7_DBJ_SA_x_LFQprot_100ug_46frac_15min_15000_23	36.292
HeLa_High_200ug	02970_RE2_S00_R12_R1	125.74		Nano_nLC	20170504_QE5_nLC7_DBJ_SA_x_LFQprot_100ug_46frac_15min_15000_24	146.07
HeLa_High_200ug	02970_RF1_S00_R06_R1	185.99		Nano_EvoSep	20180216_QE5_Evo1_DBJ_SA_LFQprot_HeLa_100ug_46fracs_22min_27	136.38
HeLa_High_200ug	02970_RF2_S00_R11_R1	125.74		Nano_EvoSep	20180216_QE5_Evo1_DBJ_SA_LFQprot_HeLa_100ug_46fracs_22min_27	233.09
HeLa_High_200ug	02970_RG1_S00_R07_R1	173.72		Nano_EvoSep	20180216_QE5_Evo1_DBJ_SA_LFQprot_HeLa_100ug_46fracs_22min_28	74.987
HeLa_High_200ug	02970_RG2_S00_R10_R1	137.78		Nano_nLC	20170504_QE5_nLC7_DBJ_SA_x_LFQprot_100ug_46frac_15min_15000_27	118.13
HeLa_High_400ug	02971_RF1_S00_R06_R1	88.596		Nano_nLC	20170504_QE5_nLC7_DBJ_SA_x_LFQprot_100ug_46frac_15min_15000_27	48.467
HeLa_High_400ug	02971_RF2_S00_R11_R1	192.68		Nano_EvoSep	20180216_QE5_Evo1_DBJ_SA_LFQprot_HeLa_100ug_46fracs_22min_31	126.95
HeLa_High_400ug	02971_RG1_S00_R07_R1	124.42		Nano_EvoSep	20180216_QE5_Evo1_DBJ_SA_LFQprot_HeLa_100ug_46fracs_22min_32	65.043
HeLa_High_400ug	02971_RG2_S00_R10_R1	103.21		Nano_EvoSep	20180216_QE5_Evo1_DBJ_SA_LFQprot_HeLa_100ug_46fracs_22min_32	74.987
Placenta_High_200ug	02977_RE2_S00_R12_R1	133.05		Nano_nLC	20170504_QE5_nLC7_DBJ_SA_x_LFQprot_100ug_46frac_15min_15000_26	231.03
Placenta_High_200ug	02977_RE2_S00_R12_R1	30.083		Nano_EvoSep	20180216_QE5_Evo1_DBJ_SA_LFQprot_HeLa_100ug_46fracs_22min_41	109.83
Placenta_High_200ug	02977_RF2_S00_R11_R1	137.27		Nano_nLC	20170504_QE5_nLC7_DBJ_SA_x_LFQprot_100ug_46frac_15min_15000_20	60.941
Placenta_High_200ug	02977_RF2_S00_R11_R1	258.02		Nano_EvoSep	20180216_QE5_Evo1_DBJ_SA_LFQprot_HeLa_100ug_46fracs_22min_22	162.91
HeLa_High_200ug	02970_RA5_S00_R33_R1	123.69		Nano_EvoSep	20180216_QE5_Evo1_DBJ_SA_LFQprot_HeLa_100ug_46fracs_22min_22	118.14
HeLa_High_400ug	02971_RA5_S00_R33_R1	144.38		Nano_EvoSep	20180216_QE5_Evo1_DBJ_SA_LFQprot_HeLa_100ug_46fracs_22min_23	164.62
Placenta_High_200ug	02977_RA5_S00_R33_R1	122.13		Nano_EvoSep	20180216_QE5_Evo1_DBJ_SA_LFQprot_HeLa_100ug_46fracs_22min_43	170.27
HeLa_High_200ug	02970_RB4_S00_R31_R1	146.07		Nano_EvoSep	20180216_QE5_Evo1_DBJ_SA_LFQprot_HeLa_100ug_46fracs_22min_43	123.2
HeLa_High_400ug	02971_RC4_S00_R30_R1	229.29		Nano_EvoSep	20180216_QE5_Evo1_DBJ_SA_LFQprot_HeLa_100ug_46fracs_22min_36	166.29
Placenta_High_200ug	02977_RA5_S00_R33_R1	131.69		Nano_nLC	20170504_QE5_nLC7_DBJ_SA_x_LFQprot_100ug_46frac_15min_15000_11	114.67
Placenta_High_200ug	02977_RH5_S00_R40_R1	148.28		Nano_EvoSep	20180216_QE5_Evo1_DBJ_SA_LFQprot_HeLa_100ug_46fracs_22min_14	131.65
Placenta_High_200ug	02977_RH5_S00_R40_R1	90.468		Nano_nLC	20170504_QE5_nLC7_DBJ_SA_x_LFQprot_100ug_46frac_15min_15000_21	146.11
Placenta_High_200ug	02977_RH5_S00_R40_R1	155.05		Nano_nLC	20170504_QE5_nLC7_DBJ_SA_x_LFQprot_100ug_46frac_15min_15000_21	126.71
HeLa_High_200ug	02970_RB4_S00_R31_R1	194.17		Nano_EvoSep	20180216_QE5_Evo1_DBJ_SA_LFQprot_HeLa_100ug_46fracs_22min_24	179.42
HeLa_High_400ug	02971_RB4_S00_R31_R1	221.59		Nano_nLC	20170504_QE5_nLC7_DBJ_SA_x_LFQprot_100ug_46frac_15min_15000_24	79.782
HeLa_High_400ug	02971_RB4_S00_R31_R1	68.044		Nano_EvoSep	20180216_QE5_Evo1_DBJ_SA_LFQprot_HeLa_100ug_46fracs_22min_28	146.78
Placenta_High_200ug	02977_RB4_S00_R31_R1	54.09		Nano_nLC	20170504_QE5_nLC7_DBJ_SA_x_LFQprot_100ug_46frac_15min_15000_26	42.733
Placenta_High_200ug	02977_RB4_S00_R31_R1	109.24		Nano_nLC	20170504_QE5_nLC7_DBJ_SA_x_LFQprot_100ug_46frac_15min_15000_38	155.92
HeLa_High_200ug	02970_RB5_S00_R34_R1	231.07		Nano_nLC	20170504_QE5_nLC7_DBJ_SA_x_LFQprot_100ug_46frac_15min_15000_38	55.895
HeLa_High_400ug	02971_RB5_S00_R34_R1	261.52		Nano_nLC	20170504_QE5_nLC7_DBJ_SA_x_LFQprot_100ug_46frac_15min_15000_39	186.33
Placenta_High_200ug	02977_RB5_S00_R34_R1	247.31		Nano_EvoSep	20180216_QE5_Evo1_DBJ_SA_LFQprot_HeLa_100ug_46fracs_22min_41	107.29
HeLa_High_200ug	02970_RC5_S00_R35_R1	126.19		Nano_EvoSep	20180216_QE5_Evo1_DBJ_SA_LFQprot_HeLa_100ug_46fracs_22min_41	201.51
HeLa_High_200ug	02970_RC5_S00_R35_R1	264.87		Nano_nLC	20170504_QE5_nLC7_DBJ_SA_x_LFQprot_100ug_46frac_15min_15000_36	155.92
HeLa_High_400ug	02971_RB5_S00_R34_R1	226.88		Nano_nLC	20170504_QE5_nLC7_DBJ_SA_x_LFQprot_100ug_46frac_15min_15000_36	84.478
HeLa_High_400ug	02971_RB5_S00_R34_R1	102.37		Nano_EvoSep	20180216_QE5_Evo1_DBJ_SA_LFQprot_HeLa_100ug_46fracs_22min_38	136.87
HeLa_High_400ug	02971_RC5_S00_R35_R1	113.47		Nano_EvoSep	20180216_QE5_Evo1_DBJ_SA_LFQprot_HeLa_100ug_46fracs_22min_38	165.1
Placenta_High_200ug	02977_RD5_S00_R36_R1	207.31		Nano_EvoSep	20180216_QE5_Evo1_DBJ_SA_LFQprot_HeLa_100ug_46fracs_22min_39	62.02
Placenta_High_200ug	02977_RD5_S00_R36_R1	152.53		Nano_EvoSep	20180216_QE5_Evo1_DBJ_SA_LFQprot_HeLa_100ug_46fracs_22min_39	214.46
Placenta_High_200ug	02977_RD5_S00_R36_R1	85.937		Nano_EvoSep	20180216_QE5_Evo1_DBJ_SA_LFQprot_HeLa_100ug_46fracs_22min_05	70.802
HeLa_High_200ug	02970_RA2_S00_R16_R1	115.14		Nano_nLC	20170504_QE5_nLC7_DBJ_SA_x_LFQprot_100ug_46frac_15min_15000_04	258.23
HeLa_High_200ug	02970_RC1_S00_R03_R1	137.16		Nano_EvoSep	20180216_QE5_Evo1_DBJ_SA_LFQprot_HeLa_100ug_46fracs_22min_04	177.38
HeLa_High_200ug	02970_RC2_S00_R14_R1	182.92		Nano_EvoSep	20180216_QE5_Evo1_DBJ_SA_LFQprot_HeLa_100ug_46fracs_22min_05	134.61
HeLa_High_400ug	02971_RC1_S00_R03_R1	134.75		Nano_EvoSep	20180216_QE5_Evo1_DBJ_SA_LFQprot_HeLa_100ug_46fracs_22min_16	207.95
HeLa_High_400ug	02971_RC2_S00_R14_R1	161.93		Nano_nLC	20170504_QE5_nLC7_DBJ_SA_x_LFQprot_100ug_46frac_15min_15000_18	86.771
HeLa_High_400ug	02971_RD2_S00_R13_R1	84.188		Nano_EvoSep	20180216_QE5_Evo1_DBJ_SA_LFQprot_HeLa_100ug_46fracs_22min_21	61.941
Placenta_High_200ug	02977_RB1_S00_R02_R1	63.662		Nano_nLC	20170504_QE5_nLC7_DBJ_SA_x_LFQprot_100ug_46frac_15min_15000_38	113.7
Placenta_High_200ug	02977_RB2_S00_R15_R1	184.55		Nano_EvoSep	20180216_QE5_Evo1_DBJ_SA_LFQprot_HeLa_100ug_46fracs_22min_40	128.89
HeLa_High_200ug	02970_RD3_S00_R20_R1	233.32		Nano_EvoSep	20180216_QE5_Evo1_DBJ_SA_LFQprot_HeLa_100ug_46fracs_22min_40	71.288
HeLa_High_200ug	02970_RD3_S00_R20_R1	96.163		Nano_nLC	20170504_QE5_nLC7_DBJ_SA_x_LFQprot_100ug_46frac_15min_15000_27	341.07
HeLa_High_400ug	02971_RD3_S00_R20_R1	150.05		Nano_EvoSep	20180216_QE5_Evo1_DBJ_SA_LFQprot_HeLa_100ug_46fracs_22min_30	346.8
Placenta_High_200ug	02977_RE3_S00_R21_R1	71.354		Nano_nLC	20170504_QE5_nLC7_DBJ_SA_x_LFQprot_100ug_46frac_15min_15000_04	146.6
HeLa_High_200ug	02970_RB4_S00_R31_R1	187.85		Nano_nLC	20170504_QE5_nLC7_DBJ_SA_x_LFQprot_100ug_46frac_15min_15000_04	89.462
HeLa_High_400ug	02971_RB4_S00_R31_R1	231.67		Nano_nLC	20170504_QE5_nLC7_DBJ_SA_x_LFQprot_100ug_46frac_15min_15000_04	85.7
HeLa_High_400ug	02971_RC4_S00_R30_R1	299.29		Nano_nLC	20170504_QE5_nLC7_DBJ_SA_x_LFQprot_100ug_46frac_15min_15000_04	91.883
Placenta_High_200ug	02977_RA4_S00_R32_R1	252.96		Nano_EvoSep	20180216_QE5_Evo1_DBJ_SA_LFQprot_HeLa_100ug_46fracs_22min_04	350.92
Placenta_High_200ug	02977_RB4_S00_R31_R1	250.48		Nano_EvoSep	20180216_QE5_Evo1_DBJ_SA_LFQprot_HeLa_100ug_46fracs_22min_04	175.33
HeLa_High_400ug	02971_RA5_S00_R33_R1	196.24		Nano_nLC	20170504_QE5_nLC7_DBJ_SA_x_LFQprot_100ug_46frac_15min_15000_07	120.09
HeLa_High_200ug	02970_RF4_S00_R27_R1	88.056		Nano_EvoSep	20180216_QE5_Evo1_DBJ_SA_LFQprot_HeLa_100ug_46fracs_22min_09	142
HeLa_High_400ug	02971_RF4_S00_R27_R1	99.568		Nano_nLC	20170504_QE5_nLC7_DBJ_SA_x_LFQprot_100ug_46frac_15min_15000_20	120.08
HeLa_High_200ug	02970_RF4_S00_R27_R1	210.27		Nano_EvoSep	20180216_QE5_Evo1_DBJ_SA_LFQprot_HeLa_100ug_46fracs_22min_23	212.01
HeLa_High_400ug	02971_RF4_S00_R27_R1	236.32		Nano_EvoSep	20180216_QE5_Evo1_DBJ_SA_LFQprot_HeLa_100ug_46fracs_22min_23	49.618
HeLa_High_400ug	02971_RF4_S00_R27_R1	73.841		Nano_EvoSep	20180216_QE5_Evo1_DBJ_SA_LFQprot_HeLa_100ug_46fracs_22min_24	63.63
HeLa_High_200ug	02970_RC6_S00_R46_R1	67.449		Nano_nLC	20170504_QE5_nLC7_DBJ_SA_x_LFQprot_100ug_46frac_15min_15000_13	185.72
HeLa_High_200ug	02970_RC6_S00_R46_R1	78.548		Nano_nLC	20170504_QE5_nLC7_DBJ_SA_x_LFQprot_100ug_46frac_15min_15000_29	55.083
HeLa_High_400ug	02971_RC6_S00_R46_R1	92.307		Nano_nLC	20170504_QE5_nLC7_DBJ_SA_x_LFQprot_100ug_46frac_15min_15000_29	187.24
HeLa_High_400ug	02971_RC6_S00_R46_R1	117.2		Nano_EvoSep	20180216_QE5_Evo1_DBJ_SA_LFQprot_HeLa_100ug_46fracs_22min_32	95.628
Placenta_High_200ug	02977_RD6_S00_R45_R1	165.9		Nano_nLC	20170504_QE5_nLC7_DBJ_SA_x_LFQprot_100ug_46frac_15min_15000_14	87.802
HeLa_High_400ug	02971_RC6_S00_R46_R1	45.094		Nano_EvoSep	20180216_QE5_Evo1_DBJ_SA_LFQprot_HeLa_100ug_46fracs_22min_44	111.56
HeLa_High_400ug	02971_RC6_S00_R46_R1	129.32		Nano_EvoSep	20180216_QE5_Evo1_DBJ_SA_LFQprot_HeLa_100ug_46fracs_22min_40	72.687
HeLa_High_200ug	02970_RH1_S00_R08_R1	128.12		Nano_EvoSep	20180216_QE5_Evo1_DBJ_SA_LFQprot_HeLa_100ug_46fracs_22min_41	91.603
HeLa_High_200ug	02970_RH1_S00_R08_R1	239.18		Nano_nLC	20170504_QE5_nLC7_DBJ_SA_x_LFQprot_100ug_46frac_15min_15000_04	94.006
HeLa_High_200ug	02970_RH2_S00_R09_R1	100.62		Nano_EvoSep	20180216_QE5_Evo1_DBJ_SA_LFQprot_HeLa_100ug_46fracs_22min_05	89.369
HeLa_High_200ug	02970_RH2_S00_R09_R1	294.14		Nano_EvoSep	20180216_QE5_Evo1_DBJ_SA_LFQprot_HeLa_100ug_46fracs_22min_06	119.56
HeLa_High_400ug	02971_RH1_S00_R08_R1	113.24		Nano_nLC	20170504_QE5_nLC7_DBJ_SA_x_LFQprot_100ug_46frac_15min_15000_15	314.69
HeLa_High_400ug	02971_RH1_S00_R08_R1	186.94		Nano_nLC	20170504_QE5_nLC7_DBJ_SA_x_LFQprot_100ug_46frac_15min_15000_15	226.59
HeLa_High_400ug	02971_RH2_S00_R09_R1	162.86		Nano_nLC	20170504_QE5_nLC7_DBJ_SA_x_LFQprot_100ug_46frac_15min_15000_16	309.02
HeLa_High_400ug	02971_RH2_S00_R09_R1	357.72		Nano_nLC	20170504_QE5_nLC7_DBJ_SA_x_LFQprot_100ug_46frac_15min_15000_16	219.07
Placenta_High_200ug	02977_RH2_S00_R09_R1	111.67		Nano_nLC	20170504_QE5_nLC7_DBJ_SA_x_LFQprot_100ug_46frac_15min_15000_13	114.63
Placenta_High_200ug	02977_RA1_S00_R01_R1	68.762		Nano_EvoSep	20180216_QE5_Evo1_DBJ_SA_LFQprot_HeLa_100ug_46fracs_22min_16	84.718
Placenta_High_200ug	02977_RA2_S00_R16_R1	73.546		Nano_EvoSep	20180216_QE5_Evo1_DBJ_SA_LFQprot_HeLa_100ug_46fracs_22min_16	45.14
Placenta_High_200ug	02977_RA3_S00_R17_R1	109.75		Nano_nLC	20170504_QE5_nLC7_DBJ_SA_x_LFQprot_100ug_46frac_15min_15000_12	98.035
Placenta_High_200ug	02977_RA4_S00_R32_R1	171.26		Nano_nLC	20170504_QE5_nLC7_DBJ_SA_x_LFQprot_100ug_46frac_15min_15000_12	204.18
Placenta_High_200ug	02977_RA4_S00_R32_R1	231.26		Nano_nLC	20170504_QE5_nLC7_DBJ_SA_x_LFQprot_100ug_46frac_15min_15000_13	75.97
Placenta_High_200ug	02977_RA5_S00_R33_R1	187.85		Nano_EvoSep	20180216_QE5_Evo1_DBJ_SA_LFQprot_HeLa_100ug_46fracs_22min_15	145.69
Placenta_High_200ug	02977_RB4_S00_R31_R1	127.56		Nano_EvoSep	20180216_QE5_Evo1_DBJ_SA_LFQprot_HeLa_100ug_46fracs_22min_15	251.3
Placenta_High_200ug	02977_RB4_S00_R31_R1	148.52		Nano_EvoSep	20180216_QE5_Evo1_DBJ_SA_LFQprot_HeLa_100ug_46fracs_22min_16	88.551
Placenta_High_200ug	02977_RE6_S00_R44_R1	105.39		Nano_nLC	20170504_QE5_nLC7_DBJ_SA_x_LFQprot_100ug_46frac_15min_15000_16	119.41
HeLa_High_200ug	02970_RH1_S00_R08_R1	156.01		Nano_nLC	20170504_QE5_nLC7_DBJ_SA_x_LFQprot_100ug_46frac_15min_15000_45	175.24
HeLa_High_200ug	02970_RH2_S00_R09_R1	93.959		Nano_nLC	20170504_QE5_nLC7_DBJ_SA_x_LFQprot_100ug_46frac_15min_15000_46	102
HeLa_High_400ug	02971_RH1_S00_R08_R1	155.48		Nano_EvoSep	20180216_QE5_Evo1_DBJ_SA_LFQprot_HeLa_100ug_46fracs_22min_18	161.68
Placenta_High_200ug	02977_RH1_S00_R08_R1	92.247		Nano_EvoSep	20180216_QE5_Evo1_DBJ_SA_LFQprot_HeLa_100ug_46fracs_22min_19	87.181
Placenta_High_200ug	02977_RH2_S00_R09_R1	128.85		Nano_nLC	20170504_QE5_nLC7_DBJ_SA_x_LFQprot_100ug_46frac_15min_15000_13	174.16
HeLa_High_200ug	02970_RA1_S00_R01_R1	68.214		Nano_nLC	20170504_QE5_nLC7_DBJ_SA_x_LFQprot_100ug_46frac_15min_15000_14	190.26
HeLa_High_200ug	02970_RB1_S00_R02_R1	71.922		Nano_nLC	20170504_QE5_nLC7_DBJ_SA_x_LFQprot_100ug_46frac_15min_15000_40	122.44
HeLa_High_400ug	02971_RB1_S00_R02_R1	81.89		Nano_EvoSep	20180216_QE5_Evo1_DBJ_SA_LFQprot_HeLa_100ug_46fracs_22min_16	85.161
HeLa_High_200ug	02970_RD5_S00_R36_R1	99.802		Nano_EvoSep	20180216_QE5_Evo1_DBJ_SA_LFQprot_HeLa_100ug_46fracs_22min_17	188.98
HeLa_High_400ug	02971_RD5_S00_R36_R1	99.802		Nano_EvoSep	20180216_QE5_Evo1_DBJ_SA_LFQprot_HeLa_100ug_46fracs_22min_36	183.77
HeLa_High_200ug	02970_RB2_S00_R15_R1	86.794		Nano_nLC	20170504_QE5_nLC7_DBJ_SA_x_LFQprot_100ug_46frac_15min_15000_40	99.987
HeLa_High_400ug	02971_RA2_S00_R16_R1	104.37		Nano_nLC	20170504_QE5_nLC7_DBJ_SA_x_LFQprot_100ug_46frac_15min_15000_42	155.34
HeLa_High_200ug	02970_RF1_S00_R06_R1	68.44		Nano_nLC	20170504_QE5_nLC7_DBJ_SA_x_LFQprot_100ug_46frac_15min_15000_43	69.782
HeLa_High_400ug	02971_RF1_S00_R06_R1	109.96		Nano_nLC	20170504_QE5_nLC7_DBJ_SA_x_LFQprot_100ug_46frac_15min_15000_29	110.38
HeLa_High_200ug	02970_RE4_S00_R28_R1	280.23		Nano_EvoSep	20180216_QE5_Evo1_DBJ_SA_LFQprot_HeLa_100ug_46fracs_22min_31	85.29
HeLa_High_400ug	02971_RE4_S00_R28_R1	262.43		Nano_EvoSep	20180216_QE5_Evo1_DBJ_SA_LFQprot_HeLa_100ug_46fracs_22min_32	94.692
Placenta_High_200ug	02977_RD4_S00_R29_R1	170.22		Nano_EvoSep	20180216_QE5_Evo1_DBJ_SA_LFQprot_HeLa_100ug_46fracs_22min_33	78.655
HeLa_High_200ug	02970_RF1_S00_R06_R1	107.14		Nano_nLC	20170504_QE5_nLC7_DBJ_SA_x_LFQprot_100ug_46frac_15min_15000_28	123.43
HeLa_High_200ug	02970_RG1_S00_R07_R1	150.22		Nano_nLC	20170504_QE5_nLC7_DBJ_SA_x_LFQprot_100ug_46frac_15min_15000_28	218.4
HeLa_High_400ug	02971_RG1_S00_R07_R1	211.83		Nano_EvoSep	20180216_QE5_Evo1_DBJ_SA_LFQprot_HeLa_100ug_46fracs_22min_31	200.39
HeLa_High_400ug	02971_RD4_S00_R29_R1	62.969		Nano_EvoSep	20180216_QE5_Evo1_DBJ_SA_LFQprot_HeLa_100ug_46fracs_22min_31	252.43
Placenta_High_200ug	02977_RB3_S00_R18_R1	204.49		Nano_nLC	20170504_QE5_nLC7_DBJ_SA_x_LFQprot_100ug_46frac_15min_15000_04	142.19
Placenta_High_200ug	02977_RB3_S00_R18_R1	107.03		Nano_nLC	20170504_QE5_nLC7_DBJ_SA_x_LFQprot_100ug_46frac_15min_15000_10	128.55
Placenta_High_200ug	02977_RC4_S00_R30_R1	125.22		Nano_nLC	20170504_QE5_nLC7_DBJ_SA_x_LFQprot_100ug_46frac_15min_15000_10	213.51
Placenta_High_200ug	02977_RC4_S00_R30_R1	128.71		Nano_EvoSep	20180216_QE5_Evo1_DBJ_SA_LFQprot_HeLa_100ug_46fracs_22min_13	98.74
HeLa_High_200ug	02970_RD3_S00_R20_R1	120.76		Nano_EvoSep	20180216_QE5_Evo1_DBJ_SA_LFQprot_HeLa_100ug_46fracs_22min_13	180.74
HeLa_High_400ug	02971_RD3_S00_R20_R1	128.52		Nano_nLC	20170504_QE5_nLC7_DBJ_SA_x_LFQprot_100ug_46frac_15min_15000_19	101.66
HeLa_High_200ug	02970_RH4_S00_R25_R1	115.7		Nano_nLC	20170504_QE5_nLC7_DBJ_SA_x_LFQprot_100ug_46frac_15min_15000_19	122.5
HeLa_High_400ug	02971_RG4_S00_R26_R1	86.67		Nano_EvoSep	20180216_QE5_Evo1_DBJ_SA_LFQprot_HeLa_100ug_46fracs_22min_22	106.51
HeLa_High_400ug	02971_RH4_S00_R25_R1	128.38		Nano_EvoSep	20180216_QE5_Evo1_DBJ_SA_LFQprot_HeLa_100ug_46fracs_22min_26	58.49
HeLa_High_400ug	02971_RF2_S00_R11_R1	65.378		Nano_EvoSep	20180216_QE5_Evo1_DBJ_SA_LFQprot_HeLa_100ug_46fracs_22min_26	145.43
Placenta_High_200ug	02977_RD2_S00_R13_R1	83.998		Nano_EvoSep	20180216_QE5_Evo1_DBJ_SA_LFQprot_HeLa_100ug_46fracs_22min_27	49.528
Placenta_High_200ug	02977_RD2_S00_R13_R1	56.729		Nano_EvoSep	20180216_QE5_Evo1_DBJ_SA_LFQprot_HeLa_100ug_46fracs_22min_27	121.76
HeLa_High_200ug	02970_RD5_S00_R36_R1	60.735		Nano_EvoSep	20180216_QE5_Evo1_DBJ_SA_LFQprot_HeLa_100ug_46fracs_22min_27	49.973
HeLa_High_200ug	02970_RD5_S00_R36_R1	109.85		Nano_nLC	20170504_QE5_nLC7_DBJ_SA_x_LFQprot_100ug_46frac_15min_15000_27	143.19
HeLa_High_400ug	02971_RE5_S00_R37_R1	85.248		Nano_EvoSep	20180216_QE5_Evo1_DBJ_SA_LFQprot_HeLa_100ug_46fracs_22min_27	126.59
HeLa_High_400ug	02971_RE5_S00_R37_R1	77.53		Nano_EvoSep	20180216_QE5_Evo1_DBJ_SA_LFQprot_HeLa_100ug_46fracs_22min_28	178.39
Placenta_High_200ug	02977_RE5_S00_R37_R1	100.64		Nano_nLC	20170504_QE5_nLC7_DBJ_SA_x_LFQprot_100ug_46frac_15min_15000_34	249.49
Placenta_High_200ug	02977_RF5_S00_R38_R1	113.51		Nano_nLC	20170504_QE5_nLC7_DBJ_SA_x_LFQprot_100ug_46frac_15min_15000_34	124.79
HeLa_High_400ug	02971_RF3_S00_R22_R1	57.425		Nano_EvoSep	20180216_QE5_Evo1_DBJ_SA_LFQprot_HeLa_100ug_46fracs_22min_35	234.37
HeLa_High_400ug	02971_RF3_S00_R22_R1	97.69		Nano_EvoSep	20180216_QE5_Evo1_DBJ_SA_LFQprot_HeLa_100ug_46fracs_22min_35	123.36
HeLa_High_400ug	02971_RG3_S00_R23_R1	34.515		Nano_EvoSep	20180216_QE5_Evo1_DBJ_SA_LFQprot_HeLa_100ug_46fracs_22min_36	303.44
Placenta_High_200ug	02977_RC1_S00_R03_R1	164.68		Nano_EvoSep	20180216_QE5_Evo1_DBJ_SA_LFQprot_HeLa_100ug_46fracs_22min_36	113.47
Placenta_High_200ug	02977_RC1_S00_R03_R1	177.64		Nano_EvoSep	20180216_QE5_Evo1_DBJ_SA_LFQprot_HeLa_100ug_46fracs_22min_37	177.73
Placenta_High_200ug	02977_RD1_S00_R04_R1	88.56		Nano_EvoSep	20180216_QE5_Evo1_DBJ_SA_LFQprot_HeLa_100ug_46fracs_22min_18	251.44
HeLa_High_200ug	02970_RC4_S00_R30_R1	164.9		Nano_EvoSep	20180216_QE5_Evo1_DBJ_SA_LFQprot_HeLa_100ug_46fracs_22min_11	65.563
HeLa_High_200ug	02970_RC4_S00_R30_R1	101.39		Nano_nLC	20170504_QE5_nLC7_DBJ_SA_x_LFQprot_100ug_46frac_15min_15000_16	218.11
HeLa_High_200ug	02970_RD4_S00_R29_R1	106.26		Nano_nLC	20170504_QE5_nLC7_DBJ_SA_x_LFQprot_100ug_46frac_15min_15000_45	240.1
HeLa_High_200ug	02970_RD4_S00_R29_R1	101.53		Nano_EvoSep	20180216_QE5_Evo1_DBJ_SA_LFQprot_HeLa_100ug_46fracs_22min_18	283.58
HeLa_High_400ug	02971_RB4_S00_R31_R1	89.231		Nano_EvoSep	20180216_QE5_Evo1_DBJ_SA_LFQprot_HeLa_100ug_46fracs_22min_19	254.24
HeLa_High_400ug	02971_RC4_S00_R30_R1	169.89		Nano_nLC	20170504_QE5_nLC7_DBJ_SA_x_LFQprot_100ug_46frac_15min_15000_16	186.87
HeLa_High_400ug	02971_RC4_S00_R30_R1	127.02		Nano_EvoSep	20180216_QE5_Evo1_DBJ_SA_LFQprot_HeLa_100ug_46fracs_22min_41	97.839
HeLa_High_200ug	02970_RH6_S00_R41_R1	158.36		Nano_EvoSep	20180216_QE5_Evo1_DBJ_SA_LFQprot_HeLa_100ug_46fracs_22min_42	183.47
HeLa_High_400ug	02971_RH6_S00_R41_R1	138.9		Nano_EvoSep	20180216_QE5_Evo1_DBJ_SA_LFQprot_HeLa_100ug_46fracs_22min_42	131.42
HeLa_High_200ug	02970_RA4_S00_R32_R1	239.87		Nano_nLC	20170504_QE5_nLC7_DBJ_SA_x_LFQprot_100ug_46frac_15min_15000_03	115.71
HeLa_High_200ug	02970_RA5_S00_R33_R1	159.95		Nano_EvoSep	20180216_QE5_Evo1_DBJ_SA_LFQprot_HeLa_100ug_46fracs_22min_03	138.98
HeLa_High_200ug	02970_RA5_S00_R33_R1	116.08		Nano_EvoSep	20180216_QE5_Evo1_DBJ_SA_LFQprot_HeLa_100ug_46fracs_22min_44	86.544
HeLa_High_200ug	02970_RB4_S00_R31_R1	161.65		Nano_nLC	20170504_QE5_nLC7_DBJ_SA_x_LFQprot_100ug_46frac_15min_15000_06	105.06
HeLa_High_200ug	02970_RB4_S00_R31_R1	307.77		Nano_nLC	20170504_QE5_nLC7_DBJ_SA_x_LFQprot_100ug_46frac_15min_15000_10	84.993
HeLa_High_200ug	02970_RB5_S00_R34_R1	150.68		Nano_nLC	20170504_QE5_nLC7_DBJ_SA_x_LFQprot_100ug_46frac_15min_15000_10	304.8
HeLa_High_200ug	02970_RB5_S00_R34_R1	221.86		Nano_nLC	20170504_QE5_nLC7_DBJ_SA_x_LFQprot_100ug_46frac_15min_15000_11	113.26
HeLa_High_200ug	02970_RC4_S00_R30_R1	130.56		Nano_nLC	20170504_QE5_nLC7_DBJ_SA_x_LFQprot_100ug_46frac_15min_15000_11	266.45
HeLa_High_200ug	02970_RC4_S00_R30_R1	273.08		Nano_EvoSep	20180216_QE5_Evo1_DBJ_SA_LFQprot_HeLa_100ug_46fracs_22min_13	105.46
HeLa_High_200ug	02970_RC5_S00_R35_R1	101.49		Nano_nLC	20170504_QE5_nLC7_DBJ_SA_x_LFQprot_100ug_46frac_15min_15000_10	127.58
HeLa_High_200ug	02970_RC6_S00_R46_R1	185.85		Nano_nLC	20170504_QE5_nLC7_DBJ_SA_x_LFQprot_100ug_46frac_15min_15000_10	319.74
HeLa_High_200ug	02970_RC6_S00_R46_R1	292.8		Nano_nLC	20170504_QE5_nLC7_DBJ_SA_x_LFQprot_100ug_46frac_15min_15000_11	127.58
HeLa_High_200ug	02970_RD4_S00_R29_R1	207.13		Nano_nLC	20170504_QE5_nLC7_DBJ_SA_x_LFQprot_100ug_46frac_15min_15000_11	304.86
HeLa_High_200ug	02970_RD4_S00_R29_R1	289.38		Nano_EvoSep	20180216_QE5_Evo1_DBJ_SA_LFQprot_HeLa_100ug_46fracs_22min_13	90.884
HeLa_High_200ug	02970_RD5_S00_R36_R1	82.037		Nano_EvoSep	20180216_QE5_Evo1_DBJ_SA_LFQprot_HeLa_100ug_46fracs_22min_13	313.54
HeLa_High_200ug	02970_RD5_S00_R36_R1	192.18		Nano_EvoSep	20180216_QE5_Evo1_DBJ_SA_LFQprot_HeLa_100ug_46fracs_22min_14	99.686
HeLa_High_200ug	02970_RD6_S00_R45_R1	111.57		Nano_EvoSep	20180216_QE5_Evo1_DBJ_SA_LFQprot_HeLa_100ug_46fracs_22min_21	43.233
HeLa_High_200ug	02970_RD6_S00_R45_R1	316.42		Nano_nLC	20170504_QE5_nLC7_DBJ_SA_x_LFQprot_100ug_46frac_15min_15000_10	254.3
HeLa_High_200ug	02970_RE4_S00_R28_R1	150.29		Nano_nLC	20170504_QE5_nLC7_DBJ_SA_x_LFQprot_100ug_46frac_15min_15000_10	145.57
HeLa_High_200ug	02970_RE4_S00_R28_R1	184.76		Nano_EvoSep	20180216_QE5_Evo1_DBJ_SA_LFQprot_HeLa_100ug_46fracs_22min_12	220.62
HeLa_High_200ug	02970_RE6_S00_R44_R1	109.03		Nano_EvoSep	20180216_QE5_Evo1_DBJ_SA_LFQprot_HeLa_100ug_46fracs_22min_12	163.89
HeLa_High_200ug	02970_RE6_S00_R44_R1	176.91		Nano_EvoSep	20180216_QE5_Evo1_DBJ_SA_LFQprot_HeLa_100ug_46fracs_22min_13	180.35
HeLa_High_200ug	02970_RF5_S00_R38_R1	76.027		Nano_EvoSep	20180216_QE5_Evo1_DBJ_SA_LFQprot_HeLa_100ug_46fracs_22min_13	130.41
HeLa_High_200ug	02970_RF5_S00_R38_R1	164.81		Nano_nLC	20170504_QE5_nLC7_DBJ_SA_x_LFQprot_100ug_46frac_15min_15000_10	173.03
HeLa_High_200ug	02970_RF6_S00_R43_R1	73.448		Nano_nLC	20170504_QE5_nLC7_DBJ_SA_x_LFQprot_100ug_46frac_15min_15000_10	101.77
HeLa_High_200ug	02970_RF6_S00_R43_R1	216.46		Nano_nLC	20170504_QE5_nLC7_DBJ_SA_x_LFQprot_100ug_46frac_15min_15000_10	146.45
HeLa_High_200ug	02970_RG5_S00_R39_R1	44.863		Nano_nLC	20170504_QE5_nLC7_DBJ_SA_x_LFQprot_100ug_46frac_15min_15000_06	164.64
HeLa_High_200ug	02970_RG5_S00_R39_R1	229.32		Nano_nLC	20170504_QE5_nLC7_DBJ_SA_x_LFQprot_100ug_46frac_15min_15000_09	177.79
HeLa_High_200ug	02970_RG6_S00_R42_R1	120.4		Nano_nLC	20170504_QE5_nLC7_DBJ_SA_x_LFQprot_100ug_46frac_15min_15000_09	92.231
HeLa_High_200ug	02970_RG6_S00_R42_R1	163.27		Nano_nLC	20170504_QE5_nLC7_DBJ_SA_x_LFQprot_100ug_46frac_15min_15000_10	235.86
HeLa_High_200ug	02970_RH5_S00_R40_R1	90.729		Nano_nLC	20170504_QE5_nLC7_DBJ_SA_x_LFQprot_100ug_46frac_15min_15000_10	182.72
HeLa_High_200ug	02970_RH5_S00_R40_R1	195.1		Nano_nLC	20170504_QE5_nLC7_DBJ_SA_x_LFQprot_100ug_46frac_15min_15000_10	186.18
HeLa_High_200ug	02970_RH6_S00_R41_R1	112.56		Nano_nLC	20170504_QE5_nLC7_DBJ_SA_x_LFQprot_100ug_46frac_15min_15000_10	109.77
HeLa_High_200ug	02970_RH6_S00_R41_R1	153.32		Nano_EvoSep	20180216_QE5_Evo1_DBJ_SA_LFQprot_HeLa_100ug_46fracs_22min_12	201.39
HeLa_High_400ug	02971_RA4_S00_R32_R1	188.6		Nano_EvoSep	20180216_QE5_Evo1_DBJ_SA_LFQprot_HeLa_100ug_46fracs_22min_12	70.525
HeLa_High_400ug	02971_RA4_S00_R32_R1	245.03		Nano_EvoSep	20180216_QE5_Evo1_DBJ_SA_LFQprot_HeLa_100ug_46fracs_22min_12	109.77
HeLa_High_400ug	02971_RA5_S00_R33_R1	209.53		Nano_EvoSep	20180216_QE5_Evo1_DBJ_SA_LFQprot_HeLa_100ug_46fracs_22min_12	187.92
HeLa_High_400ug	02971_RB4_S00_R31_R1	164.59		Nano_EvoSep	20180216_QE5_Evo1_DBJ_SA_LFQprot_HeLa_100ug_46fracs_22min_13	132.37
HeLa_High_400ug	02971_RB4_S00_R31_R1	284.04		Nano_nLC	20170504_QE5_nLC7_DBJ_SA_x_LFQprot_100ug_46frac_15min_15000_03	200.86
HeLa_High_400ug	02971_RB5_S00_R34_R1	257.8		Nano_nLC	20170504_QE5_nLC7_DBJ_SA_x_LFQprot_100ug_46frac_15min_15000_41	84.213
HeLa_High_400ug	02971_RC4_S00_R30_R1	199.76		Nano_EvoSep	20180216_QE5_Evo1_DBJ_SA_LFQprot_HeLa_100ug_46fracs_22min_03	150.27
HeLa_High_400ug	02971_RC4_S00_R30_R1	229.97		Nano_nLC	20170504_QE5_nLC7_DBJ_SA_x_LFQprot_100ug_46frac_15min_15000_38	117.67
HeLa_High_400ug	02971_RC5_S00_R35_R1	161.65		Nano_nLC	20170504_QE5_nLC7_DBJ_SA_x_LFQprot_100ug_46frac_15min_15000_43	128.81
HeLa_High_400ug	02971_RC6_S00_R46_R1	197.21		Nano_nLC	20170504_QE5_nLC7_DBJ_SA_x_LFQprot_100ug_46frac_15min_15000_44	162.26
HeLa_High_400ug	02971_RC6_S00_R46_R1	308.74		Nano_EvoSep	20180216_QE5_Evo1_DBJ_SA_LFQprot_HeLa_100ug_46fracs_22min_03	174.77
HeLa_High_400ug	02971_RD4_S00_R29_R1	176.11		Nano_nLC	20170504_QE5_nLC7_DBJ_SA_x_LFQprot_100ug_46frac_15min_15000_43	56.817
HeLa_High_400ug	02971_RD4_S00_R29_R1	297.03		Nano_EvoSep	20180216_QE5_Evo1_DBJ_SA_LFQprot_HeLa_100ug_46fracs_22min_06	47.754
HeLa_High_400ug	02971_RD5_S00_R36_R1	185.85		Nano_nLC	20170504_QE5_nLC7_DBJ_SA_x_LFQprot_100ug_46frac_15min_15000_25	65.231
HeLa_High_400ug	02971_RD5_S00_R36_R1	249.32		Nano_nLC	20170504_QE5_nLC7_DBJ_SA_x_LFQprot_100ug_46frac_15min_15000_04	181.66
HeLa_High_400ug	02971_RD6_S00_R45_R1	182.95		Nano_nLC	20170504_QE5_nLC7_DBJ_SA_x_LFQprot_100ug_46frac_15min_15000_44	70.197
HeLa_High_400ug	02971_RD6_S00_R45_R1	326.81		Nano_EvoSep	20180216_QE5_Evo1_DBJ_SA_LFQprot_HeLa_100ug_46fracs_22min_03	196.38
HeLa_High_400ug	02971_RE4_S00_R28_R1	186.97		Nano_EvoSep	20180216_QE5_Evo1_DBJ_SA_LFQprot_HeLa_100ug_46fracs_22min_03	43.208
HeLa_High_400ug	02971_RE4_S00_R28_R1	325.74		Nano_nLC	20170504_QE5_nLC7_DBJ_SA_x_LFQprot_100ug_46frac_15min_15000_03	182.69
HeLa_High_400ug	02971_RE5_S00_R37_R1	139.17		Nano_EvoSep	20180216_QE5_Evo1_DBJ_SA_LFQprot_HeLa_100ug_46fracs_22min_15	52.971
HeLa_High_400ug	02971_RE5_S00_R37_R1	193.16		Nano_EvoSep	20180216_QE5_Evo1_DBJ_SA_LFQprot_HeLa_100ug_46fracs_22min_16	239.39
HeLa_High_400ug	02971_RE6_S00_R44_R1	154.26		Nano_EvoSep	20180216_QE5_Evo1_DBJ_SA_LFQprot_HeLa_100ug_46fracs_22min_16	89.727
HeLa_High_400ug	02971_RE6_S00_R44_R1	282.89		Nano_EvoSep	20180216_QE5_Evo1_DBJ_SA_LFQprot_HeLa_100ug_46fracs_22min_17	78.65
HeLa_High_400ug	02971_RF5_S00_R38_R1	16.718		Nano_nLC	20170504_QE5_nLC7_DBJ_SA_x_LFQprot_100ug_46frac_15min_15000_45	74.944
HeLa_High_400ug	02971_RF5_S00_R38_R1	271.56		Nano_nLC	20170504_QE5_nLC7_DBJ_SA_x_LFQprot_100ug_46frac_15min_15000_45	203.35
HeLa_High_400ug	02971_RF6_S00_R43_R1	98.132		Nano_nLC	20170504_QE5_nLC7_DBJ_SA_x_LFQprot_100ug_46frac_15min_15000_46	94.616
HeLa_High_400ug	02971_RF6_S00_R43_R1	220.4		Nano_EvoSep	20180216_QE5_Evo1_DBJ_SA_LFQprot_HeLa_100ug_46fracs_22min_06	94.616
HeLa_High_400ug	02971_RG5_S00_R39_R1	66.448		Nano_nLC	20170504_QE5_nLC7_DBJ_SA_x_LFQprot_100ug_46frac_15min_15000_06	194.27
HeLa_High_400ug	02971_RG5_S00_R39_R1	187.98		Nano_nLC	20170504_QE5_nLC7_DBJ_SA_x_LFQprot_100ug_46frac_15min_15000_45	170.32
HeLa_High_400ug	02971_RG6_S00_R42_R1	173.27		Nano_EvoSep	20180216_QE5_Evo1_DBJ_SA_LFQprot_HeLa_100ug_46fracs_22min_08	132.57
HeLa_High_400ug	02971_RG6_S00_R42_R1	168.89		Nano_nLC	20170504_QE5_nLC7_DBJ_SA_x_LFQprot_100ug_46frac_15min_15000_04	88.841
HeLa_High_400ug	02971_RH5_S00_R40_R1	138.3		Nano_EvoSep	20180216_QE5_Evo1_DBJ_SA_LFQprot_HeLa_100ug_46fracs_22min_04	88.754
HeLa_High_400ug	02971_RH5_S00_R40_R1	185.87		Nano_nLC	20170504_QE5_nLC7_DBJ_SA_x_LFQprot_100ug_46frac_15min_15000_34	162.88
HeLa_High_400ug	02971_RH6_S00_R41_R1	119.38		Nano_EvoSep	20180216_QE5_Evo1_DBJ_SA_LFQprot_HeLa_100ug_46fracs_22min_36	152.28
Placenta_High_200ug	02977_RA4_S00_R32_R1	142.15		Nano_EvoSep	20180216_QE5_Evo1_DBJ_SA_LFQprot_HeLa_100ug_46fracs_22min_36	60.398
Placenta_High_200ug	02977_RB4_S00_R31_R1	150.29		Nano_nLC	20170504_QE5_nLC7_DBJ_SA_x_LFQprot_100ug_46frac_15min_15000_43	58.814
Placenta_High_200ug	02977_RC4_S00_R30_R1	162.77		Nano_EvoSep	20180216_QE5_Evo1_DBJ_SA_LFQprot_HeLa_100ug_46fracs_22min_44	153.32
Placenta_High_200ug	02977_RC4_S00_R30_R1	199.31		Nano_nLC	20170504_QE5_nLC7_DBJ_SA_x_LFQprot_100ug_46frac_15min_15000_38	150.58
Placenta_High_200ug	02977_RC6_S00_R46_R1	130.1		Nano_EvoSep	20180216_QE5_Evo1_DBJ_SA_LFQprot_HeLa_100ug_46fracs_22min_40	190.79
Placenta_High_200ug	02977_RD4_S00_R29_R1	188.6		Nano_EvoSep	20180216_QE5_Evo1_DBJ_SA_LFQprot_HeLa_100ug_46fracs_22min_41	158.73
Placenta_High_200ug	02977_RD4_S00_R29_R1	242.07		Nano_nLC	20170504_QE5_nLC7_DBJ_SA_x_LFQprot_100ug_46frac_15min_15000_27	161.65
Placenta_High_200ug	02977_RD6_S00_R45_R1	128.78		Nano_nLC	20170504_QE5_nLC7_DBJ_SA_x_LFQprot_100ug_46frac_15min_15000_27	340.11
Placenta_High_200ug	02977_RE4_S00_R28_R1	147.06		Nano_EvoSep	20180216_QE5_Evo1_DBJ_SA_LFQprot_HeLa_100ug_46fracs_22min_28	75.55
Placenta_High_200ug	02977_RE4_S00_R28_R1	184.21		Nano_EvoSep	20180216_QE5_Evo1_DBJ_SA_LFQprot_HeLa_100ug_46fracs_22min_29	81.807
Placenta_High_200ug	02977_RE5_S00_R37_R1	63.69		Nano_EvoSep	20180216_QE5_Evo1_DBJ_SA_LFQprot_HeLa_100ug_46fracs_22min_29	259.1
Placenta_High_200ug	02977_RE6_S00_R44_R1	98.816		Nano_nLC	20170504_QE5_nLC7_DBJ_SA_x_LFQprot_100ug_46frac_15min_15000_05	75.215
Placenta_High_200ug	02977_RF6_S00_R43_R1	21.606		Nano_nLC	20170504_QE5_nLC7_DBJ_SA_x_LFQprot_100ug_46frac_15min_15000_05	240.82
Placenta_High_200ug	02977_RA4_S00_R32_R1	123.8		Nano_EvoSep	20180216_QE5_Evo1_DBJ_SA_LFQprot_HeLa_100ug_46fracs_22min_06	109.22
Placenta_High_200ug	02977_RH5_S00_R40_R1	115.8		Nano_EvoSep	20180216_QE5_Evo1_DBJ_SA_LFQprot_HeLa_100ug_46fracs_22min_06	265.36
Placenta_High_200ug	02977_RA3_S00_R17_R1	126.19		Nano_EvoSep	20180216_QE5_Evo1_DBJ_SA_LFQprot_HeLa_100ug_46fracs_22min_07	61.767
Placenta_High_200ug	02977_RB3_S00_R18_R1	105.46		Nano_EvoSep	20180216_QE5_Evo1_DBJ_SA_LFQprot_HeLa_100ug_46fracs_22min_03	130.04
Placenta_High_200ug	02977_RH6_S00_R41_R1	41.483		Nano_EvoSep	20180216_QE5_Evo1_DBJ_SA_LFQprot_HeLa_100ug_46fracs_22min_03	95.605
HeLa_High_200ug	02970_RB3_S00_R18_R1	64.53		Nano_nLC	20170504_QE5_nLC7_DBJ_SA_x_LFQprot_100ug_46frac_15min_15000_20	52.372
HeLa_High_200ug	02970_RB3_S00_R18_R1	57.184		Nano_EvoSep	20180216_QE5_Evo1_DBJ_SA_LFQprot_HeLa_100ug_46fracs_22min_06	145.17
HeLa_High_400ug	02971_RB3_S00_R18_R1	75.46		Nano_nLC	20170504_QE5_nLC7_DBJ_SA_x_LFQprot_100ug_46frac_15min_15000_22	167.37
Placenta_High_200ug	02977_RD3_S00_R20_R1	97.874		Nano_EvoSep	20180216_QE5_Evo1_DBJ_SA_LFQprot_HeLa_100ug_46fracs_22min_24	60.564
Placenta_High_200ug	02977_RD3_S00_R20_R1	85.939		Nano_EvoSep	20180216_QE5_Evo1_DBJ_SA_LFQprot_HeLa_100ug_46fracs_22min_24	170.56
HeLa_High_200ug	02970_RB5_S00_R34_R1	35.015		Nano_EvoSep	20180216_QE5_Evo1_DBJ_SA_LFQprot_HeLa_100ug_46fracs_22min_24	249.32
HeLa_High_400ug	02971_RB5_S00_R34_R1	51.524		Nano_EvoSep	20180216_QE5_Evo1_DBJ_SA_LFQprot_HeLa_100ug_46fracs_22min_24	85.146
HeLa_High_200ug	02970_RD5_S00_R36_R1	78.692		Nano_nLC	20170504_QE5_nLC7_DBJ_SA_x_LFQprot_100ug_46frac_15min_15000_21	113.66
HeLa_High_400ug	02971_RC5_S00_R35_R1	63.727		Nano_EvoSep	20180216_QE5_Evo1_DBJ_SA_LFQprot_HeLa_100ug_46fracs_22min_23	120.12
HeLa_High_400ug	02971_RA4_S00_R32_R1	78.516		Nano_EvoSep	20180216_QE5_Evo1_DBJ_SA_LFQprot_HeLa_100ug_46fracs_22min_23	103.55
Placenta_High_200ug	02977_RD6_S00_R45_R1	96.171		Nano_EvoSep	20180216_QE5_Evo1_DBJ_SA_LFQprot_HeLa_100ug_46fracs_22min_26	113.74
HeLa_High_200ug	02970_RD5_S00_R36_R1	115.23		Nano_EvoSep	20180216_QE5_Evo1_DBJ_SA_LFQprot_HeLa_100ug_46fracs_22min_34	259.28
HeLa_High_400ug	02971_RD5_S00_R36_R1	104.43		Nano_EvoSep	20180216_QE5_Evo1_DBJ_SA_LFQprot_HeLa_100ug_46fracs_22min_34	148.95
HeLa_High_400ug	02971_RE5_S00_R37_R1	125.74		Nano_EvoSep	20180216_QE5_Evo1_DBJ_SA_LFQprot_HeLa_100ug_46fracs_22min_35	118.74
HeLa_High_200ug	02970_RF3_S00_R22_R1	124.38		Nano_EvoSep	20180216_QE5_Evo1_DBJ_SA_LFQprot_HeLa_100ug_46fracs_22min_35	163.48
HeLa_High_200ug	02970_RF3_S00_R22_R1	215.72		Nano_nLC	20170504_QE5_nLC7_DBJ_SA_x_LFQprot_100ug_46frac_15min_15000_04	92.943
HeLa_High_200ug	02970_RG3_S00_R23_R1	226.33		Nano_nLC	20170504_QE5_nLC7_DBJ_SA_x_LFQprot_100ug_46frac_15min_15000_04	136.61
HeLa_High_400ug	02971_RA3_S00_R17_R1	41.661		Nano_nLC	20170504_QE5_nLC7_DBJ_SA_x_LFQprot_100ug_46frac_15min_15000_04	125.97
Placenta_High_200ug	02977_RB3_S00_R18_R1	97.399		Nano_nLC	20170504_QE5_nLC7_DBJ_SA_x_LFQprot_100ug_46frac_15min_15000_04	133.05
Placenta_High_200ug	02977_RB3_S00_R18_R1	124.5		Nano_nLC	20170504_QE5_nLC7_DBJ_SA_x_LFQprot_100ug_46frac_15min_15000_04	96.229
HeLa_High_200ug	02970_RB4_S00_R31_R1	143.96		Nano_nLC	20170504_QE5_nLC7_DBJ_SA_x_LFQprot_100ug_46frac_15min_15000_04	88.83
HeLa_High_400ug	02971_RB4_S00_R31_R1	128.81		Nano_nLC	20170504_QE5_nLC7_DBJ_SA_x_LFQprot_100ug_46frac_15min_15000_10	150.17
HeLa_High_200ug	02970_RE5_S00_R37_R1	91.626		Nano_nLC	20170504_QE5_nLC7_DBJ_SA_x_LFQprot_100ug_46frac_15min_15000_11	137.18
HeLa_High_400ug	02971_RE5_S00_R37_R1	131.04		Nano_EvoSep	20180216_QE5_Evo1_DBJ_SA_LFQprot_HeLa_100ug_46fracs_22min_13	163.77
HeLa_High_200ug	02970_RB5_S00_R34_R1	140.17		Nano_nLC	20170504_QE5_nLC7_DBJ_SA_x_LFQprot_100ug_46frac_15min_15000_14	50.653
HeLa_High_400ug	02971_RB5_S00_R34_R1	167.67		Nano_nLC	20170504_QE5_nLC7_DBJ_SA_x_LFQprot_100ug_46frac_15min_15000_14	84.365
HeLa_High_200ug	02970_RA5_S00_R33_R1	106.29		Nano_EvoSep	20180216_QE5_Evo1_DBJ_SA_LFQprot_HeLa_100ug_46fracs_22min_16	146.07
HeLa_High_200ug	02970_RB5_S00_R34_R1	88.681		Nano_EvoSep	20180216_QE5_Evo1_DBJ_SA_LFQprot_HeLa_100ug_46fracs_22min_16	60.918
HeLa_High_400ug	02971_RA5_S00_R33_R1	114.89		Nano_nLC	20170504_QE5_nLC7_DBJ_SA_x_LFQprot_100ug_46frac_15min_15000_29	81.335
HeLa_High_200ug	02970_RF2_S00_R11_R1	79.469		Nano_EvoSep	20180216_QE5_Evo1_DBJ_SA_LFQprot_HeLa_100ug_46fracs_22min_15	102.16
HeLa_High_200ug	02970_RG4_S00_R26_R1	87.323		Nano_nLC	20170504_QE5_nLC7_DBJ_SA_x_LFQprot_100ug_46frac_15min_15000_07	137.05
HeLa_High_400ug	02971_RF2_S00_R11_R1	71.342		Nano_EvoSep	20180216_QE5_Evo1_DBJ_SA_LFQprot_HeLa_100ug_46fracs_22min_10	146.68
HeLa_High_400ug	02971_RG4_S00_R26_R1	83.753		Nano_EvoSep	20180216_QE5_Evo1_DBJ_SA_LFQprot_HeLa_100ug_46fracs_22min_11	100.25
HeLa_High_200ug	02970_RG4_S00_R26_R1	89.142		Nano_nLC	20170504_QE5_nLC7_DBJ_SA_x_LFQprot_100ug_46frac_15min_15000_37	221.47
HeLa_High_400ug	02971_RG4_S00_R26_R1	100.19		Nano_nLC	20170504_QE5_nLC7_DBJ_SA_x_LFQprot_100ug_46frac_15min_15000_08	54.898
HeLa_High_200ug	02970_RC6_S00_R46_R1	102.53		Nano_EvoSep	20180216_QE5_Evo1_DBJ_SA_LFQprot_HeLa_100ug_46fracs_22min_11	85.837
HeLa_High_200ug	02970_RC6_S00_R46_R1	63.76		Nano_EvoSep	20180216_QE5_Evo1_DBJ_SA_LFQprot_HeLa_100ug_46fracs_22min_11	112.15
HeLa_High_400ug	02971_RA1_S00_R01_R1	155		Nano_EvoSep	20180216_QE5_Evo1_DBJ_SA_LFQprot_HeLa_100ug_46fracs_22min_16	129.38
HeLa_High_400ug	02971_RA1_S00_R01_R1	68.809		Nano_nLC	20170504_QE5_nLC7_DBJ_SA_x_LFQprot_100ug_46frac_15min_15000_25	194.49
HeLa_High_200ug	02970_RA3_S00_R17_R1	176.48		Nano_nLC	20170504_QE5_nLC7_DBJ_SA_x_LFQprot_100ug_46frac_15min_15000_25	196.8
HeLa_High_200ug	02970_RA3_S00_R17_R1	115.14		Nano_EvoSep	20180216_QE5_Evo1_DBJ_SA_LFQprot_HeLa_100ug_46fracs_22min_27	157.51
HeLa_High_400ug	02971_RA3_S00_R17_R1	151.15		Nano_nLC	20170504_QE5_nLC7_DBJ_SA_x_LFQprot_100ug_46frac_15min_15000_11	141.22
HeLa_High_200ug	02970_RC4_S00_R30_R1	83.418		Nano_EvoSep	20180216_QE5_Evo1_DBJ_SA_LFQprot_HeLa_100ug_46fracs_22min_13	142.26
HeLa_High_200ug	02970_RF2_S00_R11_R1	151.29		Nano_EvoSep	20180216_QE5_Evo1_DBJ_SA_LFQprot_HeLa_100ug_46fracs_22min_13	394.26
HeLa_High_200ug	02970_RG1_S00_R07_R1	182.13		Nano_EvoSep	20180216_QE5_Evo1_DBJ_SA_LFQprot_HeLa_100ug_46fracs_22min_14	99.891
HeLa_High_200ug	02970_RG2_S00_R10_R1	178.6		Nano_nLC	20170504_QE5_nLC7_DBJ_SA_x_LFQprot_100ug_46frac_15min_15000_04	72.731
HeLa_High_400ug	02971_RF2_S00_R11_R1	157.21		Nano_nLC	20170504_QE5_nLC7_DBJ_SA_x_LFQprot_100ug_46frac_15min_15000_09	282.92
HeLa_High_400ug	02971_RG2_S00_R10_R1	166.78		Nano_nLC	20170504_QE5_nLC7_DBJ_SA_x_LFQprot_100ug_46frac_15min_15000_09	99.451
HeLa_High_200ug	02970_RC2_S00_R14_R1	266.93		Nano_EvoSep	20180216_QE5_Evo1_DBJ_SA_LFQprot_HeLa_100ug_46fracs_22min_11	127.75
HeLa_High_400ug	02971_RC2_S00_R14_R1	121.24		Nano_EvoSep	20180216_QE5_Evo1_DBJ_SA_LFQprot_HeLa_100ug_46fracs_22min_12	309.68
HeLa_High_400ug	02971_RC2_S00_R14_R1	259.23		Nano_EvoSep	20180216_QE5_Evo1_DBJ_SA_LFQprot_HeLa_100ug_46fracs_22min_12	124.25
HeLa_High_200ug	02970_RA5_S00_R33_R1	91.626		Nano_nLC	20170504_QE5_nLC7_DBJ_SA_x_LFQprot_100ug_46frac_15min_15000_23	130.32
HeLa_High_200ug	02970_RB5_S00_R34_R1	104.45		Nano_nLC	20170504_QE5_nLC7_DBJ_SA_x_LFQprot_100ug_46frac_15min_15000_10	151.68
HeLa_High_400ug	02971_RA5_S00_R33_R1	117.93		Nano_nLC	20170504_QE5_nLC7_DBJ_SA_x_LFQprot_100ug_46frac_15min_15000_10	110.17
HeLa_High_200ug	02970_RC4_S00_R30_R1	138.07		Nano_nLC	20170504_QE5_nLC7_DBJ_SA_x_LFQprot_100ug_46frac_15min_15000_11	133.88
HeLa_High_200ug	02970_RC4_S00_R30_R1	159.52		Nano_EvoSep	20180216_QE5_Evo1_DBJ_SA_LFQprot_HeLa_100ug_46fracs_22min_13	184.34
HeLa_High_400ug	02971_RC4_S00_R30_R1	128.14		Nano_EvoSep	20180216_QE5_Evo1_DBJ_SA_LFQprot_HeLa_100ug_46fracs_22min_13	83.252
HeLa_High_400ug	02971_RC4_S00_R30_R1	162.41		Nano_nLC	20170504_QE5_nLC7_DBJ_SA_x_LFQprot_100ug_46frac_15min_15000_03	185.81
Placenta_High_200ug	02977_RA4_S00_R32_R1	119.31		Nano_EvoSep	20180216_QE5_Evo1_DBJ_SA_LFQprot_HeLa_100ug_46fracs_22min_03	210.6
HeLa_High_400ug	02971_RF4_S00_R27_R1	90.697		Nano_nLC	20170504_QE5_nLC7_DBJ_SA_x_LFQprot_100ug_46frac_15min_15000_17	276.19
HeLa_High_200ug	02970_RF6_S00_R43_R1	63.918		Nano_EvoSep	20180216_QE5_Evo1_DBJ_SA_LFQprot_HeLa_100ug_46fracs_22min_20	251.68
HeLa_High_400ug	02971_RF6_S00_R43_R1	92.307		Nano_EvoSep	20180216_QE5_Evo1_DBJ_SA_LFQprot_HeLa_100ug_46fracs_22min_21	295.01
Placenta_High_200ug	02977_RG6_S00_R42_R1	99.569		Nano_nLC	20170504_QE5_nLC7_DBJ_SA_x_LFQprot_100ug_46frac_15min_15000_45	173.28
HeLa_High_400ug	02971_RE6_S00_R44_R1	68.735		Nano_nLC	20170504_QE5_nLC7_DBJ_SA_x_LFQprot_100ug_46frac_15min_15000_27	100.64
HeLa_High_200ug	02970_RC6_S00_R46_R1	83.881		Nano_nLC	20170504_QE5_nLC7_DBJ_SA_x_LFQprot_100ug_46frac_15min_15000_45	149.49
HeLa_High_200ug	02970_RC6_S00_R46_R1	67.217		Nano_nLC	20170504_QE5_nLC7_DBJ_SA_x_LFQprot_100ug_46frac_15min_15000_46	156.01
HeLa_High_400ug	02971_RC6_S00_R46_R1	74.222		Nano_nLC	20170504_QE5_nLC7_DBJ_SA_x_LFQprot_100ug_46frac_15min_15000_44	98.132
HeLa_High_200ug	02970_RH5_S00_R40_R1	163.99		Nano_nLC	20170504_QE5_nLC7_DBJ_SA_x_LFQprot_100ug_46frac_15min_15000_18	81.191
HeLa_High_400ug	02971_RG5_S00_R39_R1	139.89		Nano_nLC	20170504_QE5_nLC7_DBJ_SA_x_LFQprot_100ug_46frac_15min_15000_19	84.916
Placenta_High_200ug	02977_RH6_S00_R41_R1	117.93		Nano_EvoSep	20180216_QE5_Evo1_DBJ_SA_LFQprot_HeLa_100ug_46fracs_22min_21	86.794
HeLa_High_200ug	02970_RE6_S00_R44_R1	174.24		Nano_nLC	20170504_QE5_nLC7_DBJ_SA_x_LFQprot_100ug_46frac_15min_15000_40	164.77
HeLa_High_400ug	02971_RF6_S00_R43_R1	132.56		Nano_nLC	20170504_QE5_nLC7_DBJ_SA_x_LFQprot_100ug_46frac_15min_15000_45	137.42
Placenta_High_200ug	02977_RE3_S00_R21_R1	129.16		Nano_EvoSep	20180216_QE5_Evo1_DBJ_SA_LFQprot_HeLa_100ug_46fracs_22min_42	178.65
HeLa_High_200ug	02970_RC6_S00_R46_R1	182.65		Nano_EvoSep	20180216_QE5_Evo1_DBJ_SA_LFQprot_HeLa_100ug_46fracs_22min_43	170.22
Placenta_High_200ug	02977_RC6_S00_R46_R1	223.55		Nano_EvoSep	20180216_QE5_Evo1_DBJ_SA_LFQprot_HeLa_100ug_46fracs_22min_42	97.431
Placenta_High_200ug	02977_RC6_S00_R46_R1	239.02		Nano_EvoSep	20180216_QE5_Evo1_DBJ_SA_LFQprot_HeLa_100ug_46fracs_22min_45	142.77
Placenta_High_200ug	02977_RC6_S00_R46_R1	133.48		Nano_EvoSep	20180216_QE5_Evo1_DBJ_SA_LFQprot_HeLa_100ug_46fracs_22min_23	202.72
HeLa_High_200ug	02970_RC4_S00_R30_R1	165.11		Nano_EvoSep	20180216_QE5_Evo1_DBJ_SA_LFQprot_HeLa_100ug_46fracs_22min_24	119.69
HeLa_High_400ug	02971_RB4_S00_R31_R1	154.01		Nano_nLC	20170504_QE5_nLC7_DBJ_SA_x_LFQprot_100ug_46frac_15min_15000_21	95.183
HeLa_High_400ug	02971_RC4_S00_R30_R1	170.06		Nano_nLC	20170504_QE5_nLC7_DBJ_SA_x_LFQprot_100ug_46frac_15min_15000_07	286.26
Placenta_High_200ug	02977_RC4_S00_R30_R1	140.98		Nano_nLC	20170504_QE5_nLC7_DBJ_SA_x_LFQprot_100ug_46frac_15min_15000_07	86.453
HeLa_High_400ug	02971_RC4_S00_R30_R1	157.21		Nano_EvoSep	20180216_QE5_Evo1_DBJ_SA_LFQprot_HeLa_100ug_46fracs_22min_09	304.42
HeLa_High_200ug	02970_RB3_S00_R18_R1	178.15		Nano_EvoSep	20180216_QE5_Evo1_DBJ_SA_LFQprot_HeLa_100ug_46fracs_22min_09	133.93
HeLa_High_200ug	02970_RG2_S00_R10_R1	120.84		Nano_EvoSep	20180216_QE5_Evo1_DBJ_SA_LFQprot_HeLa_100ug_46fracs_22min_45	107.98
Placenta_High_200ug	02977_RB3_S00_R18_R1	186.17		Nano_nLC	20170504_QE5_nLC7_DBJ_SA_x_LFQprot_100ug_46frac_15min_15000_06	113.66
Placenta_High_200ug	02977_RC3_S00_R19_R1	94.738		Nano_nLC	20170504_QE5_nLC7_DBJ_SA_x_LFQprot_100ug_46frac_15min_15000_42	125.82
HeLa_High_200ug	02970_RC2_S00_R14_R1	145.17		Nano_EvoSep	20180216_QE5_Evo1_DBJ_SA_LFQprot_HeLa_100ug_46fracs_22min_08	204.42
HeLa_High_400ug	02971_RC2_S00_R14_R1	123.02		Nano_EvoSep	20180216_QE5_Evo1_DBJ_SA_LFQprot_HeLa_100ug_46fracs_22min_24	163.44
HeLa_High_400ug	02971_RG3_S00_R23_R1	136.99		Nano_EvoSep	20180216_QE5_Evo1_DBJ_SA_LFQprot_HeLa_100ug_46fracs_22min_24	208.68
HeLa_High_400ug	02971_RF3_S00_R22_R1	130.1		Nano_EvoSep	20180216_QE5_Evo1_DBJ_SA_LFQprot_HeLa_100ug_46fracs_22min_34	96.77
HeLa_High_200ug	02970_RA3_S00_R17_R1	82.362		Nano_EvoSep	20180216_QE5_Evo1_DBJ_SA_LFQprot_HeLa_100ug_46fracs_22min_08	98.629
HeLa_High_200ug	02970_RA3_S00_R17_R1	163.64		Nano_EvoSep	20180216_QE5_Evo1_DBJ_SA_LFQprot_HeLa_100ug_46fracs_22min_08	153.71
HeLa_High_200ug	02970_RB3_S00_R18_R1	81.431		Nano_nLC	20170504_QE5_nLC7_DBJ_SA_x_LFQprot_100ug_46frac_15min_15000_05	123.67
HeLa_High_200ug	02970_RB3_S00_R18_R1	125.75		Nano_EvoSep	20180216_QE5_Evo1_DBJ_SA_LFQprot_HeLa_100ug_46fracs_22min_06	178.65
HeLa_High_400ug	02971_RA3_S00_R17_R1	93.959		Nano_nLC	20170504_QE5_nLC7_DBJ_SA_x_LFQprot_100ug_46frac_15min_15000_31	77.276
HeLa_High_400ug	02971_RA3_S00_R17_R1	170.47		Nano_nLC	20170504_QE5_nLC7_DBJ_SA_x_LFQprot_100ug_46frac_15min_15000_07	75.378
HeLa_High_400ug	02971_RA3_S00_R17_R1	93.011		Nano_EvoSep	20180216_QE5_Evo1_DBJ_SA_LFQprot_HeLa_100ug_46fracs_22min_09	93.178
HeLa_High_400ug	02971_RC3_S00_R19_R1	84.213		Nano_nLC	20170504_QE5_nLC7_DBJ_SA_x_LFQprot_100ug_46frac_15min_15000_38	180.63
HeLa_High_200ug	02970_RF1_S00_R06_R1	137.9		Nano_nLC	20170504_QE5_nLC7_DBJ_SA_x_LFQprot_100ug_46frac_15min_15000_39	37.13
HeLa_High_200ug	02970_RF2_S00_R11_R1	176.75		Nano_nLC	20170504_QE5_nLC7_DBJ_SA_x_LFQprot_100ug_46frac_15min_15000_41	77.575
HeLa_High_200ug	02970_RG2_S00_R10_R1	141.93		Nano_nLC	20170504_QE5_nLC7_DBJ_SA_x_LFQprot_100ug_46frac_15min_15000_44	63.158
HeLa_High_400ug	02971_RE2_S00_R12_R1	102.51		Nano_nLC	20170504_QE5_nLC7_DBJ_SA_x_LFQprot_100ug_46frac_15min_15000_46	66.871
HeLa_High_400ug	02971_RF1_S00_R06_R1	102.51		Nano_EvoSep	20180216_QE5_Evo1_DBJ_SA_LFQprot_HeLa_100ug_46fracs_22min_41	32.896
HeLa_High_400ug	02971_RF2_S00_R11_R1	153.73		Nano_EvoSep	20180216_QE5_Evo1_DBJ_SA_LFQprot_HeLa_100ug_46fracs_22min_41	189.07
HeLa_High_200ug	02970_RD2_S00_R13_R1	167.24		Nano_nLC	20170504_QE5_nLC7_DBJ_SA_x_LFQprot_100ug_46frac_15min_15000_35	146.36
HeLa_High_400ug	02971_RC2_S00_R14_R1	167.24		Nano_nLC	20170504_QE5_nLC7_DBJ_SA_x_LFQprot_100ug_46frac_15min_15000_35	35.783
HeLa_High_400ug	02971_RD2_S00_R13_R1	200.12		Nano_EvoSep	20180216_QE5_Evo1_DBJ_SA_LFQprot_HeLa_100ug_46fracs_22min_37	64.798
HeLa_High_400ug	02971_RA2_S00_R16_R1	73.294		Nano_nLC	20170504_QE5_nLC7_DBJ_SA_x_LFQprot_100ug_46frac_15min_15000_14	157.21
HeLa_High_200ug	02970_RE4_S00_R28_R1	98.523		Nano_nLC	20170504_QE5_nLC7_DBJ_SA_x_LFQprot_100ug_46frac_15min_15000_34	254.4
HeLa_High_400ug	02971_RE4_S00_R28_R1	92.47		Nano_nLC	20170504_QE5_nLC7_DBJ_SA_x_LFQprot_100ug_46frac_15min_15000_34	46.415
HeLa_High_200ug	02970_RG3_S00_R23_R1	118.57		Nano_nLC	20170504_QE5_nLC7_DBJ_SA_x_LFQprot_100ug_46frac_15min_15000_35	362.59
HeLa_High_400ug	02971_RG3_S00_R23_R1	137.9		Nano_nLC	20170504_QE5_nLC7_DBJ_SA_x_LFQprot_100ug_46frac_15min_15000_35	146.58
HeLa_High_200ug	02970_RC1_S00_R03_R1	172.91		Nano_nLC	20170504_QE5_nLC7_DBJ_SA_x_LFQprot_100ug_46frac_15min_15000_35	58.755
HeLa_High_200ug	02970_RD1_S00_R04_R1	165.34		Nano_nLC	20170504_QE5_nLC7_DBJ_SA_x_LFQprot_100ug_46frac_15min_15000_36	40.779
HeLa_High_200ug	02970_RD1_S00_R04_R1	158.93		Nano_nLC	20170504_QE5_nLC7_DBJ_SA_x_LFQprot_100ug_46frac_15min_15000_36	351.52
HeLa_High_400ug	02971_RD1_S00_R04_R1	172.82		Nano_nLC	20170504_QE5_nLC7_DBJ_SA_x_LFQprot_100ug_46frac_15min_15000_36	56.529
HeLa_High_400ug	02971_RE1_S00_R05_R1	154.69		Nano_nLC	20170504_QE5_nLC7_DBJ_SA_x_LFQprot_100ug_46frac_15min_15000_37	104.89
HeLa_High_400ug	02971_RE1_S00_R05_R1	149.22		Nano_nLC	20170504_QE5_nLC7_DBJ_SA_x_LFQprot_100ug_46frac_15min_15000_38	142.26
HeLa_High_400ug	02971_RF1_S00_R06_R1	96.673		Nano_nLC	20170504_QE5_nLC7_DBJ_SA_x_LFQprot_100ug_46frac_15min_15000_38	368.9
HeLa_High_200ug	02970_RE1_S00_R05_R1	171.08		Nano_nLC	20170504_QE5_nLC7_DBJ_SA_x_LFQprot_100ug_46frac_15min_15000_39	164.59
HeLa_High_200ug	02970_RF1_S00_R06_R1	127.57		Nano_nLC	20170504_QE5_nLC7_DBJ_SA_x_LFQprot_100ug_46frac_15min_15000_39	290.26
HeLa_High_400ug	02971_RD1_S00_R04_R1	179.79		Nano_nLC	20170504_QE5_nLC7_DBJ_SA_x_LFQprot_100ug_46frac_15min_15000_40	365.15
HeLa_High_400ug	02971_RE1_S00_R05_R1	176.23		Nano_nLC	20170504_QE5_nLC7_DBJ_SA_x_LFQprot_100ug_46frac_15min_15000_41	208.34
HeLa_High_400ug	02971_RF1_S00_R06_R1	187.89		Nano_nLC	20170504_QE5_nLC7_DBJ_SA_x_LFQprot_100ug_46frac_15min_15000_41	276.51
Placenta_High_200ug	02977_RD1_S00_R04_R1	170.42		Nano_nLC	20170504_QE5_nLC7_DBJ_SA_x_LFQprot_100ug_46frac_15min_15000_42	199.01
Placenta_High_200ug	02977_RE1_S00_R05_R1	236.17		Nano_nLC	20170504_QE5_nLC7_DBJ_SA_x_LFQprot_100ug_46frac_15min_15000_42	375.21
HeLa_High_400ug	02971_RA4_S00_R32_R1	103.02		Nano_nLC	20170504_QE5_nLC7_DBJ_SA_x_LFQprot_100ug_46frac_15min_15000_43	150.45
HeLa_High_200ug	02970_RC4_S00_R30_R1	109.42		Nano_nLC	20170504_QE5_nLC7_DBJ_SA_x_LFQprot_100ug_46frac_15min_15000_44	334.04
HeLa_High_200ug	02970_RD4_S00_R29_R1	123.29		Nano_nLC	20170504_QE5_nLC7_DBJ_SA_x_LFQprot_100ug_46frac_15min_15000_44	113.53
HeLa_High_200ug	02970_RE4_S00_R28_R1	80.916		Nano_nLC	20170504_QE5_nLC7_DBJ_SA_x_LFQprot_100ug_46frac_15min_15000_44	119.54
HeLa_High_400ug	02971_RD4_S00_R29_R1	144.65		Nano_nLC	20170504_QE5_nLC7_DBJ_SA_x_LFQprot_100ug_46frac_15min_15000_45	189.9
HeLa_High_400ug	02971_RE4_S00_R28_R1	110.53		Nano_nLC	20170504_QE5_nLC7_DBJ_SA_x_LFQprot_100ug_46frac_15min_15000_45	365.15
Placenta_High_200ug	02977_RF4_S00_R27_R1	97.472		Nano_nLC	20170504_QE5_nLC7_DBJ_SA_x_LFQprot_100ug_46frac_15min_15000_46	383.44
HeLa_High_200ug	02970_RE4_S00_R28_R1	143.61		Nano_nLC	20170504_QE5_nLC7_DBJ_SA_x_LFQprot_100ug_46frac_15min_15000_46	103.1
HeLa_High_400ug	02971_RE4_S00_R28_R1	110.12		Nano_nLC	20170504_QE5_nLC7_DBJ_SA_x_LFQprot_100ug_46frac_15min_15000_46	149.47
Placenta_High_200ug	02977_RD2_S00_R13_R1	67.055		Nano_EvoSep	20180216_QE5_Evo1_DBJ_SA_LFQprot_HeLa_100ug_46fracs_22min_01	42.711
HeLa_High_200ug	02970_RB3_S00_R18_R1	109.42		Nano_EvoSep	20180216_QE5_Evo1_DBJ_SA_LFQprot_HeLa_100ug_46fracs_22min_37	35.875
HeLa_High_200ug	02970_RC3_S00_R19_R1	166.07		Nano_EvoSep	20180216_QE5_Evo1_DBJ_SA_LFQprot_HeLa_100ug_46fracs_22min_37	130
HeLa_High_400ug	02971_RB3_S00_R18_R1	87.298		Nano_EvoSep	20180216_QE5_Evo1_DBJ_SA_LFQprot_HeLa_100ug_46fracs_22min_37	317.55
HeLa_High_400ug	02971_RC3_S00_R19_R1	81.865		Nano_EvoSep	20180216_QE5_Evo1_DBJ_SA_LFQprot_HeLa_100ug_46fracs_22min_37	35.036
HeLa_High_400ug	02971_RD6_S00_R45_R1	82.707		Nano_EvoSep	20180216_QE5_Evo1_DBJ_SA_LFQprot_HeLa_100ug_46fracs_22min_38	50.752
HeLa_High_400ug	02971_RE4_S00_R28_R1	135.55		Nano_EvoSep	20180216_QE5_Evo1_DBJ_SA_LFQprot_HeLa_100ug_46fracs_22min_38	253.83
HeLa_High_400ug	02971_RD4_S00_R29_R1	105.86		Nano_EvoSep	20180216_QE5_Evo1_DBJ_SA_LFQprot_HeLa_100ug_46fracs_22min_40	102.07
HeLa_High_400ug	02971_RG4_S00_R26_R1	119.16		Nano_EvoSep	20180216_QE5_Evo1_DBJ_SA_LFQprot_HeLa_100ug_46fracs_22min_42	172.84
HeLa_High_200ug	02970_RB4_S00_R31_R1	145.29		Nano_EvoSep	20180216_QE5_Evo1_DBJ_SA_LFQprot_HeLa_100ug_46fracs_22min_43	188.6
HeLa_High_200ug	02970_RC4_S00_R30_R1	183		Nano_EvoSep	20180216_QE5_Evo1_DBJ_SA_LFQprot_HeLa_100ug_46fracs_22min_44	236.16
HeLa_High_200ug	02970_RD5_S00_R36_R1	134.88		Nano_EvoSep	20180216_QE5_Evo1_DBJ_SA_LFQprot_HeLa_100ug_46fracs_22min_44	242.48
HeLa_High_200ug	02970_RE5_S00_R37_R1	223.39		Nano_nLC	20170504_QE5_nLC7_DBJ_SA_x_LFQprot_100ug_46frac_15min_15000_17	142.32
HeLa_High_200ug	02970_RE5_S00_R37_R1	59.709		Nano_nLC	20170504_QE5_nLC7_DBJ_SA_x_LFQprot_100ug_46frac_15min_15000_17	287.88
HeLa_High_200ug	02970_RF5_S00_R38_R1	171.26		Nano_nLC	20170504_QE5_nLC7_DBJ_SA_x_LFQprot_100ug_46frac_15min_15000_13	116.01
HeLa_High_400ug	02971_RB4_S00_R31_R1	107.61		Nano_EvoSep	20180216_QE5_Evo1_DBJ_SA_LFQprot_HeLa_100ug_46fracs_22min_15	131.37
HeLa_High_400ug	02971_RC4_S00_R30_R1	155.28		Nano_nLC	20170504_QE5_nLC7_DBJ_SA_x_LFQprot_100ug_46frac_15min_15000_12	76.655
HeLa_High_400ug	02971_RD5_S00_R36_R1	188.92		Nano_EvoSep	20180216_QE5_Evo1_DBJ_SA_LFQprot_HeLa_100ug_46fracs_22min_14	75.479
HeLa_High_400ug	02971_RE5_S00_R37_R1	206.67		Nano_EvoSep	20180216_QE5_Evo1_DBJ_SA_LFQprot_HeLa_100ug_46fracs_22min_14	41.86
HeLa_High_400ug	02971_RE5_S00_R37_R1	54.271		Nano_nLC	20170504_QE5_nLC7_DBJ_SA_x_LFQprot_100ug_46frac_15min_15000_12	87.298
HeLa_High_400ug	02971_RE5_S00_R37_R1	76.009		Nano_EvoSep	20180216_QE5_Evo1_DBJ_SA_LFQprot_HeLa_100ug_46fracs_22min_14	130.94
HeLa_High_400ug	02971_RF5_S00_R38_R1	160.87		Nano_nLC	20170504_QE5_nLC7_DBJ_SA_x_LFQprot_100ug_46frac_15min_15000_32	210.93
HeLa_High_200ug	02970_RD5_S00_R36_R1	207.04		Nano_nLC	20170504_QE5_nLC7_DBJ_SA_x_LFQprot_100ug_46frac_15min_15000_32	92.977
HeLa_High_200ug	02970_RE5_S00_R37_R1	205.26		Nano_EvoSep	20180216_QE5_Evo1_DBJ_SA_LFQprot_HeLa_100ug_46fracs_22min_35	128.06
HeLa_High_200ug	02970_RE5_S00_R37_R1	27.32		Nano_nLC	20170504_QE5_nLC7_DBJ_SA_x_LFQprot_100ug_46frac_15min_15000_09	117.02
HeLa_High_400ug	02971_RC5_S00_R35_R1	129.01		Nano_EvoSep	20180216_QE5_Evo1_DBJ_SA_LFQprot_HeLa_100ug_46fracs_22min_11	157.24
HeLa_High_400ug	02971_RD5_S00_R36_R1	201.3		Nano_nLC	20170504_QE5_nLC7_DBJ_SA_x_LFQprot_100ug_46frac_15min_15000_13	78.178
HeLa_High_400ug	02971_RE5_S00_R37_R1	229.9		Nano_nLC	20170504_QE5_nLC7_DBJ_SA_x_LFQprot_100ug_46frac_15min_15000_11	166.07
Placenta_High_200ug	02977_RF5_S00_R38_R1	144.8		Nano_EvoSep	20180216_QE5_Evo1_DBJ_SA_LFQprot_HeLa_100ug_46fracs_22min_14	94.309
HeLa_High_200ug	02970_RE4_S00_R28_R1	75.797		Nano_nLC	20170504_QE5_nLC7_DBJ_SA_x_LFQprot_100ug_46frac_15min_15000_07	87.323
HeLa_High_400ug	02971_RE4_S00_R28_R1	92.913		Nano_nLC	20170504_QE5_nLC7_DBJ_SA_x_LFQprot_100ug_46frac_15min_15000_08	66.073
HeLa_High_400ug	02971_RE4_S00_R28_R1	86.546		Nano_EvoSep	20180216_QE5_Evo1_DBJ_SA_LFQprot_HeLa_100ug_46fracs_22min_09	77.058
Placenta_High_200ug	02977_RE4_S00_R28_R1	109.75		Nano_nLC	20170504_QE5_nLC7_DBJ_SA_x_LFQprot_100ug_46frac_15min_15000_07	113.7
HeLa_High_200ug	02970_RD3_S00_R20_R1	145.89		Nano_nLC	20170504_QE5_nLC7_DBJ_SA_x_LFQprot_100ug_46frac_15min_15000_08	89.142
HeLa_High_400ug	02971_RE3_S00_R21_R1	128.27		Nano_nLC	20170504_QE5_nLC7_DBJ_SA_x_LFQprot_100ug_46frac_15min_15000_08	120.92
Placenta_High_200ug	02977_RE3_S00_R21_R1	115.78		Nano_EvoSep	20180216_QE5_Evo1_DBJ_SA_LFQprot_HeLa_100ug_46fracs_22min_09	89.142
Placenta_High_200ug	02977_RD2_S00_R13_R1	180.92		Nano_EvoSep	20180216_QE5_Evo1_DBJ_SA_LFQprot_HeLa_100ug_46fracs_22min_10	89.142
HeLa_High_200ug	02970_RB1_S00_R02_R1	330.68		Nano_nLC	20170504_QE5_nLC7_DBJ_SA_x_LFQprot_100ug_46frac_15min_15000_25	135.77
HeLa_High_200ug	02970_RC1_S00_R03_R1	302.35		Nano_EvoSep	20180216_QE5_Evo1_DBJ_SA_LFQprot_HeLa_100ug_46fracs_22min_28	149.4
HeLa_High_200ug	02970_RD1_S00_R04_R1	75.764		Nano_EvoSep	20180216_QE5_Evo1_DBJ_SA_LFQprot_HeLa_100ug_46fracs_22min_29	129.68
HeLa_High_200ug	02970_RE1_S00_R05_R1	184.11		Nano_nLC	20170504_QE5_nLC7_DBJ_SA_x_LFQprot_100ug_46frac_15min_15000_27	184.21
HeLa_High_400ug	02971_RB1_S00_R02_R1	247.73		Nano_nLC	20170504_QE5_nLC7_DBJ_SA_x_LFQprot_100ug_46frac_15min_15000_27	91.28
HeLa_High_400ug	02971_RC1_S00_R03_R1	355.13		Nano_nLC	20170504_QE5_nLC7_DBJ_SA_x_LFQprot_100ug_46frac_15min_15000_28	151.08
Placenta_High_200ug	02977_RA1_S00_R01_R1	288.29		Nano_nLC	20170504_QE5_nLC7_DBJ_SA_x_LFQprot_100ug_46frac_15min_15000_28	143.55
Placenta_High_200ug	02977_RB1_S00_R02_R1	327.82		Nano_nLC	20170504_QE5_nLC7_DBJ_SA_x_LFQprot_100ug_46frac_15min_15000_28	169.6
Placenta_High_200ug	02977_RH1_S00_R08_R1	376.69		Nano_nLC	20170504_QE5_nLC7_DBJ_SA_x_LFQprot_100ug_46frac_15min_15000_29	103.11
Placenta_High_200ug	02977_RH1_S00_R08_R1	232.95		Nano_EvoSep	20180216_QE5_Evo1_DBJ_SA_LFQprot_HeLa_100ug_46fracs_22min_01	62.14
Placenta_High_200ug	02977_RH2_S00_R09_R1	240.46		Nano_EvoSep	20180216_QE5_Evo1_DBJ_SA_LFQprot_HeLa_100ug_46fracs_22min_30	164.56
Placenta_High_200ug	02977_RH2_S00_R09_R1	163.45		Nano_EvoSep	20180216_QE5_Evo1_DBJ_SA_LFQprot_HeLa_100ug_46fracs_22min_30	272.65
HeLa_High_200ug	02970_RC4_S00_R30_R1	152.28		Nano_EvoSep	20180216_QE5_Evo1_DBJ_SA_LFQprot_HeLa_100ug_46fracs_22min_30	44.616
HeLa_High_400ug	02971_RC4_S00_R30_R1	152.97		Nano_EvoSep	20180216_QE5_Evo1_DBJ_SA_LFQprot_HeLa_100ug_46fracs_22min_30	43.382
HeLa_High_200ug	02970_RG6_S00_R42_R1	125.97		Nano_EvoSep	20180216_QE5_Evo1_DBJ_SA_LFQprot_HeLa_100ug_46fracs_22min_30	90.731
HeLa_High_400ug	02971_RF6_S00_R43_R1	222		Nano_EvoSep	20180216_QE5_Evo1_DBJ_SA_LFQprot_HeLa_100ug_46fracs_22min_31	121.76
HeLa_High_200ug	02970_RA2_S00_R16_R1	178.99		Nano_EvoSep	20180216_QE5_Evo1_DBJ_SA_LFQprot_HeLa_100ug_46fracs_22min_31	217.24
HeLa_High_200ug	02970_RA3_S00_R17_R1	147.04		Nano_EvoSep	20180216_QE5_Evo1_DBJ_SA_LFQprot_HeLa_100ug_46fracs_22min_32	65.12
HeLa_High_400ug	02971_RA3_S00_R17_R1	168.08		Nano_nLC	20170504_QE5_nLC7_DBJ_SA_x_LFQprot_100ug_46frac_15min_15000_11	81.297
Placenta_High_200ug	02977_RC5_S00_R35_R1	88.358		Nano_nLC	20170504_QE5_nLC7_DBJ_SA_x_LFQprot_100ug_46frac_15min_15000_35	79.469
HeLa_High_200ug	02970_RH1_S00_R08_R1	153.86		Nano_EvoSep	20180216_QE5_Evo1_DBJ_SA_LFQprot_HeLa_100ug_46fracs_22min_14	111.04
HeLa_High_400ug	02971_RH1_S00_R08_R1	175.51		Nano_EvoSep	20180216_QE5_Evo1_DBJ_SA_LFQprot_HeLa_100ug_46fracs_22min_04	161.22
HeLa_High_400ug	02971_RE6_S00_R44_R1	294.69		Nano_EvoSep	20180216_QE5_Evo1_DBJ_SA_LFQprot_HeLa_100ug_46fracs_22min_05	223.44
HeLa_High_400ug	02971_RB4_S00_R31_R1	63.734		Nano_EvoSep	20180216_QE5_Evo1_DBJ_SA_LFQprot_HeLa_100ug_46fracs_22min_05	352.97
HeLa_High_400ug	02971_RB5_S00_R34_R1	93.195		Nano_EvoSep	20180216_QE5_Evo1_DBJ_SA_LFQprot_HeLa_100ug_46fracs_22min_13	200.99
HeLa_High_200ug	02970_RG5_S00_R39_R1	119.03		Nano_EvoSep	20180216_QE5_Evo1_DBJ_SA_LFQprot_HeLa_100ug_46fracs_22min_11	130
HeLa_High_200ug	02970_RH5_S00_R40_R1	190.53		Nano_EvoSep	20180216_QE5_Evo1_DBJ_SA_LFQprot_HeLa_100ug_46fracs_22min_12	131.71
HeLa_High_200ug	02970_RH6_S00_R41_R1	176.18		Nano_nLC	20170504_QE5_nLC7_DBJ_SA_x_LFQprot_100ug_46frac_15min_15000_37	78.334
HeLa_High_400ug	02971_RG5_S00_R39_R1	140.78		Nano_nLC	20170504_QE5_nLC7_DBJ_SA_x_LFQprot_100ug_46frac_15min_15000_37	85.38
HeLa_High_400ug	02971_RH5_S00_R40_R1	237.67		Nano_nLC	20170504_QE5_nLC7_DBJ_SA_x_LFQprot_100ug_46frac_15min_15000_39	104.41
HeLa_High_400ug	02971_RH6_S00_R41_R1	194.39		Nano_nLC	20170504_QE5_nLC7_DBJ_SA_x_LFQprot_100ug_46frac_15min_15000_39	91.883
HeLa_High_200ug	02970_RA1_S00_R01_R1	72.771		Nano_EvoSep	20180216_QE5_Evo1_DBJ_SA_LFQprot_HeLa_100ug_46fracs_22min_42	111.13
HeLa_High_200ug	02970_RA1_S00_R01_R1	80.303		Nano_EvoSep	20180216_QE5_Evo1_DBJ_SA_LFQprot_HeLa_100ug_46fracs_22min_42	83.245
HeLa_High_200ug	02970_RA2_S00_R16_R1	141.47		Nano_nLC	20170504_QE5_nLC7_DBJ_SA_x_LFQprot_100ug_46frac_15min_15000_14	97.69
HeLa_High_200ug	02970_RA2_S00_R16_R1	239.56		Nano_nLC	20170504_QE5_nLC7_DBJ_SA_x_LFQprot_100ug_46frac_15min_15000_14	139.89
HeLa_High_200ug	02970_RA3_S00_R17_R1	111.49		Nano_nLC	20170504_QE5_nLC7_DBJ_SA_x_LFQprot_100ug_46frac_15min_15000_16	139.12
HeLa_High_200ug	02970_RA3_S00_R17_R1	105.92		Nano_nLC	20170504_QE5_nLC7_DBJ_SA_x_LFQprot_100ug_46frac_15min_15000_16	146.84
HeLa_High_400ug	02971_RA2_S00_R16_R1	149.84		Nano_EvoSep	20180216_QE5_Evo1_DBJ_SA_LFQprot_HeLa_100ug_46fracs_22min_18	156.67
HeLa_High_400ug	02971_RA2_S00_R16_R1	223.07		Nano_EvoSep	20180216_QE5_Evo1_DBJ_SA_LFQprot_HeLa_100ug_46fracs_22min_18	180.97
HeLa_High_200ug	02970_RA2_S00_R16_R1	92.01		Nano_EvoSep	20180216_QE5_Evo1_DBJ_SA_LFQprot_HeLa_100ug_46fracs_22min_19	172.24
HeLa_High_200ug	02970_RA2_S00_R16_R1	173.18		Nano_EvoSep	20180216_QE5_Evo1_DBJ_SA_LFQprot_HeLa_100ug_46fracs_22min_19	122.33
HeLa_High_200ug	02970_RA2_S00_R16_R1	52.061		Nano_nLC	20170504_QE5_nLC7_DBJ_SA_x_LFQprot_100ug_46frac_15min_15000_46	88.904
HeLa_High_200ug	02970_RA2_S00_R16_R1	101.16		Nano_EvoSep	20180216_QE5_Evo1_DBJ_SA_LFQprot_HeLa_100ug_46fracs_22min_23	28.58
HeLa_High_200ug	02970_RC2_S00_R14_R1	46.833		Nano_EvoSep	20180216_QE5_Evo1_DBJ_SA_LFQprot_HeLa_100ug_46fracs_22min_33	140.3
HeLa_High_200ug	02970_RD2_S00_R13_R1	58.366		Nano_nLC	20170504_QE5_nLC7_DBJ_SA_x_LFQprot_100ug_46frac_15min_15000_46	114.39
HeLa_High_200ug	02970_RD2_S00_R13_R1	46.178		Nano_EvoSep	20180216_QE5_Evo1_DBJ_SA_LFQprot_HeLa_100ug_46fracs_22min_46	156.51
HeLa_High_200ug	02970_RF2_S00_R11_R1	81.12		Nano_nLC	20170504_QE5_nLC7_DBJ_SA_x_LFQprot_100ug_46frac_15min_15000_07	172.97
HeLa_High_200ug	02970_RF2_S00_R11_R1	91.166		Nano_EvoSep	20180216_QE5_Evo1_DBJ_SA_LFQprot_HeLa_100ug_46fracs_22min_05	194.24
HeLa_High_400ug	02971_RA2_S00_R16_R1	101.29		Nano_EvoSep	20180216_QE5_Evo1_DBJ_SA_LFQprot_HeLa_100ug_46fracs_22min_05	106.35
HeLa_High_400ug	02971_RA2_S00_R16_R1	169.51		Nano_EvoSep	20180216_QE5_Evo1_DBJ_SA_LFQprot_HeLa_100ug_46fracs_22min_05	205.8
HeLa_High_400ug	02971_RA2_S00_R16_R1	78.272		Nano_nLC	20170504_QE5_nLC7_DBJ_SA_x_LFQprot_100ug_46frac_15min_15000_04	229.97
HeLa_High_400ug	02971_RA2_S00_R16_R1	121.5		Nano_EvoSep	20180216_QE5_Evo1_DBJ_SA_LFQprot_HeLa_100ug_46fracs_22min_05	211.67
HeLa_High_400ug	02971_RF2_S00_R11_R1	93.006		Nano_nLC	20170504_QE5_nLC7_DBJ_SA_x_LFQprot_100ug_46frac_15min_15000_05	99.844
HeLa_High_400ug	02971_RA2_S00_R16_R1	77.681		Nano_EvoSep	20180216_QE5_Evo1_DBJ_SA_LFQprot_HeLa_100ug_46fracs_22min_06	148.44
HeLa_High_400ug	02971_RA2_S00_R16_R1	120.44		Nano_EvoSep	20180216_QE5_Evo1_DBJ_SA_LFQprot_HeLa_100ug_46fracs_22min_06	212.95
HeLa_High_400ug	02971_RC2_S00_R14_R1	50.539		Nano_nLC	20170504_QE5_nLC7_DBJ_SA_x_LFQprot_100ug_46frac_15min_15000_05	75.548
HeLa_High_400ug	02971_RD2_S00_R13_R1	51.234		Nano_nLC	20170504_QE5_nLC7_DBJ_SA_x_LFQprot_100ug_46frac_15min_15000_05	241.51
Placenta_High_200ug	02977_RC2_S00_R14_R1	77.674		Nano_nLC	20170504_QE5_nLC7_DBJ_SA_x_LFQprot_100ug_46frac_15min_15000_04	190.6
HeLa_High_400ug	02971_RF1_S00_R06_R1	74.301		Nano_nLC	20170504_QE5_nLC7_DBJ_SA_x_LFQprot_100ug_46frac_15min_15000_05	221.29
HeLa_High_200ug	02970_RB3_S00_R18_R1	358.04		Nano_EvoSep	20180216_QE5_Evo1_DBJ_SA_LFQprot_HeLa_100ug_46fracs_22min_05	82.849
HeLa_High_200ug	02970_RC3_S00_R19_R1	191.62		Nano_EvoSep	20180216_QE5_Evo1_DBJ_SA_LFQprot_HeLa_100ug_46fracs_22min_05	119.36
HeLa_High_200ug	02970_RC3_S00_R19_R1	365.61		Nano_nLC	20170504_QE5_nLC7_DBJ_SA_x_LFQprot_100ug_46frac_15min_15000_05	246.37
HeLa_High_200ug	02970_RD3_S00_R20_R1	252.05		Nano_nLC	20170504_QE5_nLC7_DBJ_SA_x_LFQprot_100ug_46frac_15min_15000_05	193.14
HeLa_High_400ug	02971_RC3_S00_R19_R1	226.24		Nano_EvoSep	20180216_QE5_Evo1_DBJ_SA_LFQprot_HeLa_100ug_46fracs_22min_05	100.88
HeLa_High_400ug	02971_RC3_S00_R19_R1	401.45		Nano_EvoSep	20180216_QE5_Evo1_DBJ_SA_LFQprot_HeLa_100ug_46fracs_22min_21	195.3
HeLa_High_400ug	02971_RD3_S00_R20_R1	383.69		Nano_EvoSep	20180216_QE5_Evo1_DBJ_SA_LFQprot_HeLa_100ug_46fracs_22min_04	76.85
HeLa_High_400ug	02971_RE3_S00_R21_R1	128.36		Nano_nLC	20170504_QE5_nLC7_DBJ_SA_x_LFQprot_100ug_46frac_15min_15000_12	86.086
HeLa_High_400ug	02971_RE3_S00_R21_R1	282.19		Nano_EvoSep	20180216_QE5_Evo1_DBJ_SA_LFQprot_HeLa_100ug_46fracs_22min_14	86.086
HeLa_High_400ug	02971_RF3_S00_R22_R1	50.593		Nano_nLC	20170504_QE5_nLC7_DBJ_SA_x_LFQprot_100ug_46frac_15min_15000_13	71.555
HeLa_High_400ug	02971_RH4_S00_R25_R1	77.169		Nano_nLC	20170504_QE5_nLC7_DBJ_SA_x_LFQprot_100ug_46frac_15min_15000_13	100.93
HeLa_High_200ug	02970_RH4_S00_R25_R1	188.29		Nano_nLC	20170504_QE5_nLC7_DBJ_SA_x_LFQprot_100ug_46frac_15min_15000_04	146.27
HeLa_High_200ug	02970_RH4_S00_R25_R1	150.36		Nano_EvoSep	20180216_QE5_Evo1_DBJ_SA_LFQprot_HeLa_100ug_46fracs_22min_40	106.5
HeLa_High_400ug	02971_RH4_S00_R25_R1	152.14		Nano_EvoSep	20180216_QE5_Evo1_DBJ_SA_LFQprot_HeLa_100ug_46fracs_22min_40	121.18
HeLa_High_200ug	02970_RD1_S00_R04_R1	246.63		Nano_nLC	20170504_QE5_nLC7_DBJ_SA_x_LFQprot_100ug_46frac_15min_15000_04	134.88
HeLa_High_400ug	02971_RE1_S00_R05_R1	245.76		Nano_nLC	20170504_QE5_nLC7_DBJ_SA_x_LFQprot_100ug_46frac_15min_15000_04	126.91
HeLa_High_200ug	02970_RB4_S00_R31_R1	157.07		Nano_nLC	20170504_QE5_nLC7_DBJ_SA_x_LFQprot_100ug_46frac_15min_15000_04	84.975
HeLa_High_200ug	02970_RA2_S00_R16_R1	81.296		Nano_EvoSep	20180216_QE5_Evo1_DBJ_SA_LFQprot_HeLa_100ug_46fracs_22min_01	64.723
HeLa_High_400ug	02971_RA3_S00_R17_R1	71.379		Nano_EvoSep	20180216_QE5_Evo1_DBJ_SA_LFQprot_HeLa_100ug_46fracs_22min_04	140.63
HeLa_High_400ug	02971_RH4_S00_R25_R1	28.177		Nano_EvoSep	20180216_QE5_Evo1_DBJ_SA_LFQprot_HeLa_100ug_46fracs_22min_04	209.93
HeLa_High_400ug	02971_RH4_S00_R25_R1	103.87		Nano_EvoSep	20180216_QE5_Evo1_DBJ_SA_LFQprot_HeLa_100ug_46fracs_22min_04	130.25
HeLa_High_400ug	02971_RF6_S00_R43_R1	121.79		Nano_EvoSep	20180216_QE5_Evo1_DBJ_SA_LFQprot_HeLa_100ug_46fracs_22min_04	184.48
HeLa_High_400ug	02971_RG6_S00_R42_R1	106.19		Nano_EvoSep	20180216_QE5_Evo1_DBJ_SA_LFQprot_HeLa_100ug_46fracs_22min_05	133.16
HeLa_High_200ug	02970_RE3_S00_R21_R1	140.16		Nano_EvoSep	20180216_QE5_Evo1_DBJ_SA_LFQprot_HeLa_100ug_46fracs_22min_05	96.55
HeLa_High_200ug	02970_RE3_S00_R21_R1	211.77		Nano_nLC	20170504_QE5_nLC7_DBJ_SA_x_LFQprot_100ug_46frac_15min_15000_04	212.43
HeLa_High_400ug	02971_RD3_S00_R20_R1	114.4		Nano_nLC	20170504_QE5_nLC7_DBJ_SA_x_LFQprot_100ug_46frac_15min_15000_04	168.81
HeLa_High_400ug	02971_RE3_S00_R21_R1	111.66		Nano_EvoSep	20180216_QE5_Evo1_DBJ_SA_LFQprot_HeLa_100ug_46fracs_22min_01	28.65
HeLa_High_400ug	02971_RE3_S00_R21_R1	188.92		Nano_EvoSep	20180216_QE5_Evo1_DBJ_SA_LFQprot_HeLa_100ug_46fracs_22min_04	226.7
HeLa_High_400ug	02971_RD3_S00_R20_R1	103.17		Nano_EvoSep	20180216_QE5_Evo1_DBJ_SA_LFQprot_HeLa_100ug_46fracs_22min_04	168.05
HeLa_High_400ug	02971_RD3_S00_R20_R1	129.54		Nano_EvoSep	20180216_QE5_Evo1_DBJ_SA_LFQprot_HeLa_100ug_46fracs_22min_05	154.75
HeLa_High_400ug	02971_RE3_S00_R21_R1	86.44		Nano_EvoSep	20180216_QE5_Evo1_DBJ_SA_LFQprot_HeLa_100ug_46fracs_22min_05	269
HeLa_High_400ug	02971_RE3_S00_R21_R1	144.27		Nano_EvoSep	20180216_QE5_Evo1_DBJ_SA_LFQprot_HeLa_100ug_46fracs_22min_06	91.067
HeLa_High_200ug	02970_RD6_S00_R45_R1	320.56		Nano_EvoSep	20180216_QE5_Evo1_DBJ_SA_LFQprot_HeLa_100ug_46fracs_22min_06	239.51
HeLa_High_400ug	02971_RD6_S00_R45_R1	258.16		Nano_EvoSep	20180216_QE5_Evo1_DBJ_SA_LFQprot_HeLa_100ug_46fracs_22min_07	163.91
HeLa_High_200ug	02970_RA1_S00_R01_R1	99.013		Nano_EvoSep	20180216_QE5_Evo1_DBJ_SA_LFQprot_HeLa_100ug_46fracs_22min_07	231.17
HeLa_High_200ug	02970_RB1_S00_R02_R1	113.62		Nano_EvoSep	20180216_QE5_Evo1_DBJ_SA_LFQprot_HeLa_100ug_46fracs_22min_08	145.9
HeLa_High_400ug	02971_RA1_S00_R01_R1	71.451		Nano_EvoSep	20180216_QE5_Evo1_DBJ_SA_LFQprot_HeLa_100ug_46fracs_22min_08	231.13
HeLa_High_400ug	02971_RB1_S00_R02_R1	152.06		Nano_EvoSep	20180216_QE5_Evo1_DBJ_SA_LFQprot_HeLa_100ug_46fracs_22min_09	119.87
HeLa_High_400ug	02971_RC1_S00_R03_R1	72.607		Nano_EvoSep	20180216_QE5_Evo1_DBJ_SA_LFQprot_HeLa_100ug_46fracs_22min_09	212.39
Placenta_High_200ug	02977_RA1_S00_R01_R1	71.451		Nano_EvoSep	20180216_QE5_Evo1_DBJ_SA_LFQprot_HeLa_100ug_46fracs_22min_10	106.86
HeLa_High_200ug	02970_RH1_S00_R08_R1	73.985		Nano_nLC	20170504_QE5_nLC7_DBJ_SA_x_LFQprot_100ug_46frac_15min_15000_07	131.52
HeLa_High_200ug	02970_RH2_S00_R09_R1	73.233		Nano_EvoSep	20180216_QE5_Evo1_DBJ_SA_LFQprot_HeLa_100ug_46fracs_22min_09	121.83
HeLa_High_400ug	02971_RH2_S00_R09_R1	90.15		Nano_nLC	20170504_QE5_nLC7_DBJ_SA_x_LFQprot_100ug_46frac_15min_15000_23	167.87
Placenta_High_200ug	02977_RA5_S00_R33_R1	137.88		Nano_nLC	20170504_QE5_nLC7_DBJ_SA_x_LFQprot_100ug_46frac_15min_15000_23	59.893
Placenta_High_200ug	02977_RA5_S00_R33_R1	116.94		Nano_nLC	20170504_QE5_nLC7_DBJ_SA_x_LFQprot_100ug_46frac_15min_15000_30	161.14
HeLa_High_200ug	02970_RH1_S00_R08_R1	134.75		Nano_nLC	20170504_QE5_nLC7_DBJ_SA_x_LFQprot_100ug_46frac_15min_15000_30	203.82
HeLa_High_400ug	02971_RH2_S00_R09_R1	172.92		Nano_nLC	20170504_QE5_nLC7_DBJ_SA_x_LFQprot_100ug_46frac_15min_15000_37	186.69
HeLa_High_200ug	02970_RC3_S00_R19_R1	156.48		Nano_EvoSep	20180216_QE5_Evo1_DBJ_SA_LFQprot_HeLa_100ug_46fracs_22min_39	162.01
HeLa_High_400ug	02971_RC3_S00_R19_R1	107.83		Nano_EvoSep	20180216_QE5_Evo1_DBJ_SA_LFQprot_HeLa_100ug_46fracs_22min_39	110.6
Placenta_High_200ug	02977_RF4_S00_R27_R1	233.24		Nano_nLC	20170504_QE5_nLC7_DBJ_SA_x_LFQprot_100ug_46frac_15min_15000_05	63.073
HeLa_High_200ug	02970_RA5_S00_R33_R1	177.63		Nano_EvoSep	20180216_QE5_Evo1_DBJ_SA_LFQprot_HeLa_100ug_46fracs_22min_05	110.53
HeLa_High_400ug	02971_RB5_S00_R34_R1	218.68		Nano_nLC	20170504_QE5_nLC7_DBJ_SA_x_LFQprot_100ug_46frac_15min_15000_04	92.8
Placenta_High_200ug	02977_RA5_S00_R33_R1	204.18		Nano_EvoSep	20180216_QE5_Evo1_DBJ_SA_LFQprot_HeLa_100ug_46fracs_22min_05	132.08
HeLa_High_200ug	02970_RB5_S00_R34_R1	132.01		Nano_EvoSep	20180216_QE5_Evo1_DBJ_SA_LFQprot_HeLa_100ug_46fracs_22min_05	306.55
HeLa_High_400ug	02971_RB5_S00_R34_R1	94.309		Nano_nLC	20170504_QE5_nLC7_DBJ_SA_x_LFQprot_100ug_46frac_15min_15000_06	91.355
HeLa_High_200ug	02970_RF3_S00_R22_R1	155.87		Nano_nLC	20170504_QE5_nLC7_DBJ_SA_x_LFQprot_100ug_46frac_15min_15000_42	109.35
HeLa_High_200ug	02970_RG3_S00_R23_R1	56.468		Nano_nLC	20170504_QE5_nLC7_DBJ_SA_x_LFQprot_100ug_46frac_15min_15000_42	105.31
HeLa_High_400ug	02971_RG3_S00_R23_R1	180.83		Nano_nLC	20170504_QE5_nLC7_DBJ_SA_x_LFQprot_100ug_46frac_15min_15000_44	56.959
Placenta_High_200ug	02977_RH3_S00_R24_R1	85.573		Nano_EvoSep	20180216_QE5_Evo1_DBJ_SA_LFQprot_HeLa_100ug_46fracs_22min_08	42.382
HeLa_High_400ug	02971_RE3_S00_R21_R1	130.04		Nano_EvoSep	20180216_QE5_Evo1_DBJ_SA_LFQprot_HeLa_100ug_46fracs_22min_08	117.4
HeLa_High_200ug	02970_RD6_S00_R45_R1	157.96		Nano_EvoSep	20180216_QE5_Evo1_DBJ_SA_LFQprot_HeLa_100ug_46fracs_22min_08	95.417
HeLa_High_400ug	02971_RA1_S00_R01_R1	159.79		Nano_nLC	20170504_QE5_nLC7_DBJ_SA_x_LFQprot_100ug_46frac_15min_15000_46	80.438
HeLa_High_400ug	02971_RD6_S00_R45_R1	122.96		Nano_EvoSep	20180216_QE5_Evo1_DBJ_SA_LFQprot_HeLa_100ug_46fracs_22min_09	85.212
Placenta_High_200ug	02977_RD6_S00_R45_R1	173.32		Nano_EvoSep	20180216_QE5_Evo1_DBJ_SA_LFQprot_HeLa_100ug_46fracs_22min_15	67.275
Placenta_High_200ug	02977_RE6_S00_R44_R1	185.81		Nano_EvoSep	20180216_QE5_Evo1_DBJ_SA_LFQprot_HeLa_100ug_46fracs_22min_16	65.043
HeLa_High_200ug	02970_RC1_S00_R03_R1	194.06		Nano_EvoSep	20180216_QE5_Evo1_DBJ_SA_LFQprot_HeLa_100ug_46fracs_22min_08	81.312
HeLa_High_200ug	02970_RD1_S00_R04_R1	194.94		Nano_EvoSep	20180216_QE5_Evo1_DBJ_SA_LFQprot_HeLa_100ug_46fracs_22min_09	128.98
HeLa_High_200ug	02970_RE1_S00_R05_R1	104.22		Nano_EvoSep	20180216_QE5_Evo1_DBJ_SA_LFQprot_HeLa_100ug_46fracs_22min_09	121.47
HeLa_High_400ug	02971_RD1_S00_R04_R1	182.16		Nano_EvoSep	20180216_QE5_Evo1_DBJ_SA_LFQprot_HeLa_100ug_46fracs_22min_10	83
HeLa_High_400ug	02971_RE1_S00_R05_R1	174.86		Nano_EvoSep	20180216_QE5_Evo1_DBJ_SA_LFQprot_HeLa_100ug_46fracs_22min_31	177.1
HeLa_High_200ug	02970_RC1_S00_R03_R1	144.09		Nano_EvoSep	20180216_QE5_Evo1_DBJ_SA_LFQprot_HeLa_100ug_46fracs_22min_31	115.5
HeLa_High_400ug	02971_RD1_S00_R04_R1	129.42		Nano_nLC	20170504_QE5_nLC7_DBJ_SA_x_LFQprot_100ug_46frac_15min_15000_08	63.283
Placenta_High_200ug	02977_RA5_S00_R33_R1	157.79		Nano_nLC	20170504_QE5_nLC7_DBJ_SA_x_LFQprot_100ug_46frac_15min_15000_31	117.7
Placenta_High_200ug	02977_RA5_S00_R33_R1	184.48		Nano_nLC	20170504_QE5_nLC7_DBJ_SA_x_LFQprot_100ug_46frac_15min_15000_32	110.14
HeLa_High_400ug	02971_RH2_S00_R09_R1	77.923		Nano_EvoSep	20180216_QE5_Evo1_DBJ_SA_LFQprot_HeLa_100ug_46fracs_22min_33	135.86
HeLa_High_200ug	02970_RF4_S00_R27_R1	212.24		Nano_EvoSep	20180216_QE5_Evo1_DBJ_SA_LFQprot_HeLa_100ug_46fracs_22min_33	85.288
HeLa_High_400ug	02971_RF4_S00_R27_R1	205.61		Nano_nLC	20170504_QE5_nLC7_DBJ_SA_x_LFQprot_100ug_46frac_15min_15000_03	125.16
Placenta_High_200ug	02977_RF4_S00_R27_R1	145.43		Nano_nLC	20170504_QE5_nLC7_DBJ_SA_x_LFQprot_100ug_46frac_15min_15000_18	197.51
Placenta_High_200ug	02977_RF5_S00_R38_R1	98.243		Nano_nLC	20170504_QE5_nLC7_DBJ_SA_x_LFQprot_100ug_46frac_15min_15000_18	444.34
Placenta_High_200ug	02977_RH2_S00_R09_R1	133.09		Nano_nLC	20170504_QE5_nLC7_DBJ_SA_x_LFQprot_100ug_46frac_15min_15000_19	214.23
HeLa_High_200ug	02970_RD5_S00_R36_R1	88.187		Nano_EvoSep	20180216_QE5_Evo1_DBJ_SA_LFQprot_HeLa_100ug_46fracs_22min_21	93.371
HeLa_High_200ug	02970_RE5_S00_R37_R1	215.5		Nano_EvoSep	20180216_QE5_Evo1_DBJ_SA_LFQprot_HeLa_100ug_46fracs_22min_21	364.02
HeLa_High_200ug	02970_RF5_S00_R38_R1	210.91		Nano_EvoSep	20180216_QE5_Evo1_DBJ_SA_LFQprot_HeLa_100ug_46fracs_22min_22	170.79
HeLa_High_400ug	02971_RD5_S00_R36_R1	171.29		Nano_nLC	20170504_QE5_nLC7_DBJ_SA_x_LFQprot_100ug_46frac_15min_15000_21	193.06
HeLa_High_400ug	02971_RE5_S00_R37_R1	196.11		Nano_nLC	20170504_QE5_nLC7_DBJ_SA_x_LFQprot_100ug_46frac_15min_15000_21	383.13
HeLa_High_400ug	02971_RF5_S00_R38_R1	220.69		Nano_nLC	20170504_QE5_nLC7_DBJ_SA_x_LFQprot_100ug_46frac_15min_15000_21	106.57
Placenta_High_200ug	02977_RF5_S00_R38_R1	186.49		Nano_nLC	20170504_QE5_nLC7_DBJ_SA_x_LFQprot_100ug_46frac_15min_15000_08	134.05
Placenta_High_200ug	02977_RG5_S00_R39_R1	176.87		Nano_EvoSep	20180216_QE5_Evo1_DBJ_SA_LFQprot_HeLa_100ug_46fracs_22min_11	140.16
Placenta_High_200ug	02977_RH1_S00_R08_R1	67.778		Nano_nLC	20170504_QE5_nLC7_DBJ_SA_x_LFQprot_100ug_46frac_15min_15000_43	135.55
HeLa_High_400ug	02971_RD4_S00_R29_R1	95.573		Nano_nLC	20170504_QE5_nLC7_DBJ_SA_x_LFQprot_100ug_46frac_15min_15000_28	46.475
Placenta_High_200ug	02977_RH4_S00_R25_R1	231.92		Nano_nLC	20170504_QE5_nLC7_DBJ_SA_x_LFQprot_100ug_46frac_15min_15000_29	170.66
Placenta_High_200ug	02977_RD2_S00_R13_R1	161.17		Nano_nLC	20170504_QE5_nLC7_DBJ_SA_x_LFQprot_100ug_46frac_15min_15000_45	171.38
Placenta_High_200ug	02977_RG3_S00_R23_R1	92.147		Nano_EvoSep	20180216_QE5_Evo1_DBJ_SA_LFQprot_HeLa_100ug_46fracs_22min_31	193.86
Placenta_High_200ug	02977_RG3_S00_R23_R1	163.51		Nano_EvoSep	20180216_QE5_Evo1_DBJ_SA_LFQprot_HeLa_100ug_46fracs_22min_32	167.24
Placenta_High_200ug	02977_RC4_S00_R30_R1	103.07		Nano_nLC	20170504_QE5_nLC7_DBJ_SA_x_LFQprot_100ug_46frac_15min_15000_23	139.86
Placenta_High_200ug	02977_RC4_S00_R30_R1	193.47		Nano_nLC	20170504_QE5_nLC7_DBJ_SA_x_LFQprot_100ug_46frac_15min_15000_07	102.53
Placenta_High_200ug	02977_RD4_S00_R29_R1	80.342		Nano_nLC	20170504_QE5_nLC7_DBJ_SA_x_LFQprot_100ug_46frac_15min_15000_09	135.18
HeLa_High_200ug	02970_RF3_S00_R22_R1	83.358		Nano_nLC	20170504_QE5_nLC7_DBJ_SA_x_LFQprot_100ug_46frac_15min_15000_09	200
HeLa_High_200ug	02970_RF2_S00_R11_R1	113.91		Nano_EvoSep	20180216_QE5_Evo1_DBJ_SA_LFQprot_HeLa_100ug_46fracs_22min_12	70.99
HeLa_High_400ug	02971_RE2_S00_R12_R1	79.713		Nano_EvoSep	20180216_QE5_Evo1_DBJ_SA_LFQprot_HeLa_100ug_46fracs_22min_12	129.46
HeLa_High_400ug	02971_RF2_S00_R11_R1	120.46		Nano_EvoSep	20180216_QE5_Evo1_DBJ_SA_LFQprot_HeLa_100ug_46fracs_22min_12	178.67
Placenta_High_200ug	02977_RE6_S00_R44_R1	363.82		Nano_nLC	20170504_QE5_nLC7_DBJ_SA_x_LFQprot_100ug_46frac_15min_15000_09	132.74
Placenta_High_200ug	02977_RE6_S00_R44_R1	158.58		Nano_nLC	20170504_QE5_nLC7_DBJ_SA_x_LFQprot_100ug_46frac_15min_15000_09	216.54
Placenta_High_200ug	02977_RF6_S00_R43_R1	322.39		Nano_nLC	20170504_QE5_nLC7_DBJ_SA_x_LFQprot_100ug_46frac_15min_15000_10	124.08
Placenta_High_200ug	02977_RF6_S00_R43_R1	106.03		Nano_EvoSep	20180216_QE5_Evo1_DBJ_SA_LFQprot_HeLa_100ug_46fracs_22min_12	264.31
HeLa_High_400ug	02971_RA5_S00_R33_R1	68.383		Nano_nLC	20170504_QE5_nLC7_DBJ_SA_x_LFQprot_100ug_46frac_15min_15000_33	119.65
Placenta_High_200ug	02977_RF3_S00_R22_R1	87.001		Nano_nLC	20170504_QE5_nLC7_DBJ_SA_x_LFQprot_100ug_46frac_15min_15000_33	148.96
HeLa_High_200ug	02970_RA5_S00_R33_R1	89.698		Nano_nLC	20170504_QE5_nLC7_DBJ_SA_x_LFQprot_100ug_46frac_15min_15000_34	63.754
HeLa_High_400ug	02971_RA5_S00_R33_R1	93.162		Nano_nLC	20170504_QE5_nLC7_DBJ_SA_x_LFQprot_100ug_46frac_15min_15000_33	144.18
HeLa_High_200ug	02970_RB5_S00_R34_R1	62.717		Nano_nLC	20170504_QE5_nLC7_DBJ_SA_x_LFQprot_100ug_46frac_15min_15000_33	155.86
HeLa_High_200ug	02970_RH3_S00_R24_R1	119.16		Nano_nLC	20170504_QE5_nLC7_DBJ_SA_x_LFQprot_100ug_46frac_15min_15000_46	110.6
HeLa_High_200ug	02970_RH4_S00_R25_R1	96.89		Nano_EvoSep	20180216_QE5_Evo1_DBJ_SA_LFQprot_HeLa_100ug_46fracs_22min_13	103.74
HeLa_High_400ug	02971_RH3_S00_R24_R1	132.91		Nano_nLC	20170504_QE5_nLC7_DBJ_SA_x_LFQprot_100ug_46frac_15min_15000_42	128.17
HeLa_High_400ug	02971_RH4_S00_R25_R1	105.86		Nano_nLC	20170504_QE5_nLC7_DBJ_SA_x_LFQprot_100ug_46frac_15min_15000_42	156.43
Placenta_High_200ug	02977_RG4_S00_R26_R1	78.655		Nano_EvoSep	20180216_QE5_Evo1_DBJ_SA_LFQprot_HeLa_100ug_46fracs_22min_44	153.94
Placenta_High_200ug	02977_RH4_S00_R25_R1	125.97		Nano_nLC	20170504_QE5_nLC7_DBJ_SA_x_LFQprot_100ug_46frac_15min_15000_17	85.176
HeLa_High_200ug	02970_RB4_S00_R31_R1	43.035		Nano_nLC	20170504_QE5_nLC7_DBJ_SA_x_LFQprot_100ug_46frac_15min_15000_17	58.246
HeLa_High_200ug	02970_RE5_S00_R37_R1	49.871		Nano_EvoSep	20180216_QE5_Evo1_DBJ_SA_LFQprot_HeLa_100ug_46fracs_22min_20	170.91
HeLa_High_400ug	02971_RD5_S00_R36_R1	119.02		Nano_EvoSep	20180216_QE5_Evo1_DBJ_SA_LFQprot_HeLa_100ug_46fracs_22min_20	59.434
HeLa_High_400ug	02971_RD5_S00_R36_R1	118.37		Nano_nLC	20170504_QE5_nLC7_DBJ_SA_x_LFQprot_100ug_46frac_15min_15000_37	85.161
HeLa_High_400ug	02971_RE5_S00_R37_R1	69.435		Nano_EvoSep	20180216_QE5_Evo1_DBJ_SA_LFQprot_HeLa_100ug_46fracs_22min_25	141.15
HeLa_High_400ug	02971_RE5_S00_R37_R1	55.881		Nano_EvoSep	20180216_QE5_Evo1_DBJ_SA_LFQprot_HeLa_100ug_46fracs_22min_20	86.411
HeLa_High_200ug	02970_RE5_S00_R37_R1	160.57		Nano_EvoSep	20180216_QE5_Evo1_DBJ_SA_LFQprot_HeLa_100ug_46fracs_22min_29	138.62
HeLa_High_200ug	02970_RE5_S00_R37_R1	165.1		Nano_EvoSep	20180216_QE5_Evo1_DBJ_SA_LFQprot_HeLa_100ug_46fracs_22min_29	41.214
HeLa_High_400ug	02971_RD5_S00_R36_R1	149.32		Nano_EvoSep	20180216_QE5_Evo1_DBJ_SA_LFQprot_HeLa_100ug_46fracs_22min_31	46.662
HeLa_High_400ug	02971_RD5_S00_R36_R1	186.63		Nano_EvoSep	20180216_QE5_Evo1_DBJ_SA_LFQprot_HeLa_100ug_46fracs_22min_31	141.53
HeLa_High_400ug	02971_RE5_S00_R37_R1	137.45		Nano_EvoSep	20180216_QE5_Evo1_DBJ_SA_LFQprot_HeLa_100ug_46fracs_22min_32	157.88
Placenta_High_200ug	02977_RF5_S00_R38_R1	81.373		Nano_nLC	20170504_QE5_nLC7_DBJ_SA_x_LFQprot_100ug_46frac_15min_15000_41	60.682
HeLa_High_200ug	02970_RA2_S00_R16_R1	81.446		Nano_nLC	20170504_QE5_nLC7_DBJ_SA_x_LFQprot_100ug_46frac_15min_15000_13	238.98
HeLa_High_200ug	02970_RA2_S00_R16_R1	48.449		Nano_nLC	20170504_QE5_nLC7_DBJ_SA_x_LFQprot_100ug_46frac_15min_15000_13	60.631
HeLa_High_200ug	02970_RA2_S00_R16_R1	46.772		Nano_nLC	20170504_QE5_nLC7_DBJ_SA_x_LFQprot_100ug_46frac_15min_15000_14	286.73
HeLa_High_400ug	02971_RA2_S00_R16_R1	122.11		Nano_nLC	20170504_QE5_nLC7_DBJ_SA_x_LFQprot_100ug_46frac_15min_15000_14	50.04
HeLa_High_400ug	02971_RA2_S00_R16_R1	68.269		Nano_EvoSep	20180216_QE5_Evo1_DBJ_SA_LFQprot_HeLa_100ug_46fracs_22min_16	160.11
HeLa_High_400ug	02971_RA2_S00_R16_R1	123.19		Nano_nLC	20170504_QE5_nLC7_DBJ_SA_x_LFQprot_100ug_46frac_15min_15000_16	136.63
HeLa_High_200ug	02970_RA2_S00_R16_R1	71.408		Nano_nLC	20170504_QE5_nLC7_DBJ_SA_x_LFQprot_100ug_46frac_15min_15000_16	333.32
HeLa_High_200ug	02970_RA2_S00_R16_R1	100.36		Nano_nLC	20170504_QE5_nLC7_DBJ_SA_x_LFQprot_100ug_46frac_15min_15000_04	95.212
HeLa_High_200ug	02970_RA2_S00_R16_R1	136		Nano_nLC	20170504_QE5_nLC7_DBJ_SA_x_LFQprot_100ug_46frac_15min_15000_04	179.49
HeLa_High_400ug	02971_RA2_S00_R16_R1	101.86		Nano_EvoSep	20180216_QE5_Evo1_DBJ_SA_LFQprot_HeLa_100ug_46fracs_22min_04	105.17
HeLa_High_400ug	02971_RA2_S00_R16_R1	150.23		Nano_EvoSep	20180216_QE5_Evo1_DBJ_SA_LFQprot_HeLa_100ug_46fracs_22min_12	182.53
HeLa_High_400ug	02971_RA2_S00_R16_R1	130.41		Nano_nLC	20170504_QE5_nLC7_DBJ_SA_x_LFQprot_100ug_46frac_15min_15000_06	144.09
Placenta_High_200ug	02977_RA3_S00_R17_R1	169.65		Nano_EvoSep	20180216_QE5_Evo1_DBJ_SA_LFQprot_HeLa_100ug_46fracs_22min_14	85.064
Placenta_High_200ug	02977_RA3_S00_R17_R1	141.73		Nano_nLC	20170504_QE5_nLC7_DBJ_SA_x_LFQprot_100ug_46frac_15min_15000_28	180.42
Placenta_High_200ug	02977_RB3_S00_R18_R1	100.68		Nano_nLC	20170504_QE5_nLC7_DBJ_SA_x_LFQprot_100ug_46frac_15min_15000_28	138.96
Placenta_High_200ug	02977_RB3_S00_R18_R1	84.58		Nano_nLC	20170504_QE5_nLC7_DBJ_SA_x_LFQprot_100ug_46frac_15min_15000_29	73.934
HeLa_High_400ug	02971_RA2_S00_R16_R1	76.423		Nano_nLC	20170504_QE5_nLC7_DBJ_SA_x_LFQprot_100ug_46frac_15min_15000_44	91.655
HeLa_High_400ug	02971_RA2_S00_R16_R1	73.17		Nano_nLC	20170504_QE5_nLC7_DBJ_SA_x_LFQprot_100ug_46frac_15min_15000_45	257.2
Placenta_High_200ug	02977_RA3_S00_R17_R1	80.593		Nano_nLC	20170504_QE5_nLC7_DBJ_SA_x_LFQprot_100ug_46frac_15min_15000_46	207.47
Placenta_High_200ug	02977_RA3_S00_R17_R1	67.871		Nano_EvoSep	20180216_QE5_Evo1_DBJ_SA_LFQprot_HeLa_100ug_46fracs_22min_31	296.45
Placenta_High_200ug	02977_RA3_S00_R17_R1	107.04		Nano_EvoSep	20180216_QE5_Evo1_DBJ_SA_LFQprot_HeLa_100ug_46fracs_22min_31	125.91
Placenta_High_200ug	02977_RB3_S00_R18_R1	80.593		Nano_EvoSep	20180216_QE5_Evo1_DBJ_SA_LFQprot_HeLa_100ug_46fracs_22min_44	147.18
HeLa_High_200ug	02970_RC3_S00_R19_R1	115.18		Nano_nLC	20170504_QE5_nLC7_DBJ_SA_x_LFQprot_100ug_46frac_15min_15000_17	155.71
HeLa_High_400ug	02971_RB3_S00_R18_R1	106.29		Nano_EvoSep	20180216_QE5_Evo1_DBJ_SA_LFQprot_HeLa_100ug_46fracs_22min_19	105.51
Placenta_High_200ug	02977_RA3_S00_R17_R1	118.91		Nano_nLC	20170504_QE5_nLC7_DBJ_SA_x_LFQprot_100ug_46frac_15min_15000_17	116.35
Placenta_High_200ug	02977_RC3_S00_R19_R1	163.18		Nano_EvoSep	20180216_QE5_Evo1_DBJ_SA_LFQprot_HeLa_100ug_46fracs_22min_19	151.2
HeLa_High_200ug	02970_RD2_S00_R13_R1	180.24		Nano_EvoSep	20180216_QE5_Evo1_DBJ_SA_LFQprot_HeLa_100ug_46fracs_22min_19	400.29
HeLa_High_400ug	02971_RD2_S00_R13_R1	250.69		Nano_nLC	20170504_QE5_nLC7_DBJ_SA_x_LFQprot_100ug_46frac_15min_15000_17	86.014
HeLa_High_200ug	02970_RG2_S00_R10_R1	123.8		Nano_EvoSep	20180216_QE5_Evo1_DBJ_SA_LFQprot_HeLa_100ug_46fracs_22min_39	15.406
HeLa_High_400ug	02971_RG2_S00_R10_R1	122.7		Nano_nLC	20170504_QE5_nLC7_DBJ_SA_x_LFQprot_100ug_46frac_15min_15000_46	69.825
Placenta_High_200ug	02977_RF2_S00_R11_R1	121.68		Nano_EvoSep	20180216_QE5_Evo1_DBJ_SA_LFQprot_HeLa_100ug_46fracs_22min_45	30.882
HeLa_High_200ug	02970_RB4_S00_R31_R1	73.887		Nano_EvoSep	20180216_QE5_Evo1_DBJ_SA_LFQprot_HeLa_100ug_46fracs_22min_06	155.11
HeLa_High_400ug	02971_RA4_S00_R32_R1	84.566		Nano_nLC	20170504_QE5_nLC7_DBJ_SA_x_LFQprot_100ug_46frac_15min_15000_05	59.281
HeLa_High_400ug	02971_RB4_S00_R31_R1	115.25		Nano_nLC	20170504_QE5_nLC7_DBJ_SA_x_LFQprot_100ug_46frac_15min_15000_30	195.1
HeLa_High_400ug	02971_RC4_S00_R30_R1	267.93		Nano_nLC	20170504_QE5_nLC7_DBJ_SA_x_LFQprot_100ug_46frac_15min_15000_30	102.59
HeLa_High_400ug	02971_RD4_S00_R29_R1	247.73		Nano_EvoSep	20180216_QE5_Evo1_DBJ_SA_LFQprot_HeLa_100ug_46fracs_22min_32	145.48
Placenta_High_200ug	02977_RC4_S00_R30_R1	201.76		Nano_EvoSep	20180216_QE5_Evo1_DBJ_SA_LFQprot_HeLa_100ug_46fracs_22min_33	119.38
HeLa_High_200ug	02970_RG4_S00_R26_R1	37.594		Nano_nLC	20170504_QE5_nLC7_DBJ_SA_x_LFQprot_100ug_46frac_15min_15000_16	112.41
HeLa_High_400ug	02971_RG4_S00_R26_R1	48.14		Nano_EvoSep	20180216_QE5_Evo1_DBJ_SA_LFQprot_HeLa_100ug_46fracs_22min_19	140.5
HeLa_High_200ug	02970_RF5_S00_R38_R1	102.95		Nano_nLC	20170504_QE5_nLC7_DBJ_SA_x_LFQprot_100ug_46frac_15min_15000_03	81.95
HeLa_High_200ug	02970_RG5_S00_R39_R1	73.781		Nano_EvoSep	20180216_QE5_Evo1_DBJ_SA_LFQprot_HeLa_100ug_46fracs_22min_03	129.38
HeLa_High_400ug	02971_RF5_S00_R38_R1	103.31		Nano_nLC	20170504_QE5_nLC7_DBJ_SA_x_LFQprot_100ug_46frac_15min_15000_13	288.37
Placenta_High_200ug	02977_RF5_S00_R38_R1	182.34		Nano_nLC	20170504_QE5_nLC7_DBJ_SA_x_LFQprot_100ug_46frac_15min_15000_13	136.66
HeLa_High_200ug	02970_RG4_S00_R26_R1	46.982		Nano_nLC	20170504_QE5_nLC7_DBJ_SA_x_LFQprot_100ug_46frac_15min_15000_14	133.61
HeLa_High_400ug	02971_RG4_S00_R26_R1	93.006		Nano_EvoSep	20180216_QE5_Evo1_DBJ_SA_LFQprot_HeLa_100ug_46fracs_22min_15	106.65
HeLa_High_400ug	02971_RB2_S00_R15_R1	99.283		Nano_EvoSep	20180216_QE5_Evo1_DBJ_SA_LFQprot_HeLa_100ug_46fracs_22min_15	167.03
Placenta_High_200ug	02977_RA2_S00_R16_R1	169.44		Nano_EvoSep	20180216_QE5_Evo1_DBJ_SA_LFQprot_HeLa_100ug_46fracs_22min_16	60.101
Placenta_High_200ug	02977_RB2_S00_R15_R1	127.68		Nano_EvoSep	20180216_QE5_Evo1_DBJ_SA_LFQprot_HeLa_100ug_46fracs_22min_16	110.16
HeLa_High_200ug	02970_RC3_S00_R19_R1	78.655		Nano_nLC	20170504_QE5_nLC7_DBJ_SA_x_LFQprot_100ug_46frac_15min_15000_06	192.25
HeLa_High_400ug	02971_RC3_S00_R19_R1	108.67		Nano_nLC	20170504_QE5_nLC7_DBJ_SA_x_LFQprot_100ug_46frac_15min_15000_07	123.62
HeLa_High_200ug	02970_RF6_S00_R43_R1	251.84		Nano_nLC	20170504_QE5_nLC7_DBJ_SA_x_LFQprot_100ug_46frac_15min_15000_13	167.28
HeLa_High_400ug	02971_RE6_S00_R44_R1	137.62		Nano_nLC	20170504_QE5_nLC7_DBJ_SA_x_LFQprot_100ug_46frac_15min_15000_13	223.57
HeLa_High_400ug	02971_RF6_S00_R43_R1	260.5		Nano_nLC	20170504_QE5_nLC7_DBJ_SA_x_LFQprot_100ug_46frac_15min_15000_14	160.93
Placenta_High_200ug	02977_RE6_S00_R44_R1	233.7		Nano_EvoSep	20180216_QE5_Evo1_DBJ_SA_LFQprot_HeLa_100ug_46fracs_22min_12	143.89
HeLa_High_200ug	02970_RD6_S00_R45_R1	173.36		Nano_EvoSep	20180216_QE5_Evo1_DBJ_SA_LFQprot_HeLa_100ug_46fracs_22min_15	162.07
HeLa_High_400ug	02971_RD6_S00_R45_R1	201.21		Nano_EvoSep	20180216_QE5_Evo1_DBJ_SA_LFQprot_HeLa_100ug_46fracs_22min_16	155.45
Placenta_High_200ug	02977_RD6_S00_R45_R1	176.68		Nano_EvoSep	20180216_QE5_Evo1_DBJ_SA_LFQprot_HeLa_100ug_46fracs_22min_16	193.11
Placenta_High_200ug	02977_RE6_S00_R44_R1	42.828		Nano_EvoSep	20180216_QE5_Evo1_DBJ_SA_LFQprot_HeLa_100ug_46fracs_22min_07	93.226
Placenta_High_200ug	02977_RD1_S00_R04_R1	95.417		Nano_nLC	20170504_QE5_nLC7_DBJ_SA_x_LFQprot_100ug_46frac_15min_15000_07	220.4
HeLa_High_200ug	02970_RF4_S00_R27_R1	110.63		Nano_EvoSep	20180216_QE5_Evo1_DBJ_SA_LFQprot_HeLa_100ug_46fracs_22min_09	286.26
HeLa_High_200ug	02970_RG4_S00_R26_R1	107.43		Nano_EvoSep	20180216_QE5_Evo1_DBJ_SA_LFQprot_HeLa_100ug_46fracs_22min_10	356.3
HeLa_High_400ug	02971_RF4_S00_R27_R1	119.57		Nano_nLC	20170504_QE5_nLC7_DBJ_SA_x_LFQprot_100ug_46frac_15min_15000_09	314.59
HeLa_High_200ug	02970_RD3_S00_R20_R1	107.74		Nano_nLC	20170504_QE5_nLC7_DBJ_SA_x_LFQprot_100ug_46frac_15min_15000_09	66.874
HeLa_High_400ug	02971_RD3_S00_R20_R1	101.21		Nano_EvoSep	20180216_QE5_Evo1_DBJ_SA_LFQprot_HeLa_100ug_46fracs_22min_12	332.99
HeLa_High_400ug	02971_RE3_S00_R21_R1	99.384		Nano_nLC	20170504_QE5_nLC7_DBJ_SA_x_LFQprot_100ug_46frac_15min_15000_29	217.22
HeLa_High_200ug	02970_RA2_S00_R16_R1	116.35		Nano_nLC	20170504_QE5_nLC7_DBJ_SA_x_LFQprot_100ug_46frac_15min_15000_30	234.61
HeLa_High_200ug	02970_RA2_S00_R16_R1	120.27		Nano_EvoSep	20180216_QE5_Evo1_DBJ_SA_LFQprot_HeLa_100ug_46fracs_22min_32	187.85
HeLa_High_400ug	02971_RA2_S00_R16_R1	157.43		Nano_EvoSep	20180216_QE5_Evo1_DBJ_SA_LFQprot_HeLa_100ug_46fracs_22min_32	83.966
HeLa_High_400ug	02971_RA2_S00_R16_R1	113.93		Nano_EvoSep	20180216_QE5_Evo1_DBJ_SA_LFQprot_HeLa_100ug_46fracs_22min_33	173.6
Placenta_High_200ug	02977_RB3_S00_R18_R1	119.42		Nano_nLC	20170504_QE5_nLC7_DBJ_SA_x_LFQprot_100ug_46frac_15min_15000_11	144.65
HeLa_High_400ug	02971_RG3_S00_R23_R1	262.11		Nano_EvoSep	20180216_QE5_Evo1_DBJ_SA_LFQprot_HeLa_100ug_46fracs_22min_30	69.873
Placenta_High_200ug	02977_RH4_S00_R25_R1	241.35		Nano_nLC	20170504_QE5_nLC7_DBJ_SA_x_LFQprot_100ug_46frac_15min_15000_24	117.48
HeLa_High_400ug	02971_RG6_S00_R42_R1	127.66		Nano_EvoSep	20180216_QE5_Evo1_DBJ_SA_LFQprot_HeLa_100ug_46fracs_22min_27	194.92
Placenta_High_200ug	02977_RG6_S00_R42_R1	141.55		Nano_EvoSep	20180216_QE5_Evo1_DBJ_SA_LFQprot_HeLa_100ug_46fracs_22min_27	387.81
Placenta_High_200ug	02977_RH6_S00_R41_R1	134.12		Nano_nLC	20170504_QE5_nLC7_DBJ_SA_x_LFQprot_100ug_46frac_15min_15000_32	199.83
HeLa_High_200ug	02970_RC2_S00_R14_R1	69.979		Nano_nLC	20170504_QE5_nLC7_DBJ_SA_x_LFQprot_100ug_46frac_15min_15000_32	116.35
HeLa_High_400ug	02971_RC2_S00_R14_R1	122.42		Nano_nLC	20170504_QE5_nLC7_DBJ_SA_x_LFQprot_100ug_46frac_15min_15000_16	175.91
HeLa_High_200ug	02970_RB1_S00_R02_R1	204.17		Nano_EvoSep	20180216_QE5_Evo1_DBJ_SA_LFQprot_HeLa_100ug_46fracs_22min_38	82.475
HeLa_High_400ug	02971_RB1_S00_R02_R1	260.6		Nano_EvoSep	20180216_QE5_Evo1_DBJ_SA_LFQprot_HeLa_100ug_46fracs_22min_38	157.3
HeLa_High_200ug	02970_RC3_S00_R19_R1	163.16		Nano_nLC	20170504_QE5_nLC7_DBJ_SA_x_LFQprot_100ug_46frac_15min_15000_03	151.83
HeLa_High_400ug	02971_RC3_S00_R19_R1	200.05		Nano_EvoSep	20180216_QE5_Evo1_DBJ_SA_LFQprot_HeLa_100ug_46fracs_22min_03	127.78
HeLa_High_400ug	02971_RD3_S00_R20_R1	155.42		Nano_EvoSep	20180216_QE5_Evo1_DBJ_SA_LFQprot_HeLa_100ug_46fracs_22min_03	108.57
HeLa_High_200ug	02970_RA1_S00_R01_R1	143.22		Nano_nLC	20170504_QE5_nLC7_DBJ_SA_x_LFQprot_100ug_46frac_15min_15000_39	163.74
HeLa_High_400ug	02971_RB1_S00_R02_R1	126.05		Nano_nLC	20170504_QE5_nLC7_DBJ_SA_x_LFQprot_100ug_46frac_15min_15000_33	238.02
HeLa_High_200ug	02970_RG4_S00_R26_R1	174.42		Nano_nLC	20170504_QE5_nLC7_DBJ_SA_x_LFQprot_100ug_46frac_15min_15000_33	188.96
HeLa_High_200ug	02970_RC3_S00_R19_R1	85.29		Nano_EvoSep	20180216_QE5_Evo1_DBJ_SA_LFQprot_HeLa_100ug_46fracs_22min_36	203.89
HeLa_High_400ug	02971_RC3_S00_R19_R1	97.565		Nano_EvoSep	20180216_QE5_Evo1_DBJ_SA_LFQprot_HeLa_100ug_46fracs_22min_36	262.66
HeLa_High_200ug	02970_RG4_S00_R26_R1	133.23		Nano_nLC	20170504_QE5_nLC7_DBJ_SA_x_LFQprot_100ug_46frac_15min_15000_12	122.57
HeLa_High_200ug	02970_RH4_S00_R25_R1	144.77		Nano_nLC	20170504_QE5_nLC7_DBJ_SA_x_LFQprot_100ug_46frac_15min_15000_12	189.99
HeLa_High_400ug	02971_RG4_S00_R26_R1	89.663		Nano_nLC	20170504_QE5_nLC7_DBJ_SA_x_LFQprot_100ug_46frac_15min_15000_13	142.78
HeLa_High_400ug	02971_RG4_S00_R26_R1	152.17		Nano_nLC	20170504_QE5_nLC7_DBJ_SA_x_LFQprot_100ug_46frac_15min_15000_13	224.43
HeLa_High_400ug	02971_RH4_S00_R25_R1	75.102		Nano_EvoSep	20180216_QE5_Evo1_DBJ_SA_LFQprot_HeLa_100ug_46fracs_22min_14	80.975
HeLa_High_400ug	02971_RH4_S00_R25_R1	90.149		Nano_EvoSep	20180216_QE5_Evo1_DBJ_SA_LFQprot_HeLa_100ug_46fracs_22min_15	66.777
HeLa_High_400ug	02971_RG6_S00_R42_R1	80.377		Nano_EvoSep	20180216_QE5_Evo1_DBJ_SA_LFQprot_HeLa_100ug_46fracs_22min_15	79.885
Placenta_High_200ug	02977_RA2_S00_R16_R1	91.626		Nano_EvoSep	20180216_QE5_Evo1_DBJ_SA_LFQprot_HeLa_100ug_46fracs_22min_16	132.13
HeLa_High_200ug	02970_RF3_S00_R22_R1	59.789		Nano_EvoSep	20180216_QE5_Evo1_DBJ_SA_LFQprot_HeLa_100ug_46fracs_22min_16	210.56
HeLa_High_400ug	02971_RC4_S00_R30_R1	96.666		Nano_EvoSep	20180216_QE5_Evo1_DBJ_SA_LFQprot_HeLa_100ug_46fracs_22min_17	40.968
HeLa_High_200ug	02970_RH1_S00_R08_R1	114.39		Nano_EvoSep	20180216_QE5_Evo1_DBJ_SA_LFQprot_HeLa_100ug_46fracs_22min_17	239.19
HeLa_High_200ug	02970_RH2_S00_R09_R1	80.787		Nano_EvoSep	20180216_QE5_Evo1_DBJ_SA_LFQprot_HeLa_100ug_46fracs_22min_18	77.39
HeLa_High_400ug	02971_RE6_S00_R44_R1	154.11		Nano_EvoSep	20180216_QE5_Evo1_DBJ_SA_LFQprot_HeLa_100ug_46fracs_22min_18	173.59
HeLa_High_400ug	02971_RF6_S00_R43_R1	111.28		Nano_EvoSep	20180216_QE5_Evo1_DBJ_SA_LFQprot_HeLa_100ug_46fracs_22min_19	64.723
HeLa_High_200ug	02970_RC2_S00_R14_R1	100.88		Nano_EvoSep	20180216_QE5_Evo1_DBJ_SA_LFQprot_HeLa_100ug_46fracs_22min_19	209.21
HeLa_High_200ug	02970_RB3_S00_R18_R1	97.431		Nano_EvoSep	20180216_QE5_Evo1_DBJ_SA_LFQprot_HeLa_100ug_46fracs_22min_20	201.6
HeLa_High_400ug	02971_RB3_S00_R18_R1	115.7		Nano_EvoSep	20180216_QE5_Evo1_DBJ_SA_LFQprot_HeLa_100ug_46fracs_22min_21	52.612
HeLa_High_200ug	02970_RF2_S00_R11_R1	121.56		Nano_EvoSep	20180216_QE5_Evo1_DBJ_SA_LFQprot_HeLa_100ug_46fracs_22min_12	87.24
HeLa_High_400ug	02971_RF2_S00_R11_R1	192.18		Nano_EvoSep	20180216_QE5_Evo1_DBJ_SA_LFQprot_HeLa_100ug_46fracs_22min_24	79.875
Placenta_High_200ug	02977_RE2_S00_R12_R1	162.48		Nano_nLC	20170504_QE5_nLC7_DBJ_SA_x_LFQprot_100ug_46frac_15min_15000_05	238.92
Placenta_High_200ug	02977_RF2_S00_R11_R1	181.76		Nano_EvoSep	20180216_QE5_Evo1_DBJ_SA_LFQprot_HeLa_100ug_46fracs_22min_07	160.27
HeLa_High_200ug	02970_RB1_S00_R02_R1	196.5		Nano_EvoSep	20180216_QE5_Evo1_DBJ_SA_LFQprot_HeLa_100ug_46fracs_22min_07	113.03
HeLa_High_200ug	02970_RC1_S00_R03_R1	70.889		Nano_nLC	20170504_QE5_nLC7_DBJ_SA_x_LFQprot_100ug_46frac_15min_15000_05	101.12
HeLa_High_200ug	02970_RA2_S00_R16_R1	64.103		Nano_EvoSep	20180216_QE5_Evo1_DBJ_SA_LFQprot_HeLa_100ug_46fracs_22min_07	127.7
HeLa_High_400ug	02971_RA2_S00_R16_R1	75.197		Nano_nLC	20170504_QE5_nLC7_DBJ_SA_x_LFQprot_100ug_46frac_15min_15000_18	191.17
Placenta_High_200ug	02977_RD2_S00_R13_R1	68.44		Nano_EvoSep	20180216_QE5_Evo1_DBJ_SA_LFQprot_HeLa_100ug_46fracs_22min_21	154.35
HeLa_High_200ug	02970_RB1_S00_R02_R1	219.51		Nano_nLC	20170504_QE5_nLC7_DBJ_SA_x_LFQprot_100ug_46frac_15min_15000_27	169.77
HeLa_High_200ug	02970_RC1_S00_R03_R1	162.97		Nano_nLC	20170504_QE5_nLC7_DBJ_SA_x_LFQprot_100ug_46frac_15min_15000_28	108.98
HeLa_High_400ug	02971_RC1_S00_R03_R1	236.21		Nano_nLC	20170504_QE5_nLC7_DBJ_SA_x_LFQprot_100ug_46frac_15min_15000_29	122.44
HeLa_High_400ug	02971_RD1_S00_R04_R1	112.84		Nano_nLC	20170504_QE5_nLC7_DBJ_SA_x_LFQprot_100ug_46frac_15min_15000_46	150.08
HeLa_High_200ug	02970_RE1_S00_R05_R1	137.9		Nano_EvoSep	20180216_QE5_Evo1_DBJ_SA_LFQprot_HeLa_100ug_46fracs_22min_31	110.76
HeLa_High_400ug	02971_RF1_S00_R06_R1	147.29		Nano_EvoSep	20180216_QE5_Evo1_DBJ_SA_LFQprot_HeLa_100ug_46fracs_22min_32	186.78
HeLa_High_200ug	02970_RE3_S00_R21_R1	221.55		Nano_EvoSep	20180216_QE5_Evo1_DBJ_SA_LFQprot_HeLa_100ug_46fracs_22min_07	50.897
HeLa_High_400ug	02971_RE3_S00_R21_R1	304.69		Nano_nLC	20170504_QE5_nLC7_DBJ_SA_x_LFQprot_100ug_46frac_15min_15000_18	82.171
HeLa_High_200ug	02970_RG1_S00_R07_R1	262.43		Nano_nLC	20170504_QE5_nLC7_DBJ_SA_x_LFQprot_100ug_46frac_15min_15000_17	169.28
HeLa_High_200ug	02970_RH1_S00_R08_R1	192.86		Nano_nLC	20170504_QE5_nLC7_DBJ_SA_x_LFQprot_100ug_46frac_15min_15000_17	137.93
HeLa_High_400ug	02971_RG1_S00_R07_R1	273.74		Nano_nLC	20170504_QE5_nLC7_DBJ_SA_x_LFQprot_100ug_46frac_15min_15000_18	170.79
HeLa_High_400ug	02971_RH1_S00_R08_R1	180.61		Nano_EvoSep	20180216_QE5_Evo1_DBJ_SA_LFQprot_HeLa_100ug_46fracs_22min_20	137.61
Placenta_High_200ug	02977_RD2_S00_R13_R1	223.51		Nano_EvoSep	20180216_QE5_Evo1_DBJ_SA_LFQprot_HeLa_100ug_46fracs_22min_20	348.24
Placenta_High_200ug	02977_RD2_S00_R13_R1	337.49		Nano_nLC	20170504_QE5_nLC7_DBJ_SA_x_LFQprot_100ug_46frac_15min_15000_03	174.69
HeLa_High_200ug	02970_RC2_S00_R14_R1	123.35		Nano_nLC	20170504_QE5_nLC7_DBJ_SA_x_LFQprot_100ug_46frac_15min_15000_11	101.43
HeLa_High_400ug	02971_RC2_S00_R14_R1	169.12		Nano_nLC	20170504_QE5_nLC7_DBJ_SA_x_LFQprot_100ug_46frac_15min_15000_33	107.24
Placenta_High_200ug	02977_RD4_S00_R29_R1	188.69		Nano_EvoSep	20180216_QE5_Evo1_DBJ_SA_LFQprot_HeLa_100ug_46fracs_22min_35	113.22
Placenta_High_200ug	02977_RD5_S00_R36_R1	96.903		Nano_EvoSep	20180216_QE5_Evo1_DBJ_SA_LFQprot_HeLa_100ug_46fracs_22min_45	98.3
HeLa_High_200ug	02970_RE3_S00_R21_R1	110.44		Nano_EvoSep	20180216_QE5_Evo1_DBJ_SA_LFQprot_HeLa_100ug_46fracs_22min_46	125.62
HeLa_High_400ug	02971_RE3_S00_R21_R1	86.738		Nano_EvoSep	20180216_QE5_Evo1_DBJ_SA_LFQprot_HeLa_100ug_46fracs_22min_46	106.11
Placenta_High_200ug	02977_RA1_S00_R01_R1	128.45		Nano_nLC	20170504_QE5_nLC7_DBJ_SA_x_LFQprot_100ug_46frac_15min_15000_28	103.68
Placenta_High_200ug	02977_RF4_S00_R27_R1	187.42		Nano_EvoSep	20180216_QE5_Evo1_DBJ_SA_LFQprot_HeLa_100ug_46fracs_22min_31	127.14
Placenta_High_200ug	02977_RB5_S00_R34_R1	293.31		Nano_nLC	20170504_QE5_nLC7_DBJ_SA_x_LFQprot_100ug_46frac_15min_15000_34	109.45
HeLa_High_400ug	02971_RB1_S00_R02_R1	215.39		Nano_EvoSep	20180216_QE5_Evo1_DBJ_SA_LFQprot_HeLa_100ug_46fracs_22min_37	136.89
HeLa_High_200ug	02970_RE1_S00_R05_R1	95.352		Nano_EvoSep	20180216_QE5_Evo1_DBJ_SA_LFQprot_HeLa_100ug_46fracs_22min_37	91.66
HeLa_High_400ug	02971_RF1_S00_R06_R1	87.754		Nano_nLC	20170504_QE5_nLC7_DBJ_SA_x_LFQprot_100ug_46frac_15min_15000_25	147.71
HeLa_High_200ug	02970_RC1_S00_R03_R1	142.89		Nano_nLC	20170504_QE5_nLC7_DBJ_SA_x_LFQprot_100ug_46frac_15min_15000_25	70.529
HeLa_High_200ug	02970_RD1_S00_R04_R1	231.7		Nano_EvoSep	20180216_QE5_Evo1_DBJ_SA_LFQprot_HeLa_100ug_46fracs_22min_27	128.36
HeLa_High_400ug	02971_RD1_S00_R04_R1	276.95		Nano_EvoSep	20180216_QE5_Evo1_DBJ_SA_LFQprot_HeLa_100ug_46fracs_22min_27	118.13
HeLa_High_400ug	02971_RE1_S00_R05_R1	218.01		Nano_EvoSep	20180216_QE5_Evo1_DBJ_SA_LFQprot_HeLa_100ug_46fracs_22min_28	155.48
Placenta_High_200ug	02977_RA1_S00_R01_R1	174.84		Nano_nLC	20170504_QE5_nLC7_DBJ_SA_x_LFQprot_100ug_46frac_15min_15000_26	84.159
HeLa_High_200ug	02970_RE1_S00_R05_R1	195.54		Nano_nLC	20170504_QE5_nLC7_DBJ_SA_x_LFQprot_100ug_46frac_15min_15000_26	195.15
HeLa_High_200ug	02970_RE1_S00_R05_R1	298.36		Nano_EvoSep	20180216_QE5_Evo1_DBJ_SA_LFQprot_HeLa_100ug_46fracs_22min_29	113.36
HeLa_High_200ug	02970_RF1_S00_R06_R1	318.64		Nano_EvoSep	20180216_QE5_Evo1_DBJ_SA_LFQprot_HeLa_100ug_46fracs_22min_29	90.718
HeLa_High_200ug	02970_RF1_S00_R06_R1	228.19		Nano_EvoSep	20180216_QE5_Evo1_DBJ_SA_LFQprot_HeLa_100ug_46fracs_22min_30	121.46
HeLa_High_400ug	02971_RF1_S00_R06_R1	171.46		Nano_EvoSep	20180216_QE5_Evo1_DBJ_SA_LFQprot_HeLa_100ug_46fracs_22min_33	107.57
HeLa_High_400ug	02971_RF1_S00_R06_R1	332.42		Nano_nLC	20170504_QE5_nLC7_DBJ_SA_x_LFQprot_100ug_46frac_15min_15000_09	99.078
Placenta_High_200ug	02977_RF1_S00_R06_R1	160.81		Nano_nLC	20170504_QE5_nLC7_DBJ_SA_x_LFQprot_100ug_46frac_15min_15000_09	124.81
Placenta_High_200ug	02977_RF1_S00_R06_R1	283.43		Nano_nLC	20170504_QE5_nLC7_DBJ_SA_x_LFQprot_100ug_46frac_15min_15000_13	108.77
Placenta_High_200ug	02977_RG1_S00_R07_R1	182.1		Nano_nLC	20170504_QE5_nLC7_DBJ_SA_x_LFQprot_100ug_46frac_15min_15000_13	63.731
HeLa_High_400ug	02971_RG1_S00_R07_R1	182.98		Nano_nLC	20170504_QE5_nLC7_DBJ_SA_x_LFQprot_100ug_46frac_15min_15000_13	310.45
HeLa_High_200ug	02970_RA1_S00_R01_R1	118.32		Nano_EvoSep	20180216_QE5_Evo1_DBJ_SA_LFQprot_HeLa_100ug_46fracs_22min_15	111.97
Placenta_High_200ug	02977_RC4_S00_R30_R1	98.683		Nano_EvoSep	20180216_QE5_Evo1_DBJ_SA_LFQprot_HeLa_100ug_46fracs_22min_15	103.94
Placenta_High_200ug	02977_RD3_S00_R20_R1	250.22		Nano_nLC	20170504_QE5_nLC7_DBJ_SA_x_LFQprot_100ug_46frac_15min_15000_13	107.17
Placenta_High_200ug	02977_RD3_S00_R20_R1	73.994		Nano_nLC	20170504_QE5_nLC7_DBJ_SA_x_LFQprot_100ug_46frac_15min_15000_13	465.34
Placenta_High_200ug	02977_RE3_S00_R21_R1	136.92		Nano_nLC	20170504_QE5_nLC7_DBJ_SA_x_LFQprot_100ug_46frac_15min_15000_27	171.25
HeLa_High_200ug	02970_RG1_S00_R07_R1	75.378		Nano_nLC	20170504_QE5_nLC7_DBJ_SA_x_LFQprot_100ug_46frac_15min_15000_28	185.96
HeLa_High_400ug	02971_RG1_S00_R07_R1	163.32		Nano_EvoSep	20180216_QE5_Evo1_DBJ_SA_LFQprot_HeLa_100ug_46fracs_22min_30	142.39
Placenta_High_200ug	02977_RH1_S00_R08_R1	123.35		Nano_EvoSep	20180216_QE5_Evo1_DBJ_SA_LFQprot_HeLa_100ug_46fracs_22min_30	389.57
Placenta_High_200ug	02977_RA5_S00_R33_R1	90.731		Nano_EvoSep	20180216_QE5_Evo1_DBJ_SA_LFQprot_HeLa_100ug_46fracs_22min_31	157.22
HeLa_High_200ug	02970_RG1_S00_R07_R1	107.74		Nano_nLC	20170504_QE5_nLC7_DBJ_SA_x_LFQprot_100ug_46frac_15min_15000_27	71.872
HeLa_High_400ug	02971_RG1_S00_R07_R1	105.19		Nano_nLC	20170504_QE5_nLC7_DBJ_SA_x_LFQprot_100ug_46frac_15min_15000_27	94.281
HeLa_High_400ug	02971_RG1_S00_R07_R1	102.46		Nano_nLC	20170504_QE5_nLC7_DBJ_SA_x_LFQprot_100ug_46frac_15min_15000_28	154.26
HeLa_High_200ug	02970_RC6_S00_R46_R1	163.16		Nano_EvoSep	20180216_QE5_Evo1_DBJ_SA_LFQprot_HeLa_100ug_46fracs_22min_21	63.392
HeLa_High_400ug	02971_RD6_S00_R45_R1	196.52		Nano_EvoSep	20180216_QE5_Evo1_DBJ_SA_LFQprot_HeLa_100ug_46fracs_22min_30	142.55
Placenta_High_200ug	02977_RC6_S00_R46_R1	123.86		Nano_nLC	20170504_QE5_nLC7_DBJ_SA_x_LFQprot_100ug_46frac_15min_15000_46	76.478
HeLa_High_200ug	02970_RC3_S00_R19_R1	81.709		Nano_EvoSep	20180216_QE5_Evo1_DBJ_SA_LFQprot_HeLa_100ug_46fracs_22min_04	179.56
HeLa_High_400ug	02971_RC3_S00_R19_R1	178.53		Nano_EvoSep	20180216_QE5_Evo1_DBJ_SA_LFQprot_HeLa_100ug_46fracs_22min_04	199.51
HeLa_High_200ug	02970_RC3_S00_R19_R1	175.74		Nano_nLC	20170504_QE5_nLC7_DBJ_SA_x_LFQprot_100ug_46frac_15min_15000_24	116.41
HeLa_High_200ug	02970_RD3_S00_R20_R1	122.55		Nano_EvoSep	20180216_QE5_Evo1_DBJ_SA_LFQprot_HeLa_100ug_46fracs_22min_26	144.1
HeLa_High_400ug	02971_RC3_S00_R19_R1	145.09		Nano_EvoSep	20180216_QE5_Evo1_DBJ_SA_LFQprot_HeLa_100ug_46fracs_22min_26	147.73
Placenta_High_200ug	02977_RD3_S00_R20_R1	134.49		Nano_EvoSep	20180216_QE5_Evo1_DBJ_SA_LFQprot_HeLa_100ug_46fracs_22min_27	128.08
Placenta_High_200ug	02977_RD3_S00_R20_R1	58.672		Nano_EvoSep	20180216_QE5_Evo1_DBJ_SA_LFQprot_HeLa_100ug_46fracs_22min_38	176
HeLa_High_400ug	02971_RB1_S00_R02_R1	23.581		Nano_EvoSep	20180216_QE5_Evo1_DBJ_SA_LFQprot_HeLa_100ug_46fracs_22min_38	113.47
HeLa_High_400ug	02971_RC6_S00_R46_R1	214.17		Nano_EvoSep	20180216_QE5_Evo1_DBJ_SA_LFQprot_HeLa_100ug_46fracs_22min_17	176.66
HeLa_High_400ug	02971_RC6_S00_R46_R1	80.061		Nano_EvoSep	20180216_QE5_Evo1_DBJ_SA_LFQprot_HeLa_100ug_46fracs_22min_24	101.25
Placenta_High_200ug	02977_RC1_S00_R03_R1	271.66		Nano_EvoSep	20180216_QE5_Evo1_DBJ_SA_LFQprot_HeLa_100ug_46fracs_22min_44	218.55
Placenta_High_200ug	02977_RC1_S00_R03_R1	121.47		Nano_EvoSep	20180216_QE5_Evo1_DBJ_SA_LFQprot_HeLa_100ug_46fracs_22min_28	52.79
Placenta_High_200ug	02977_RH2_S00_R09_R1	159.86		Nano_nLC	20170504_QE5_nLC7_DBJ_SA_x_LFQprot_100ug_46frac_15min_15000_14	96.957
HeLa_High_400ug	02971_RG2_S00_R10_R1	95.618		Nano_nLC	20170504_QE5_nLC7_DBJ_SA_x_LFQprot_100ug_46frac_15min_15000_34	132.48
HeLa_High_200ug	02970_RE4_S00_R28_R1	97.095		Nano_nLC	20170504_QE5_nLC7_DBJ_SA_x_LFQprot_100ug_46frac_15min_15000_27	63.164
HeLa_High_200ug	02970_RF4_S00_R27_R1	84.829		Nano_nLC	20170504_QE5_nLC7_DBJ_SA_x_LFQprot_100ug_46frac_15min_15000_31	108.43
HeLa_High_200ug	02970_RF4_S00_R27_R1	171.76		Nano_EvoSep	20180216_QE5_Evo1_DBJ_SA_LFQprot_HeLa_100ug_46fracs_22min_33	93.096
HeLa_High_400ug	02971_RE4_S00_R28_R1	88.574		Nano_nLC	20170504_QE5_nLC7_DBJ_SA_x_LFQprot_100ug_46frac_15min_15000_16	206.66
HeLa_High_400ug	02971_RE4_S00_R28_R1	155.43		Nano_EvoSep	20180216_QE5_Evo1_DBJ_SA_LFQprot_HeLa_100ug_46fracs_22min_19	169.61
HeLa_High_400ug	02971_RF4_S00_R27_R1	133.93		Nano_EvoSep	20180216_QE5_Evo1_DBJ_SA_LFQprot_HeLa_100ug_46fracs_22min_19	302.28
HeLa_High_400ug	02971_RF4_S00_R27_R1	116.79		Nano_nLC	20170504_QE5_nLC7_DBJ_SA_x_LFQprot_100ug_46frac_15min_15000_16	86.67
HeLa_High_200ug	02970_RE1_S00_R05_R1	136.68		Nano_nLC	20170504_QE5_nLC7_DBJ_SA_x_LFQprot_100ug_46frac_15min_15000_44	187.51
HeLa_High_200ug	02970_RE1_S00_R05_R1	256.98		Nano_EvoSep	20180216_QE5_Evo1_DBJ_SA_LFQprot_HeLa_100ug_46fracs_22min_44	195.39
HeLa_High_400ug	02971_RE1_S00_R05_R1	126.25		Nano_nLC	20170504_QE5_nLC7_DBJ_SA_x_LFQprot_100ug_46frac_15min_15000_08	216.84
HeLa_High_400ug	02971_RE1_S00_R05_R1	273.88		Nano_nLC	20170504_QE5_nLC7_DBJ_SA_x_LFQprot_100ug_46frac_15min_15000_45	283.43
Placenta_High_200ug	02977_RF1_S00_R06_R1	163.79		Nano_nLC	20170504_QE5_nLC7_DBJ_SA_x_LFQprot_100ug_46frac_15min_15000_46	283.43
HeLa_High_200ug	02970_RA2_S00_R16_R1	153.78		Nano_EvoSep	20180216_QE5_Evo1_DBJ_SA_LFQprot_HeLa_100ug_46fracs_22min_10	236.11
HeLa_High_400ug	02971_RA2_S00_R16_R1	202.28		Nano_nLC	20170504_QE5_nLC7_DBJ_SA_x_LFQprot_100ug_46frac_15min_15000_10	133.71
Placenta_High_200ug	02977_RA1_S00_R01_R1	146.28		Nano_nLC	20170504_QE5_nLC7_DBJ_SA_x_LFQprot_100ug_46frac_15min_15000_10	268.08
HeLa_High_200ug	02970_RB3_S00_R18_R1	87.568		Nano_nLC	20170504_QE5_nLC7_DBJ_SA_x_LFQprot_100ug_46frac_15min_15000_45	119.23
HeLa_High_400ug	02971_RB3_S00_R18_R1	103.69		Nano_nLC	20170504_QE5_nLC7_DBJ_SA_x_LFQprot_100ug_46frac_15min_15000_46	102.08
HeLa_High_400ug	02971_RG1_S00_R07_R1	127.4		Nano_EvoSep	20180216_QE5_Evo1_DBJ_SA_LFQprot_HeLa_100ug_46fracs_22min_13	144.33
Placenta_High_200ug	02977_RB1_S00_R02_R1	150.07		Nano_EvoSep	20180216_QE5_Evo1_DBJ_SA_LFQprot_HeLa_100ug_46fracs_22min_13	229.97
HeLa_High_200ug	02970_RE1_S00_R05_R1	126.76		Nano_nLC	20170504_QE5_nLC7_DBJ_SA_x_LFQprot_100ug_46frac_15min_15000_05	138.25
HeLa_High_200ug	02970_RF1_S00_R06_R1	64.507		Nano_nLC	20170504_QE5_nLC7_DBJ_SA_x_LFQprot_100ug_46frac_15min_15000_06	117.6
HeLa_High_200ug	02970_RF1_S00_R06_R1	141.38		Nano_nLC	20170504_QE5_nLC7_DBJ_SA_x_LFQprot_100ug_46frac_15min_15000_46	110.9
HeLa_High_400ug	02971_RE1_S00_R05_R1	130.1		Nano_EvoSep	20180216_QE5_Evo1_DBJ_SA_LFQprot_HeLa_100ug_46fracs_22min_06	135.5
HeLa_High_400ug	02971_RF1_S00_R06_R1	98.508		Nano_nLC	20170504_QE5_nLC7_DBJ_SA_x_LFQprot_100ug_46frac_15min_15000_24	134.66
HeLa_High_400ug	02971_RF1_S00_R06_R1	110.08		Nano_nLC	20170504_QE5_nLC7_DBJ_SA_x_LFQprot_100ug_46frac_15min_15000_27	91.095
HeLa_High_200ug	02970_RD1_S00_R04_R1	164.64		Nano_nLC	20170504_QE5_nLC7_DBJ_SA_x_LFQprot_100ug_46frac_15min_15000_28	170.5
HeLa_High_400ug	02971_RD1_S00_R04_R1	188.28		Nano_EvoSep	20180216_QE5_Evo1_DBJ_SA_LFQprot_HeLa_100ug_46fracs_22min_27	74.944
HeLa_High_200ug	02970_RD1_S00_R04_R1	124.2		Nano_EvoSep	20180216_QE5_Evo1_DBJ_SA_LFQprot_HeLa_100ug_46fracs_22min_27	192.26
HeLa_High_200ug	02970_RD1_S00_R04_R1	82.635		Nano_nLC	20170504_QE5_nLC7_DBJ_SA_x_LFQprot_100ug_46frac_15min_15000_06	149.57
HeLa_High_400ug	02971_RD1_S00_R04_R1	67.864		Nano_EvoSep	20180216_QE5_Evo1_DBJ_SA_LFQprot_HeLa_100ug_46fracs_22min_07	256.93
HeLa_High_400ug	02971_RD1_S00_R04_R1	81.665		Nano_EvoSep	20180216_QE5_Evo1_DBJ_SA_LFQprot_HeLa_100ug_46fracs_22min_07	106.19
HeLa_High_200ug	02970_RB1_S00_R02_R1	127.56		Nano_nLC	20170504_QE5_nLC7_DBJ_SA_x_LFQprot_100ug_46frac_15min_15000_16	98.415
HeLa_High_200ug	02970_RC1_S00_R03_R1	116.25		Nano_EvoSep	20180216_QE5_Evo1_DBJ_SA_LFQprot_HeLa_100ug_46fracs_22min_18	132.94
HeLa_High_400ug	02971_RC1_S00_R03_R1	82.426		Nano_nLC	20170504_QE5_nLC7_DBJ_SA_x_LFQprot_100ug_46frac_15min_15000_19	112.84
HeLa_High_400ug	02971_RD1_S00_R04_R1	102.51		Nano_nLC	20170504_QE5_nLC7_DBJ_SA_x_LFQprot_100ug_46frac_15min_15000_19	202.65
Placenta_High_200ug	02977_RD1_S00_R04_R1	81.625		Nano_EvoSep	20180216_QE5_Evo1_DBJ_SA_LFQprot_HeLa_100ug_46fracs_22min_22	44.406
Placenta_High_200ug	02977_RC5_S00_R35_R1	225.97		Nano_EvoSep	20180216_QE5_Evo1_DBJ_SA_LFQprot_HeLa_100ug_46fracs_22min_32	172.59
HeLa_High_400ug	02971_RC1_S00_R03_R1	240.8		Nano_EvoSep	20180216_QE5_Evo1_DBJ_SA_LFQprot_HeLa_100ug_46fracs_22min_34	51.218
HeLa_High_200ug	02970_RA5_S00_R33_R1	141.39		Nano_EvoSep	20180216_QE5_Evo1_DBJ_SA_LFQprot_HeLa_100ug_46fracs_22min_34	43.991
HeLa_High_200ug	02970_RB5_S00_R34_R1	127.56		Nano_nLC	20170504_QE5_nLC7_DBJ_SA_x_LFQprot_100ug_46frac_15min_15000_29	62.799
HeLa_High_400ug	02971_RA5_S00_R33_R1	163.77		Nano_nLC	20170504_QE5_nLC7_DBJ_SA_x_LFQprot_100ug_46frac_15min_15000_32	88.163
Placenta_High_200ug	02977_RB5_S00_R34_R1	114.28		Nano_nLC	20170504_QE5_nLC7_DBJ_SA_x_LFQprot_100ug_46frac_15min_15000_16	164.78
HeLa_High_200ug	02970_RB5_S00_R34_R1	124.67		Nano_nLC	20170504_QE5_nLC7_DBJ_SA_x_LFQprot_100ug_46frac_15min_15000_44	146.21
HeLa_High_200ug	02970_RC5_S00_R35_R1	119.34		Nano_nLC	20170504_QE5_nLC7_DBJ_SA_x_LFQprot_100ug_46frac_15min_15000_45	175.94
HeLa_High_400ug	02971_RB5_S00_R34_R1	162.26		Nano_nLC	20170504_QE5_nLC7_DBJ_SA_x_LFQprot_100ug_46frac_15min_15000_46	128.82
HeLa_High_400ug	02971_RC5_S00_R35_R1	103.08		Nano_EvoSep	20180216_QE5_Evo1_DBJ_SA_LFQprot_HeLa_100ug_46fracs_22min_18	104.11
Placenta_High_200ug	02977_RD5_S00_R36_R1	141.88		Nano_EvoSep	20180216_QE5_Evo1_DBJ_SA_LFQprot_HeLa_100ug_46fracs_22min_05	102.51
Placenta_High_200ug	02977_RD4_S00_R29_R1	108.88		Nano_nLC	20170504_QE5_nLC7_DBJ_SA_x_LFQprot_100ug_46frac_15min_15000_24	325.57
Placenta_High_200ug	02977_RE4_S00_R28_R1	102.05		Nano_EvoSep	20180216_QE5_Evo1_DBJ_SA_LFQprot_HeLa_100ug_46fracs_22min_03	93.859
Placenta_High_200ug	02977_RF5_S00_R38_R1	44.391		Nano_EvoSep	20180216_QE5_Evo1_DBJ_SA_LFQprot_HeLa_100ug_46fracs_22min_09	105.13
HeLa_High_200ug	02970_RE1_S00_R05_R1	60.814		Nano_EvoSep	20180216_QE5_Evo1_DBJ_SA_LFQprot_HeLa_100ug_46fracs_22min_32	84.054
HeLa_High_200ug	02970_RF1_S00_R06_R1	95.823		Nano_EvoSep	20180216_QE5_Evo1_DBJ_SA_LFQprot_HeLa_100ug_46fracs_22min_04	111.95
HeLa_High_400ug	02971_RF1_S00_R06_R1	149.94		Nano_nLC	20170504_QE5_nLC7_DBJ_SA_x_LFQprot_100ug_46frac_15min_15000_21	142.07
Placenta_High_200ug	02977_RF1_S00_R06_R1	133.15		Nano_EvoSep	20180216_QE5_Evo1_DBJ_SA_LFQprot_HeLa_100ug_46fracs_22min_24	180.88
HeLa_High_200ug	02970_RE5_S00_R37_R1	87.258		Nano_nLC	20170504_QE5_nLC7_DBJ_SA_x_LFQprot_100ug_46frac_15min_15000_05	194.17
HeLa_High_400ug	02971_RE5_S00_R37_R1	67.207		Nano_nLC	20170504_QE5_nLC7_DBJ_SA_x_LFQprot_100ug_46frac_15min_15000_04	217.12
HeLa_High_200ug	02970_RE2_S00_R12_R1	96.665		Nano_EvoSep	20180216_QE5_Evo1_DBJ_SA_LFQprot_HeLa_100ug_46fracs_22min_04	289.89
HeLa_High_400ug	02971_RE2_S00_R12_R1	109.66		Nano_EvoSep	20180216_QE5_Evo1_DBJ_SA_LFQprot_HeLa_100ug_46fracs_22min_04	150.01
Placenta_High_200ug	02977_RH6_S00_R41_R1	84.658		Nano_nLC	20170504_QE5_nLC7_DBJ_SA_x_LFQprot_100ug_46frac_15min_15000_05	171.98
HeLa_High_200ug	02970_RD1_S00_R04_R1	133.13		Nano_nLC	20170504_QE5_nLC7_DBJ_SA_x_LFQprot_100ug_46frac_15min_15000_05	245.55
HeLa_High_200ug	02970_RE1_S00_R05_R1	67.881		Nano_EvoSep	20180216_QE5_Evo1_DBJ_SA_LFQprot_HeLa_100ug_46fracs_22min_23	57.673
HeLa_High_400ug	02971_RD1_S00_R04_R1	155.84		Nano_nLC	20170504_QE5_nLC7_DBJ_SA_x_LFQprot_100ug_46frac_15min_15000_05	132.93
HeLa_High_400ug	02971_RD1_S00_R04_R1	47.559		Nano_nLC	20170504_QE5_nLC7_DBJ_SA_x_LFQprot_100ug_46frac_15min_15000_05	36.767
HeLa_High_400ug	02971_RE1_S00_R05_R1	107.08		Nano_EvoSep	20180216_QE5_Evo1_DBJ_SA_LFQprot_HeLa_100ug_46fracs_22min_05	114.91
HeLa_High_200ug	02970_RA3_S00_R17_R1	122.13		Nano_nLC	20170504_QE5_nLC7_DBJ_SA_x_LFQprot_100ug_46frac_15min_15000_14	144.82
HeLa_High_400ug	02971_RA3_S00_R17_R1	122.33		Nano_EvoSep	20180216_QE5_Evo1_DBJ_SA_LFQprot_HeLa_100ug_46fracs_22min_16	113.76
HeLa_High_200ug	02970_RE1_S00_R05_R1	76.465		Nano_EvoSep	20180216_QE5_Evo1_DBJ_SA_LFQprot_HeLa_100ug_46fracs_22min_16	120.56
HeLa_High_200ug	02970_RF1_S00_R06_R1	105.86		Nano_nLC	20170504_QE5_nLC7_DBJ_SA_x_LFQprot_100ug_46frac_15min_15000_08	163.38
HeLa_High_200ug	02970_RG1_S00_R07_R1	89.247		Nano_nLC	20170504_QE5_nLC7_DBJ_SA_x_LFQprot_100ug_46frac_15min_15000_08	45.28
HeLa_High_400ug	02971_RE1_S00_R05_R1	99.973		Nano_nLC	20170504_QE5_nLC7_DBJ_SA_x_LFQprot_100ug_46frac_15min_15000_11	106.6
HeLa_High_400ug	02971_RF1_S00_R06_R1	129.7		Nano_nLC	20170504_QE5_nLC7_DBJ_SA_x_LFQprot_100ug_46frac_15min_15000_11	195.29
Placenta_High_200ug	02977_RH1_S00_R08_R1	73.067		Nano_EvoSep	20180216_QE5_Evo1_DBJ_SA_LFQprot_HeLa_100ug_46fracs_22min_13	150.12
HeLa_High_200ug	02970_RA1_S00_R01_R1	123.35		Nano_EvoSep	20180216_QE5_Evo1_DBJ_SA_LFQprot_HeLa_100ug_46fracs_22min_28	97.295
HeLa_High_200ug	02970_RC6_S00_R46_R1	138.66		Nano_nLC	20170504_QE5_nLC7_DBJ_SA_x_LFQprot_100ug_46frac_15min_15000_04	263.57
HeLa_High_400ug	02971_RA1_S00_R01_R1	150.08		Nano_nLC	20170504_QE5_nLC7_DBJ_SA_x_LFQprot_100ug_46frac_15min_15000_04	171.26
Placenta_High_200ug	02977_RA1_S00_R01_R1	138.66		Nano_EvoSep	20180216_QE5_Evo1_DBJ_SA_LFQprot_HeLa_100ug_46fracs_22min_04	178.68
Placenta_High_200ug	02977_RB1_S00_R02_R1	166.33		Nano_nLC	20170504_QE5_nLC7_DBJ_SA_x_LFQprot_100ug_46frac_15min_15000_04	364.87
HeLa_High_200ug	02970_RB4_S00_R31_R1	83		Nano_nLC	20170504_QE5_nLC7_DBJ_SA_x_LFQprot_100ug_46frac_15min_15000_45	65.107
HeLa_High_400ug	02971_RA1_S00_R01_R1	77.379		Nano_EvoSep	20180216_QE5_Evo1_DBJ_SA_LFQprot_HeLa_100ug_46fracs_22min_04	176.23
HeLa_High_200ug	02970_RE3_S00_R21_R1	219.5		Nano_EvoSep	20180216_QE5_Evo1_DBJ_SA_LFQprot_HeLa_100ug_46fracs_22min_04	327.06
HeLa_High_200ug	02970_RF3_S00_R22_R1	117.67		Nano_EvoSep	20180216_QE5_Evo1_DBJ_SA_LFQprot_HeLa_100ug_46fracs_22min_05	74.296
HeLa_High_400ug	02971_RE3_S00_R21_R1	231.42		Nano_nLC	20170504_QE5_nLC7_DBJ_SA_x_LFQprot_100ug_46frac_15min_15000_04	125.39
HeLa_High_400ug	02971_RF3_S00_R22_R1	155.11		Nano_nLC	20170504_QE5_nLC7_DBJ_SA_x_LFQprot_100ug_46frac_15min_15000_04	266.38
Placenta_High_200ug	02977_RF3_S00_R22_R1	190.96		Nano_EvoSep	20180216_QE5_Evo1_DBJ_SA_LFQprot_HeLa_100ug_46fracs_22min_04	231.07
Placenta_High_200ug	02977_RF1_S00_R06_R1	71.506		Nano_EvoSep	20180216_QE5_Evo1_DBJ_SA_LFQprot_HeLa_100ug_46fracs_22min_04	54.152
Placenta_High_200ug	02977_RF1_S00_R06_R1	94.72		Nano_EvoSep	20180216_QE5_Evo1_DBJ_SA_LFQprot_HeLa_100ug_46fracs_22min_07	75.226
HeLa_High_200ug	02970_RF4_S00_R27_R1	83.729		Nano_EvoSep	20180216_QE5_Evo1_DBJ_SA_LFQprot_HeLa_100ug_46fracs_22min_09	188.09
HeLa_High_200ug	02970_RF5_S00_R38_R1	59.225		Nano_nLC	20170504_QE5_nLC7_DBJ_SA_x_LFQprot_100ug_46frac_15min_15000_03	109.11
HeLa_High_400ug	02971_RF4_S00_R27_R1	83.692		Nano_EvoSep	20180216_QE5_Evo1_DBJ_SA_LFQprot_HeLa_100ug_46fracs_22min_18	145.29
HeLa_High_400ug	02971_RF5_S00_R38_R1	127.76		Nano_EvoSep	20180216_QE5_Evo1_DBJ_SA_LFQprot_HeLa_100ug_46fracs_22min_18	57.499
HeLa_High_400ug	02971_RF5_S00_R38_R1	237.53		Nano_nLC	20170504_QE5_nLC7_DBJ_SA_x_LFQprot_100ug_46frac_15min_15000_24	127.57
Placenta_High_200ug	02977_RF5_S00_R38_R1	137.81		Nano_EvoSep	20180216_QE5_Evo1_DBJ_SA_LFQprot_HeLa_100ug_46fracs_22min_26	91.789
Placenta_High_200ug	02977_RG5_S00_R39_R1	117.93		Nano_EvoSep	20180216_QE5_Evo1_DBJ_SA_LFQprot_HeLa_100ug_46fracs_22min_26	248.21
Placenta_High_200ug	02977_RF6_S00_R43_R1	193.62		Nano_nLC	20170504_QE5_nLC7_DBJ_SA_x_LFQprot_100ug_46frac_15min_15000_18	95.477
Placenta_High_200ug	02977_RF6_S00_R43_R1	109.83		Nano_EvoSep	20180216_QE5_Evo1_DBJ_SA_LFQprot_HeLa_100ug_46fracs_22min_21	121.02
Placenta_High_200ug	02977_RD3_S00_R20_R1	168.75		Nano_EvoSep	20180216_QE5_Evo1_DBJ_SA_LFQprot_HeLa_100ug_46fracs_22min_40	152.07
Placenta_High_200ug	02977_RC4_S00_R30_R1	64.64		Nano_EvoSep	20180216_QE5_Evo1_DBJ_SA_LFQprot_HeLa_100ug_46fracs_22min_41	162.38
HeLa_High_200ug	02970_RA3_S00_R17_R1	126.22		Nano_EvoSep	20180216_QE5_Evo1_DBJ_SA_LFQprot_HeLa_100ug_46fracs_22min_41	133.32
HeLa_High_400ug	02971_RA3_S00_R17_R1	119.66		Nano_EvoSep	20180216_QE5_Evo1_DBJ_SA_LFQprot_HeLa_100ug_46fracs_22min_05	115.04
HeLa_High_400ug	02971_RA3_S00_R17_R1	195.2		Nano_EvoSep	20180216_QE5_Evo1_DBJ_SA_LFQprot_HeLa_100ug_46fracs_22min_05	60.209
HeLa_High_400ug	02971_RA3_S00_R17_R1	123.43		Nano_nLC	20170504_QE5_nLC7_DBJ_SA_x_LFQprot_100ug_46frac_15min_15000_19	254.25
HeLa_High_200ug	02970_RD3_S00_R20_R1	185.66		Nano_nLC	20170504_QE5_nLC7_DBJ_SA_x_LFQprot_100ug_46frac_15min_15000_44	56.72
HeLa_High_400ug	02971_RE3_S00_R21_R1	220.85		Nano_EvoSep	20180216_QE5_Evo1_DBJ_SA_LFQprot_HeLa_100ug_46fracs_22min_21	139.7
Placenta_High_200ug	02977_RE3_S00_R21_R1	213.67		Nano_EvoSep	20180216_QE5_Evo1_DBJ_SA_LFQprot_HeLa_100ug_46fracs_22min_21	245.09
HeLa_High_400ug	02971_RF1_S00_R06_R1	96.027		Nano_EvoSep	20180216_QE5_Evo1_DBJ_SA_LFQprot_HeLa_100ug_46fracs_22min_21	411.35
HeLa_High_200ug	02970_RA3_S00_R17_R1	210.91		Nano_EvoSep	20180216_QE5_Evo1_DBJ_SA_LFQprot_HeLa_100ug_46fracs_22min_22	130.71
HeLa_High_400ug	02971_RA3_S00_R17_R1	231.07		Nano_EvoSep	20180216_QE5_Evo1_DBJ_SA_LFQprot_HeLa_100ug_46fracs_22min_22	284.99
HeLa_High_200ug	02970_RA1_S00_R01_R1	136.33		Nano_EvoSep	20180216_QE5_Evo1_DBJ_SA_LFQprot_HeLa_100ug_46fracs_22min_24	58.324
HeLa_High_200ug	02970_RB1_S00_R02_R1	153.2		Nano_nLC	20170504_QE5_nLC7_DBJ_SA_x_LFQprot_100ug_46frac_15min_15000_09	226.42
HeLa_High_400ug	02971_RA1_S00_R01_R1	81.278		Nano_nLC	20170504_QE5_nLC7_DBJ_SA_x_LFQprot_100ug_46frac_15min_15000_09	134.88
HeLa_High_400ug	02971_RB1_S00_R02_R1	123.81		Nano_EvoSep	20180216_QE5_Evo1_DBJ_SA_LFQprot_HeLa_100ug_46fracs_22min_12	246.51
Placenta_High_200ug	02977_RA1_S00_R01_R1	58.294		Nano_EvoSep	20180216_QE5_Evo1_DBJ_SA_LFQprot_HeLa_100ug_46fracs_22min_12	85.619
HeLa_High_200ug	02970_RC1_S00_R03_R1	181.76		Nano_nLC	20170504_QE5_nLC7_DBJ_SA_x_LFQprot_100ug_46frac_15min_15000_06	78.78
HeLa_High_200ug	02970_RD1_S00_R04_R1	101.39		Nano_nLC	20170504_QE5_nLC7_DBJ_SA_x_LFQprot_100ug_46frac_15min_15000_06	194.48
HeLa_High_200ug	02970_RD1_S00_R04_R1	88.73		Nano_EvoSep	20180216_QE5_Evo1_DBJ_SA_LFQprot_HeLa_100ug_46fracs_22min_09	64.401
HeLa_High_400ug	02971_RC1_S00_R03_R1	256.13		Nano_EvoSep	20180216_QE5_Evo1_DBJ_SA_LFQprot_HeLa_100ug_46fracs_22min_20	221.74
HeLa_High_200ug	02970_RC6_S00_R46_R1	127.53		Nano_EvoSep	20180216_QE5_Evo1_DBJ_SA_LFQprot_HeLa_100ug_46fracs_22min_25	108.96
HeLa_High_200ug	02970_RG6_S00_R42_R1	91.906		Nano_nLC	20170504_QE5_nLC7_DBJ_SA_x_LFQprot_100ug_46frac_15min_15000_21	110.12
HeLa_High_400ug	02971_RG6_S00_R42_R1	91.906		Nano_nLC	20170504_QE5_nLC7_DBJ_SA_x_LFQprot_100ug_46frac_15min_15000_21	207.8
HeLa_High_200ug	02970_RC4_S00_R30_R1	270.67		Nano_nLC	20170504_QE5_nLC7_DBJ_SA_x_LFQprot_100ug_46frac_15min_15000_21	84.046
HeLa_High_400ug	02971_RC4_S00_R30_R1	246.08		Nano_nLC	20170504_QE5_nLC7_DBJ_SA_x_LFQprot_100ug_46frac_15min_15000_22	73.802
HeLa_High_200ug	02970_RF1_S00_R06_R1	229.48		Nano_nLC	20170504_QE5_nLC7_DBJ_SA_x_LFQprot_100ug_46frac_15min_15000_29	183.6
HeLa_High_400ug	02971_RG1_S00_R07_R1	183.67		Nano_nLC	20170504_QE5_nLC7_DBJ_SA_x_LFQprot_100ug_46frac_15min_15000_29	196.89
Placenta_High_200ug	02977_RH4_S00_R25_R1	133.38		Nano_nLC	20170504_QE5_nLC7_DBJ_SA_x_LFQprot_100ug_46frac_15min_15000_29	146.78
Placenta_High_200ug	02977_RH4_S00_R25_R1	58.92		Nano_nLC	20170504_QE5_nLC7_DBJ_SA_x_LFQprot_100ug_46frac_15min_15000_29	222.27
Placenta_High_200ug	02977_RB1_S00_R02_R1	146.36		Nano_EvoSep	20180216_QE5_Evo1_DBJ_SA_LFQprot_HeLa_100ug_46fracs_22min_03	114.28
Placenta_High_200ug	02977_RB1_S00_R02_R1	96.371		Nano_nLC	20170504_QE5_nLC7_DBJ_SA_x_LFQprot_100ug_46frac_15min_15000_10	171.62
Placenta_High_200ug	02977_RG1_S00_R07_R1	169.6		Nano_nLC	20170504_QE5_nLC7_DBJ_SA_x_LFQprot_100ug_46frac_15min_15000_11	154.67
HeLa_High_200ug	02970_RC4_S00_R30_R1	125.3		Nano_nLC	20170504_QE5_nLC7_DBJ_SA_x_LFQprot_100ug_46frac_15min_15000_20	41.092
HeLa_High_200ug	02970_RC4_S00_R30_R1	168.02		Nano_nLC	20170504_QE5_nLC7_DBJ_SA_x_LFQprot_100ug_46frac_15min_15000_11	122.18
HeLa_High_400ug	02971_RC4_S00_R30_R1	169.89		Nano_nLC	20170504_QE5_nLC7_DBJ_SA_x_LFQprot_100ug_46frac_15min_15000_17	76.827
HeLa_High_200ug	02970_RA1_S00_R01_R1	97.691		Nano_nLC	20170504_QE5_nLC7_DBJ_SA_x_LFQprot_100ug_46frac_15min_15000_11	147.74
HeLa_High_200ug	02970_RA1_S00_R01_R1	114.96		Nano_nLC	20170504_QE5_nLC7_DBJ_SA_x_LFQprot_100ug_46frac_15min_15000_12	206.97
HeLa_High_400ug	02971_RC6_S00_R46_R1	113.8		Nano_EvoSep	20180216_QE5_Evo1_DBJ_SA_LFQprot_HeLa_100ug_46fracs_22min_14	208.46
HeLa_High_400ug	02971_RC6_S00_R46_R1	191.21		Nano_EvoSep	20180216_QE5_Evo1_DBJ_SA_LFQprot_HeLa_100ug_46fracs_22min_15	179.57
Placenta_High_200ug	02977_RA1_S00_R01_R1	143.76		Nano_EvoSep	20180216_QE5_Evo1_DBJ_SA_LFQprot_HeLa_100ug_46fracs_22min_16	141.88
Placenta_High_200ug	02977_RA1_S00_R01_R1	174.78		Nano_EvoSep	20180216_QE5_Evo1_DBJ_SA_LFQprot_HeLa_100ug_46fracs_22min_15	110.41
HeLa_High_200ug	02970_RE1_S00_R05_R1	174.59		Nano_nLC	20170504_QE5_nLC7_DBJ_SA_x_LFQprot_100ug_46frac_15min_15000_12	109.44
HeLa_High_400ug	02971_RF1_S00_R06_R1	177.88		Nano_nLC	20170504_QE5_nLC7_DBJ_SA_x_LFQprot_100ug_46frac_15min_15000_15	135.86
Placenta_High_200ug	02977_RF1_S00_R06_R1	134.37		Nano_nLC	20170504_QE5_nLC7_DBJ_SA_x_LFQprot_100ug_46frac_15min_15000_20	52.167
HeLa_High_400ug	02971_RB3_S00_R18_R1	218.01		Nano_EvoSep	20180216_QE5_Evo1_DBJ_SA_LFQprot_HeLa_100ug_46fracs_22min_23	57.348
HeLa_High_200ug	02970_RC4_S00_R30_R1	194.2		Nano_nLC	20170504_QE5_nLC7_DBJ_SA_x_LFQprot_100ug_46frac_15min_15000_28	85.161
HeLa_High_200ug	02970_RD4_S00_R29_R1	209.58		Nano_EvoSep	20180216_QE5_Evo1_DBJ_SA_LFQprot_HeLa_100ug_46fracs_22min_31	97.431
HeLa_High_400ug	02971_RC4_S00_R30_R1	246.57		Nano_nLC	20170504_QE5_nLC7_DBJ_SA_x_LFQprot_100ug_46frac_15min_15000_22	105.86
HeLa_High_400ug	02971_RD4_S00_R29_R1	189.82		Nano_nLC	20170504_QE5_nLC7_DBJ_SA_x_LFQprot_100ug_46frac_15min_15000_20	117.67
HeLa_High_200ug	02970_RE2_S00_R12_R1	322.33		Nano_EvoSep	20180216_QE5_Evo1_DBJ_SA_LFQprot_HeLa_100ug_46fracs_22min_22	145.89
HeLa_High_200ug	02970_RF1_S00_R06_R1	408.27		Nano_nLC	20170504_QE5_nLC7_DBJ_SA_x_LFQprot_100ug_46frac_15min_15000_19	117.7
HeLa_High_200ug	02970_RF2_S00_R11_R1	412.64		Nano_nLC	20170504_QE5_nLC7_DBJ_SA_x_LFQprot_100ug_46frac_15min_15000_26	53.008
HeLa_High_200ug	02970_RG2_S00_R10_R1	311.24		Nano_EvoSep	20180216_QE5_Evo1_DBJ_SA_LFQprot_HeLa_100ug_46fracs_22min_28	61.097
HeLa_High_400ug	02971_RE2_S00_R12_R1	333.03		Nano_EvoSep	20180216_QE5_Evo1_DBJ_SA_LFQprot_HeLa_100ug_46fracs_22min_28	61.444
HeLa_High_400ug	02971_RF1_S00_R06_R1	366.13		Nano_nLC	20170504_QE5_nLC7_DBJ_SA_x_LFQprot_100ug_46frac_15min_15000_05	246.59
HeLa_High_400ug	02971_RF2_S00_R11_R1	370.38		Nano_EvoSep	20180216_QE5_Evo1_DBJ_SA_LFQprot_HeLa_100ug_46fracs_22min_06	185.33
Placenta_High_200ug	02977_RE2_S00_R12_R1	377.76		Nano_EvoSep	20180216_QE5_Evo1_DBJ_SA_LFQprot_HeLa_100ug_46fracs_22min_07	123.96
Placenta_High_200ug	02977_RE3_S00_R21_R1	164.98		Nano_nLC	20170504_QE5_nLC7_DBJ_SA_x_LFQprot_100ug_46frac_15min_15000_21	180.42
Placenta_High_200ug	02977_RF3_S00_R22_R1	141.1		Nano_nLC	20170504_QE5_nLC7_DBJ_SA_x_LFQprot_100ug_46frac_15min_15000_21	170.82
Placenta_High_200ug	02977_RG3_S00_R23_R1	157.68		Nano_nLC	20170504_QE5_nLC7_DBJ_SA_x_LFQprot_100ug_46frac_15min_15000_22	156.47
HeLa_High_200ug	02970_RG1_S00_R07_R1	132.84		Nano_nLC	20170504_QE5_nLC7_DBJ_SA_x_LFQprot_100ug_46frac_15min_15000_22	143.08
HeLa_High_200ug	02970_RG1_S00_R07_R1	100.98		Nano_nLC	20170504_QE5_nLC7_DBJ_SA_x_LFQprot_100ug_46frac_15min_15000_22	293.01
HeLa_High_200ug	02970_RH1_S00_R08_R1	110.87		Nano_EvoSep	20180216_QE5_Evo1_DBJ_SA_LFQprot_HeLa_100ug_46fracs_22min_23	339.18
HeLa_High_400ug	02971_RC6_S00_R46_R1	96.948		Nano_EvoSep	20180216_QE5_Evo1_DBJ_SA_LFQprot_HeLa_100ug_46fracs_22min_23	159.1
HeLa_High_400ug	02971_RG1_S00_R07_R1	92.051		Nano_EvoSep	20180216_QE5_Evo1_DBJ_SA_LFQprot_HeLa_100ug_46fracs_22min_23	98.967
HeLa_High_400ug	02971_RG1_S00_R07_R1	95.502		Nano_EvoSep	20180216_QE5_Evo1_DBJ_SA_LFQprot_HeLa_100ug_46fracs_22min_24	90.974
HeLa_High_400ug	02971_RH1_S00_R08_R1	110.87		Nano_EvoSep	20180216_QE5_Evo1_DBJ_SA_LFQprot_HeLa_100ug_46fracs_22min_24	318.74
HeLa_High_200ug	02970_RG1_S00_R07_R1	179.37		Nano_EvoSep	20180216_QE5_Evo1_DBJ_SA_LFQprot_HeLa_100ug_46fracs_22min_24	100.27
HeLa_High_200ug	02970_RH1_S00_R08_R1	127.3		Nano_nLC	20170504_QE5_nLC7_DBJ_SA_x_LFQprot_100ug_46frac_15min_15000_19	124.17
HeLa_High_400ug	02971_RG1_S00_R07_R1	190.62		Nano_nLC	20170504_QE5_nLC7_DBJ_SA_x_LFQprot_100ug_46frac_15min_15000_21	149.73
HeLa_High_400ug	02971_RH1_S00_R08_R1	127.3		Nano_nLC	20170504_QE5_nLC7_DBJ_SA_x_LFQprot_100ug_46frac_15min_15000_21	162.07
Placenta_High_200ug	02977_RH1_S00_R08_R1	189.13		Nano_nLC	20170504_QE5_nLC7_DBJ_SA_x_LFQprot_100ug_46frac_15min_15000_22	119.87
HeLa_High_400ug	02971_RC2_S00_R14_R1	79.16		Nano_nLC	20170504_QE5_nLC7_DBJ_SA_x_LFQprot_100ug_46frac_15min_15000_22	66.36
HeLa_High_200ug	02970_RG4_S00_R26_R1	185.08		Nano_nLC	20170504_QE5_nLC7_DBJ_SA_x_LFQprot_100ug_46frac_15min_15000_22	193.06
HeLa_High_400ug	02971_RG4_S00_R26_R1	192.12		Nano_EvoSep	20180216_QE5_Evo1_DBJ_SA_LFQprot_HeLa_100ug_46fracs_22min_22	86.732
Placenta_High_200ug	02977_RG4_S00_R26_R1	132.25		Nano_EvoSep	20180216_QE5_Evo1_DBJ_SA_LFQprot_HeLa_100ug_46fracs_22min_23	117.83
HeLa_High_200ug	02970_RH4_S00_R25_R1	175.41		Nano_EvoSep	20180216_QE5_Evo1_DBJ_SA_LFQprot_HeLa_100ug_46fracs_22min_23	255.95
HeLa_High_200ug	02970_RH4_S00_R25_R1	89.189		Nano_EvoSep	20180216_QE5_Evo1_DBJ_SA_LFQprot_HeLa_100ug_46fracs_22min_24	99.219
HeLa_High_400ug	02971_RH4_S00_R25_R1	218.47		Nano_EvoSep	20180216_QE5_Evo1_DBJ_SA_LFQprot_HeLa_100ug_46fracs_22min_24	131.09
HeLa_High_400ug	02971_RH4_S00_R25_R1	136.53		Nano_nLC	20170504_QE5_nLC7_DBJ_SA_x_LFQprot_100ug_46frac_15min_15000_31	226.4
HeLa_High_200ug	02970_RB4_S00_R31_R1	58.952		Nano_EvoSep	20180216_QE5_Evo1_DBJ_SA_LFQprot_HeLa_100ug_46fracs_22min_33	204.69
HeLa_High_200ug	02970_RB4_S00_R31_R1	115.66		Nano_nLC	20170504_QE5_nLC7_DBJ_SA_x_LFQprot_100ug_46frac_15min_15000_08	140.45
HeLa_High_200ug	02970_RC4_S00_R30_R1	139.26		Nano_EvoSep	20180216_QE5_Evo1_DBJ_SA_LFQprot_HeLa_100ug_46fracs_22min_10	136.52
HeLa_High_200ug	02970_RC4_S00_R30_R1	87.659		Nano_nLC	20170504_QE5_nLC7_DBJ_SA_x_LFQprot_100ug_46frac_15min_15000_12	128.68
HeLa_High_400ug	02971_RB4_S00_R31_R1	97.509		Nano_nLC	20170504_QE5_nLC7_DBJ_SA_x_LFQprot_100ug_46frac_15min_15000_12	163.51
HeLa_High_400ug	02971_RB4_S00_R31_R1	139.26		Nano_nLC	20170504_QE5_nLC7_DBJ_SA_x_LFQprot_100ug_46frac_15min_15000_12	70.628
HeLa_High_400ug	02971_RC4_S00_R30_R1	130.71		Nano_nLC	20170504_QE5_nLC7_DBJ_SA_x_LFQprot_100ug_46frac_15min_15000_12	127.79
HeLa_High_400ug	02971_RC4_S00_R30_R1	99.078		Nano_nLC	20170504_QE5_nLC7_DBJ_SA_x_LFQprot_100ug_46frac_15min_15000_12	193.28
HeLa_High_200ug	02970_RE3_S00_R21_R1	93.348		Nano_EvoSep	20180216_QE5_Evo1_DBJ_SA_LFQprot_HeLa_100ug_46fracs_22min_08	101.64
HeLa_High_400ug	02971_RE3_S00_R21_R1	109.44		Nano_EvoSep	20180216_QE5_Evo1_DBJ_SA_LFQprot_HeLa_100ug_46fracs_22min_33	329.11
HeLa_High_400ug	02971_RE3_S00_R21_R1	123.62		Nano_EvoSep	20180216_QE5_Evo1_DBJ_SA_LFQprot_HeLa_100ug_46fracs_22min_33	67.396
HeLa_High_200ug	02970_RA1_S00_R01_R1	106.52		Nano_nLC	20170504_QE5_nLC7_DBJ_SA_x_LFQprot_100ug_46frac_15min_15000_27	60.691
HeLa_High_200ug	02970_RC6_S00_R46_R1	99.566		Nano_EvoSep	20180216_QE5_Evo1_DBJ_SA_LFQprot_HeLa_100ug_46fracs_22min_03	62.271
HeLa_High_400ug	02971_RC6_S00_R46_R1	88.73		Nano_nLC	20170504_QE5_nLC7_DBJ_SA_x_LFQprot_100ug_46frac_15min_15000_04	229.39
HeLa_High_200ug	02970_RG1_S00_R07_R1	170.35		Nano_EvoSep	20180216_QE5_Evo1_DBJ_SA_LFQprot_HeLa_100ug_46fracs_22min_03	243.8
HeLa_High_400ug	02971_RG1_S00_R07_R1	177.04		Nano_EvoSep	20180216_QE5_Evo1_DBJ_SA_LFQprot_HeLa_100ug_46fracs_22min_03	83.894
HeLa_High_200ug	02970_RC1_S00_R03_R1	172.52		Nano_nLC	20170504_QE5_nLC7_DBJ_SA_x_LFQprot_100ug_46frac_15min_15000_19	190.57
HeLa_High_200ug	02970_RD1_S00_R04_R1	141.48		Nano_EvoSep	20180216_QE5_Evo1_DBJ_SA_LFQprot_HeLa_100ug_46fracs_22min_45	69.47
HeLa_High_400ug	02971_RD1_S00_R04_R1	167.27		Nano_EvoSep	20180216_QE5_Evo1_DBJ_SA_LFQprot_HeLa_100ug_46fracs_22min_37	170.62
HeLa_High_400ug	02971_RE1_S00_R05_R1	151.31		Nano_EvoSep	20180216_QE5_Evo1_DBJ_SA_LFQprot_HeLa_100ug_46fracs_22min_19	105.39
Placenta_High_200ug	02977_RA1_S00_R01_R1	143.54		Nano_nLC	20170504_QE5_nLC7_DBJ_SA_x_LFQprot_100ug_46frac_15min_15000_09	261.72
Placenta_High_200ug	02977_RB1_S00_R02_R1	146.34		Nano_EvoSep	20180216_QE5_Evo1_DBJ_SA_LFQprot_HeLa_100ug_46fracs_22min_12	280.56
Placenta_High_200ug	02977_RC1_S00_R03_R1	63.893		Nano_EvoSep	20180216_QE5_Evo1_DBJ_SA_LFQprot_HeLa_100ug_46fracs_22min_24	76.492
Placenta_High_200ug	02977_RD1_S00_R04_R1	93.633		Nano_EvoSep	20180216_QE5_Evo1_DBJ_SA_LFQprot_HeLa_100ug_46fracs_22min_24	217.82
HeLa_High_200ug	02970_RE1_S00_R05_R1	107.19		Nano_nLC	20170504_QE5_nLC7_DBJ_SA_x_LFQprot_100ug_46frac_15min_15000_32	168.84
HeLa_High_200ug	02970_RE1_S00_R05_R1	97.819		Nano_nLC	20170504_QE5_nLC7_DBJ_SA_x_LFQprot_100ug_46frac_15min_15000_32	90.758
HeLa_High_400ug	02971_RE1_S00_R05_R1	140.09		Nano_nLC	20170504_QE5_nLC7_DBJ_SA_x_LFQprot_100ug_46frac_15min_15000_32	58.516
HeLa_High_400ug	02971_RE1_S00_R05_R1	112.34		Nano_nLC	20170504_QE5_nLC7_DBJ_SA_x_LFQprot_100ug_46frac_15min_15000_32	235.92
Placenta_High_200ug	02977_RE1_S00_R05_R1	129.57		Nano_nLC	20170504_QE5_nLC7_DBJ_SA_x_LFQprot_100ug_46frac_15min_15000_32	63.869
Placenta_High_200ug	02977_RE1_S00_R05_R1	121.3		Nano_EvoSep	20180216_QE5_Evo1_DBJ_SA_LFQprot_HeLa_100ug_46fracs_22min_34	58.324
HeLa_High_200ug	02970_RA1_S00_R01_R1	91.62		Nano_nLC	20170504_QE5_nLC7_DBJ_SA_x_LFQprot_100ug_46frac_15min_15000_18	118.61
Placenta_High_200ug	02977_RH1_S00_R08_R1	147.18		Nano_nLC	20170504_QE5_nLC7_DBJ_SA_x_LFQprot_100ug_46frac_15min_15000_04	118.52
HeLa_High_200ug	02970_RB4_S00_R31_R1	107.74		Nano_EvoSep	20180216_QE5_Evo1_DBJ_SA_LFQprot_HeLa_100ug_46fracs_22min_04	104.61
HeLa_High_200ug	02970_RC4_S00_R30_R1	137.4		Nano_EvoSep	20180216_QE5_Evo1_DBJ_SA_LFQprot_HeLa_100ug_46fracs_22min_04	152.66
HeLa_High_400ug	02971_RB4_S00_R31_R1	140.31		Nano_nLC	20170504_QE5_nLC7_DBJ_SA_x_LFQprot_100ug_46frac_15min_15000_08	80.17
HeLa_High_400ug	02971_RC4_S00_R30_R1	125.29		Nano_nLC	20170504_QE5_nLC7_DBJ_SA_x_LFQprot_100ug_46frac_15min_15000_08	148.73
HeLa_High_400ug	02971_RC1_S00_R03_R1	126.28		Nano_EvoSep	20180216_QE5_Evo1_DBJ_SA_LFQprot_HeLa_100ug_46fracs_22min_11	156.14
Placenta_High_200ug	02977_RC3_S00_R19_R1	144.12		Nano_nLC	20170504_QE5_nLC7_DBJ_SA_x_LFQprot_100ug_46frac_15min_15000_12	230.97
HeLa_High_200ug	02970_RC1_S00_R03_R1	118.32		Nano_nLC	20170504_QE5_nLC7_DBJ_SA_x_LFQprot_100ug_46frac_15min_15000_12	149.59
HeLa_High_400ug	02971_RC1_S00_R03_R1	90.135		Nano_nLC	20170504_QE5_nLC7_DBJ_SA_x_LFQprot_100ug_46frac_15min_15000_12	241.76
HeLa_High_400ug	02971_RH2_S00_R09_R1	110.23		Nano_EvoSep	20180216_QE5_Evo1_DBJ_SA_LFQprot_HeLa_100ug_46fracs_22min_14	190.24
Placenta_High_200ug	02977_RC1_S00_R03_R1	94.261		Nano_EvoSep	20180216_QE5_Evo1_DBJ_SA_LFQprot_HeLa_100ug_46fracs_22min_14	131.61
Placenta_High_200ug	02977_RC2_S00_R14_R1	188.26		Nano_EvoSep	20180216_QE5_Evo1_DBJ_SA_LFQprot_HeLa_100ug_46fracs_22min_14	175.15
HeLa_High_200ug	02970_RB4_S00_R31_R1	96.143		Nano_EvoSep	20180216_QE5_Evo1_DBJ_SA_LFQprot_HeLa_100ug_46fracs_22min_15	173.28
HeLa_High_200ug	02970_RC4_S00_R30_R1	134.37		Nano_EvoSep	20180216_QE5_Evo1_DBJ_SA_LFQprot_HeLa_100ug_46fracs_22min_46	133.25
HeLa_High_200ug	02970_RC4_S00_R30_R1	31.753		Nano_EvoSep	20180216_QE5_Evo1_DBJ_SA_LFQprot_HeLa_100ug_46fracs_22min_46	128.54
HeLa_High_400ug	02971_RB4_S00_R31_R1	108.75		Nano_nLC	20170504_QE5_nLC7_DBJ_SA_x_LFQprot_100ug_46frac_15min_15000_17	108.05
HeLa_High_400ug	02971_RB4_S00_R31_R1	56.553		Nano_EvoSep	20180216_QE5_Evo1_DBJ_SA_LFQprot_HeLa_100ug_46fracs_22min_20	143.21
HeLa_High_400ug	02971_RC4_S00_R30_R1	143.39		Nano_nLC	20170504_QE5_nLC7_DBJ_SA_x_LFQprot_100ug_46frac_15min_15000_19	104.6
HeLa_High_200ug	02970_RF2_S00_R11_R1	81.191		Nano_EvoSep	20180216_QE5_Evo1_DBJ_SA_LFQprot_HeLa_100ug_46fracs_22min_22	103.16
HeLa_High_200ug	02970_RA3_S00_R17_R1	93.267		Nano_EvoSep	20180216_QE5_Evo1_DBJ_SA_LFQprot_HeLa_100ug_46fracs_22min_03	182.35
HeLa_High_400ug	02971_RA3_S00_R17_R1	131.06		Nano_EvoSep	20180216_QE5_Evo1_DBJ_SA_LFQprot_HeLa_100ug_46fracs_22min_03	142.91
Placenta_High_200ug	02977_RA1_S00_R01_R1	104.06		Nano_nLC	20170504_QE5_nLC7_DBJ_SA_x_LFQprot_100ug_46frac_15min_15000_06	177.32
Placenta_High_200ug	02977_RA2_S00_R16_R1	112.84		Nano_nLC	20170504_QE5_nLC7_DBJ_SA_x_LFQprot_100ug_46frac_15min_15000_06	328.59
Placenta_High_200ug	02977_RA3_S00_R17_R1	166.52		Nano_EvoSep	20180216_QE5_Evo1_DBJ_SA_LFQprot_HeLa_100ug_46fracs_22min_11	45.011
Placenta_High_200ug	02977_RA3_S00_R17_R1	111.95		Nano_nLC	20170504_QE5_nLC7_DBJ_SA_x_LFQprot_100ug_46frac_15min_15000_04	173.72
Placenta_High_200ug	02977_RB1_S00_R02_R1	140.5		Nano_EvoSep	20180216_QE5_Evo1_DBJ_SA_LFQprot_HeLa_100ug_46fracs_22min_05	212.9
Placenta_High_200ug	02977_RB2_S00_R15_R1	161.02		Nano_EvoSep	20180216_QE5_Evo1_DBJ_SA_LFQprot_HeLa_100ug_46fracs_22min_05	149.3
HeLa_High_400ug	02971_RB1_S00_R02_R1	90.706		Nano_EvoSep	20180216_QE5_Evo1_DBJ_SA_LFQprot_HeLa_100ug_46fracs_22min_08	152.32
HeLa_High_200ug	02970_RH1_S00_R08_R1	106.2		Nano_nLC	20170504_QE5_nLC7_DBJ_SA_x_LFQprot_100ug_46frac_15min_15000_08	211.02
HeLa_High_400ug	02971_RH1_S00_R08_R1	154.85		Nano_EvoSep	20180216_QE5_Evo1_DBJ_SA_LFQprot_HeLa_100ug_46fracs_22min_10	160.27
HeLa_High_400ug	02971_RD5_S00_R36_R1	113.08		Nano_EvoSep	20180216_QE5_Evo1_DBJ_SA_LFQprot_HeLa_100ug_46fracs_22min_10	206.1
HeLa_High_200ug	02970_RG4_S00_R26_R1	123.35		Nano_nLC	20170504_QE5_nLC7_DBJ_SA_x_LFQprot_100ug_46frac_15min_15000_25	183.56
HeLa_High_200ug	02970_RA4_S00_R32_R1	240.46		Nano_nLC	20170504_QE5_nLC7_DBJ_SA_x_LFQprot_100ug_46frac_15min_15000_25	139.9
HeLa_High_200ug	02970_RA5_S00_R33_R1	250.89		Nano_EvoSep	20180216_QE5_Evo1_DBJ_SA_LFQprot_HeLa_100ug_46fracs_22min_04	202.65
HeLa_High_200ug	02970_RC5_S00_R35_R1	133.14		Nano_nLC	20170504_QE5_nLC7_DBJ_SA_x_LFQprot_100ug_46frac_15min_15000_23	132.84
HeLa_High_400ug	02971_RA4_S00_R32_R1	238.88		Nano_nLC	20170504_QE5_nLC7_DBJ_SA_x_LFQprot_100ug_46frac_15min_15000_23	42.061
HeLa_High_400ug	02971_RA5_S00_R33_R1	176.56		Nano_nLC	20170504_QE5_nLC7_DBJ_SA_x_LFQprot_100ug_46frac_15min_15000_44	90.629
HeLa_High_200ug	02970_RF4_S00_R27_R1	100.95		Nano_EvoSep	20180216_QE5_Evo1_DBJ_SA_LFQprot_HeLa_100ug_46fracs_22min_21	66.27
HeLa_High_200ug	02970_RG3_S00_R23_R1	163.76		Nano_EvoSep	20180216_QE5_Evo1_DBJ_SA_LFQprot_HeLa_100ug_46fracs_22min_25	90.906
HeLa_High_200ug	02970_RG3_S00_R23_R1	159.54		Nano_EvoSep	20180216_QE5_Evo1_DBJ_SA_LFQprot_HeLa_100ug_46fracs_22min_25	77.062
HeLa_High_200ug	02970_RG4_S00_R26_R1	129.8		Nano_EvoSep	20180216_QE5_Evo1_DBJ_SA_LFQprot_HeLa_100ug_46fracs_22min_25	104.17
HeLa_High_200ug	02970_RH3_S00_R24_R1	186.84		Nano_nLC	20170504_QE5_nLC7_DBJ_SA_x_LFQprot_100ug_46frac_15min_15000_22	149.72
HeLa_High_200ug	02970_RH3_S00_R24_R1	172.18		Nano_nLC	20170504_QE5_nLC7_DBJ_SA_x_LFQprot_100ug_46frac_15min_15000_23	107.9
HeLa_High_200ug	02970_RH4_S00_R25_R1	142.46		Nano_nLC	20170504_QE5_nLC7_DBJ_SA_x_LFQprot_100ug_46frac_15min_15000_44	184.36
HeLa_High_200ug	02970_RH4_S00_R25_R1	166.35		Nano_nLC	20170504_QE5_nLC7_DBJ_SA_x_LFQprot_100ug_46frac_15min_15000_45	187.22
HeLa_High_400ug	02971_RB4_S00_R31_R1	109.45		Nano_EvoSep	20180216_QE5_Evo1_DBJ_SA_LFQprot_HeLa_100ug_46fracs_22min_25	112.83
HeLa_High_400ug	02971_RE4_S00_R28_R1	122.66		Nano_EvoSep	20180216_QE5_Evo1_DBJ_SA_LFQprot_HeLa_100ug_46fracs_22min_26	84.882
HeLa_High_400ug	02971_RF4_S00_R27_R1	123.28		Nano_EvoSep	20180216_QE5_Evo1_DBJ_SA_LFQprot_HeLa_100ug_46fracs_22min_26	164.68
HeLa_High_400ug	02971_RG3_S00_R23_R1	171.22		Nano_EvoSep	20180216_QE5_Evo1_DBJ_SA_LFQprot_HeLa_100ug_46fracs_22min_27	147.24
HeLa_High_400ug	02971_RG3_S00_R23_R1	180.06		Nano_nLC	20170504_QE5_nLC7_DBJ_SA_x_LFQprot_100ug_46frac_15min_15000_43	173.04
HeLa_High_400ug	02971_RG4_S00_R26_R1	125.12		Nano_nLC	20170504_QE5_nLC7_DBJ_SA_x_LFQprot_100ug_46frac_15min_15000_44	118.74
HeLa_High_400ug	02971_RG4_S00_R26_R1	176.68		Nano_nLC	20170504_QE5_nLC7_DBJ_SA_x_LFQprot_100ug_46frac_15min_15000_44	263.86
HeLa_High_400ug	02971_RH3_S00_R24_R1	228.25		Nano_nLC	20170504_QE5_nLC7_DBJ_SA_x_LFQprot_100ug_46frac_15min_15000_44	155.9
HeLa_High_400ug	02971_RH3_S00_R24_R1	180.06		Nano_nLC	20170504_QE5_nLC7_DBJ_SA_x_LFQprot_100ug_46frac_15min_15000_44	130.15
HeLa_High_400ug	02971_RH4_S00_R25_R1	149.57		Nano_nLC	20170504_QE5_nLC7_DBJ_SA_x_LFQprot_100ug_46frac_15min_15000_44	87.753
HeLa_High_400ug	02971_RH4_S00_R25_R1	164.62		Nano_nLC	20170504_QE5_nLC7_DBJ_SA_x_LFQprot_100ug_46frac_15min_15000_04	115.82
Placenta_High_200ug	02977_RH4_S00_R25_R1	134.04		Nano_EvoSep	20180216_QE5_Evo1_DBJ_SA_LFQprot_HeLa_100ug_46fracs_22min_04	126.31
Placenta_High_200ug	02977_RH4_S00_R25_R1	169.01		Nano_nLC	20170504_QE5_nLC7_DBJ_SA_x_LFQprot_100ug_46frac_15min_15000_04	169.41
HeLa_High_200ug	02970_RH5_S00_R40_R1	85.884		Nano_EvoSep	20180216_QE5_Evo1_DBJ_SA_LFQprot_HeLa_100ug_46fracs_22min_38	115.11
HeLa_High_200ug	02970_RH5_S00_R40_R1	385.07		Nano_EvoSep	20180216_QE5_Evo1_DBJ_SA_LFQprot_HeLa_100ug_46fracs_22min_38	84.404
HeLa_High_400ug	02971_RH5_S00_R40_R1	21.349		Nano_EvoSep	20180216_QE5_Evo1_DBJ_SA_LFQprot_HeLa_100ug_46fracs_22min_38	167.72
HeLa_High_400ug	02971_RH5_S00_R40_R1	428.42		Nano_nLC	20170504_QE5_nLC7_DBJ_SA_x_LFQprot_100ug_46frac_15min_15000_04	119.25
Placenta_High_200ug	02977_RG6_S00_R42_R1	75.225		Nano_nLC	20170504_QE5_nLC7_DBJ_SA_x_LFQprot_100ug_46frac_15min_15000_04	126.48
Placenta_High_200ug	02977_RG6_S00_R42_R1	393.15		Nano_EvoSep	20180216_QE5_Evo1_DBJ_SA_LFQprot_HeLa_100ug_46fracs_22min_05	91.245
Placenta_High_200ug	02977_RG6_S00_R42_R1	108.96		Nano_EvoSep	20180216_QE5_Evo1_DBJ_SA_LFQprot_HeLa_100ug_46fracs_22min_06	61.167
Placenta_High_200ug	02977_RH6_S00_R41_R1	148.66		Nano_EvoSep	20180216_QE5_Evo1_DBJ_SA_LFQprot_HeLa_100ug_46fracs_22min_06	154.28
Placenta_High_200ug	02977_RH6_S00_R41_R1	389.31		Nano_nLC	20170504_QE5_nLC7_DBJ_SA_x_LFQprot_100ug_46frac_15min_15000_12	170.43
Placenta_High_200ug	02977_RC2_S00_R14_R1	122.22		Nano_EvoSep	20180216_QE5_Evo1_DBJ_SA_LFQprot_HeLa_100ug_46fracs_22min_14	143.18
Placenta_High_200ug	02977_RC2_S00_R14_R1	114.91		Nano_nLC	20170504_QE5_nLC7_DBJ_SA_x_LFQprot_100ug_46frac_15min_15000_32	71.881
HeLa_High_400ug	02971_RE4_S00_R28_R1	67.464		Nano_EvoSep	20180216_QE5_Evo1_DBJ_SA_LFQprot_HeLa_100ug_46fracs_22min_33	119.22
HeLa_High_200ug	02970_RB3_S00_R18_R1	182.64		Nano_nLC	20170504_QE5_nLC7_DBJ_SA_x_LFQprot_100ug_46frac_15min_15000_13	108.28
Placenta_High_200ug	02977_RE4_S00_R28_R1	86.546		Nano_nLC	20170504_QE5_nLC7_DBJ_SA_x_LFQprot_100ug_46frac_15min_15000_04	169.37
Placenta_High_200ug	02977_RE4_S00_R28_R1	54.672		Nano_nLC	20170504_QE5_nLC7_DBJ_SA_x_LFQprot_100ug_46frac_15min_15000_04	80.061
Placenta_High_200ug	02977_RF4_S00_R27_R1	116.98		Nano_EvoSep	20180216_QE5_Evo1_DBJ_SA_LFQprot_HeLa_100ug_46fracs_22min_01	26.719
Placenta_High_200ug	02977_RF4_S00_R27_R1	36.111		Nano_EvoSep	20180216_QE5_Evo1_DBJ_SA_LFQprot_HeLa_100ug_46fracs_22min_01	85.42
HeLa_High_200ug	02970_RC4_S00_R30_R1	164.43		Nano_EvoSep	20180216_QE5_Evo1_DBJ_SA_LFQprot_HeLa_100ug_46fracs_22min_03	81.119
HeLa_High_200ug	02970_RD4_S00_R29_R1	166.97		Nano_EvoSep	20180216_QE5_Evo1_DBJ_SA_LFQprot_HeLa_100ug_46fracs_22min_03	85.248
HeLa_High_400ug	02971_RB4_S00_R31_R1	91.215		Nano_EvoSep	20180216_QE5_Evo1_DBJ_SA_LFQprot_HeLa_100ug_46fracs_22min_03	183.76
HeLa_High_400ug	02971_RC4_S00_R30_R1	118.28		Nano_EvoSep	20180216_QE5_Evo1_DBJ_SA_LFQprot_HeLa_100ug_46fracs_22min_03	79.346
Placenta_High_200ug	02977_RC4_S00_R30_R1	219.03		Nano_EvoSep	20180216_QE5_Evo1_DBJ_SA_LFQprot_HeLa_100ug_46fracs_22min_04	233.14
Placenta_High_200ug	02977_RD5_S00_R36_R1	80.469		Nano_EvoSep	20180216_QE5_Evo1_DBJ_SA_LFQprot_HeLa_100ug_46fracs_22min_05	46.273
HeLa_High_200ug	02970_RB5_S00_R34_R1	184.02		Nano_EvoSep	20180216_QE5_Evo1_DBJ_SA_LFQprot_HeLa_100ug_46fracs_22min_05	235.35
HeLa_High_400ug	02971_RB5_S00_R34_R1	189.07		Nano_EvoSep	20180216_QE5_Evo1_DBJ_SA_LFQprot_HeLa_100ug_46fracs_22min_06	181.51
HeLa_High_200ug	02970_RC3_S00_R19_R1	105.52		Nano_EvoSep	20180216_QE5_Evo1_DBJ_SA_LFQprot_HeLa_100ug_46fracs_22min_07	187
HeLa_High_400ug	02971_RB3_S00_R18_R1	143.4		Nano_nLC	20170504_QE5_nLC7_DBJ_SA_x_LFQprot_100ug_46frac_15min_15000_04	146.25
HeLa_High_200ug	02970_RA1_S00_R01_R1	103.34		Nano_EvoSep	20180216_QE5_Evo1_DBJ_SA_LFQprot_HeLa_100ug_46fracs_22min_03	162.47
HeLa_High_200ug	02970_RA1_S00_R01_R1	138.25		Nano_EvoSep	20180216_QE5_Evo1_DBJ_SA_LFQprot_HeLa_100ug_46fracs_22min_24	91.334
HeLa_High_200ug	02970_RA1_S00_R01_R1	178.1		Nano_nLC	20170504_QE5_nLC7_DBJ_SA_x_LFQprot_100ug_46frac_15min_15000_18	119.88
HeLa_High_200ug	02970_RA1_S00_R01_R1	136.5		Nano_nLC	20170504_QE5_nLC7_DBJ_SA_x_LFQprot_100ug_46frac_15min_15000_18	91.475
HeLa_High_200ug	02970_RB1_S00_R02_R1	73.951		Nano_EvoSep	20180216_QE5_Evo1_DBJ_SA_LFQprot_HeLa_100ug_46fracs_22min_21	191.06
HeLa_High_200ug	02970_RC4_S00_R30_R1	113.47		Nano_EvoSep	20180216_QE5_Evo1_DBJ_SA_LFQprot_HeLa_100ug_46fracs_22min_21	88.551
HeLa_High_200ug	02970_RC5_S00_R35_R1	69.979		Nano_nLC	20170504_QE5_nLC7_DBJ_SA_x_LFQprot_100ug_46frac_15min_15000_22	276.97
HeLa_High_200ug	02970_RC6_S00_R46_R1	80.763		Nano_nLC	20170504_QE5_nLC7_DBJ_SA_x_LFQprot_100ug_46frac_15min_15000_22	150.45
HeLa_High_200ug	02970_RD1_S00_R04_R1	92.611		Nano_EvoSep	20180216_QE5_Evo1_DBJ_SA_LFQprot_HeLa_100ug_46fracs_22min_24	244.44
HeLa_High_200ug	02970_RD2_S00_R13_R1	147.3		Nano_EvoSep	20180216_QE5_Evo1_DBJ_SA_LFQprot_HeLa_100ug_46fracs_22min_24	174.78
HeLa_High_200ug	02970_RD6_S00_R45_R1	90.685		Nano_EvoSep	20180216_QE5_Evo1_DBJ_SA_LFQprot_HeLa_100ug_46fracs_22min_25	159.8
HeLa_High_200ug	02970_RE1_S00_R05_R1	149.23		Nano_EvoSep	20180216_QE5_Evo1_DBJ_SA_LFQprot_HeLa_100ug_46fracs_22min_25	264.58
HeLa_High_200ug	02970_RE2_S00_R12_R1	128.01		Nano_EvoSep	20180216_QE5_Evo1_DBJ_SA_LFQprot_HeLa_100ug_46fracs_22min_11	133.28
HeLa_High_200ug	02970_RE6_S00_R44_R1	91.855		Nano_EvoSep	20180216_QE5_Evo1_DBJ_SA_LFQprot_HeLa_100ug_46fracs_22min_11	209.19
HeLa_High_200ug	02970_RF1_S00_R06_R1	149.23		Nano_nLC	20170504_QE5_nLC7_DBJ_SA_x_LFQprot_100ug_46frac_15min_15000_19	124.98
HeLa_High_200ug	02970_RF6_S00_R43_R1	91.855		Nano_nLC	20170504_QE5_nLC7_DBJ_SA_x_LFQprot_100ug_46frac_15min_15000_04	104.48
HeLa_High_200ug	02970_RG1_S00_R07_R1	176.95		Nano_nLC	20170504_QE5_nLC7_DBJ_SA_x_LFQprot_100ug_46frac_15min_15000_04	174.46
HeLa_High_200ug	02970_RG2_S00_R10_R1	128.01		Nano_nLC	20170504_QE5_nLC7_DBJ_SA_x_LFQprot_100ug_46frac_15min_15000_04	136.12
HeLa_High_200ug	02970_RG6_S00_R42_R1	67.385		Nano_EvoSep	20180216_QE5_Evo1_DBJ_SA_LFQprot_HeLa_100ug_46fracs_22min_04	230.36
HeLa_High_200ug	02970_RH1_S00_R08_R1	147.3		Nano_EvoSep	20180216_QE5_Evo1_DBJ_SA_LFQprot_HeLa_100ug_46fracs_22min_04	94.114
HeLa_High_200ug	02970_RH2_S00_R09_R1	169.99		Nano_EvoSep	20180216_QE5_Evo1_DBJ_SA_LFQprot_HeLa_100ug_46fracs_22min_15	132.94
HeLa_High_200ug	02970_RH5_S00_R40_R1	101.95		Nano_nLC	20170504_QE5_nLC7_DBJ_SA_x_LFQprot_100ug_46frac_15min_15000_27	218.98
HeLa_High_400ug	02971_RA1_S00_R01_R1	124.1		Nano_nLC	20170504_QE5_nLC7_DBJ_SA_x_LFQprot_100ug_46frac_15min_15000_27	140.1
HeLa_High_400ug	02971_RB1_S00_R02_R1	171.92		Nano_nLC	20170504_QE5_nLC7_DBJ_SA_x_LFQprot_100ug_46frac_15min_15000_27	247.13
HeLa_High_400ug	02971_RC6_S00_R46_R1	72.006		Nano_EvoSep	20180216_QE5_Evo1_DBJ_SA_LFQprot_HeLa_100ug_46fracs_22min_30	87.566
HeLa_High_400ug	02971_RH1_S00_R08_R1	107.06		Nano_EvoSep	20180216_QE5_Evo1_DBJ_SA_LFQprot_HeLa_100ug_46fracs_22min_30	193.69
HeLa_High_200ug	02970_RA1_S00_R01_R1	41.644		Nano_EvoSep	20180216_QE5_Evo1_DBJ_SA_LFQprot_HeLa_100ug_46fracs_22min_30	262
HeLa_High_200ug	02970_RB1_S00_R02_R1	169.65		Nano_EvoSep	20180216_QE5_Evo1_DBJ_SA_LFQprot_HeLa_100ug_46fracs_22min_31	61.641
HeLa_High_400ug	02971_RB1_S00_R02_R1	145.91		Nano_EvoSep	20180216_QE5_Evo1_DBJ_SA_LFQprot_HeLa_100ug_46fracs_22min_31	144.97
Placenta_High_200ug	02977_RF1_S00_R06_R1	116.3		Nano_nLC	20170504_QE5_nLC7_DBJ_SA_x_LFQprot_100ug_46frac_15min_15000_08	126.07
Placenta_High_200ug	02977_RF2_S00_R11_R1	127.57		Nano_EvoSep	20180216_QE5_Evo1_DBJ_SA_LFQprot_HeLa_100ug_46fracs_22min_16	38.808
HeLa_High_400ug	02971_RE1_S00_R05_R1	128.75		Nano_nLC	20170504_QE5_nLC7_DBJ_SA_x_LFQprot_100ug_46frac_15min_15000_11	225.85
HeLa_High_400ug	02971_RF1_S00_R06_R1	110.34		Nano_nLC	20170504_QE5_nLC7_DBJ_SA_x_LFQprot_100ug_46frac_15min_15000_11	102.69
Placenta_High_200ug	02977_RD1_S00_R04_R1	132.72		Nano_nLC	20170504_QE5_nLC7_DBJ_SA_x_LFQprot_100ug_46frac_15min_15000_05	209.68
Placenta_High_200ug	02977_RE1_S00_R05_R1	99.919		Nano_nLC	20170504_QE5_nLC7_DBJ_SA_x_LFQprot_100ug_46frac_15min_15000_05	217.68
HeLa_High_200ug	02970_RC6_S00_R46_R1	102.46		Nano_EvoSep	20180216_QE5_Evo1_DBJ_SA_LFQprot_HeLa_100ug_46fracs_22min_06	216.76
HeLa_High_400ug	02971_RA1_S00_R01_R1	124.08		Nano_EvoSep	20180216_QE5_Evo1_DBJ_SA_LFQprot_HeLa_100ug_46fracs_22min_06	179.81
HeLa_High_400ug	02971_RD6_S00_R45_R1	161.02		Nano_nLC	20170504_QE5_nLC7_DBJ_SA_x_LFQprot_100ug_46frac_15min_15000_08	155.98
Placenta_High_200ug	02977_RA1_S00_R01_R1	135.83		Nano_nLC	20170504_QE5_nLC7_DBJ_SA_x_LFQprot_100ug_46frac_15min_15000_09	138.99
Placenta_High_200ug	02977_RB1_S00_R02_R1	122.19		Nano_EvoSep	20180216_QE5_Evo1_DBJ_SA_LFQprot_HeLa_100ug_46fracs_22min_19	180.09
HeLa_High_200ug	02970_RF2_S00_R11_R1	93.649		Nano_EvoSep	20180216_QE5_Evo1_DBJ_SA_LFQprot_HeLa_100ug_46fracs_22min_14	98.269
Placenta_High_200ug	02977_RE5_S00_R37_R1	92.38		Nano_nLC	20170504_QE5_nLC7_DBJ_SA_x_LFQprot_100ug_46frac_15min_15000_14	375.13
Placenta_High_200ug	02977_RF1_S00_R06_R1	110.87		Nano_EvoSep	20180216_QE5_Evo1_DBJ_SA_LFQprot_HeLa_100ug_46fracs_22min_17	343.31
Placenta_High_200ug	02977_RF1_S00_R06_R1	84.213		Nano_nLC	20170504_QE5_nLC7_DBJ_SA_x_LFQprot_100ug_46frac_15min_15000_08	79.809
Placenta_High_200ug	02977_RF6_S00_R43_R1	176.89		Nano_EvoSep	20180216_QE5_Evo1_DBJ_SA_LFQprot_HeLa_100ug_46fracs_22min_05	203.94
HeLa_High_200ug	02970_RH5_S00_R40_R1	122.42		Nano_nLC	20170504_QE5_nLC7_DBJ_SA_x_LFQprot_100ug_46frac_15min_15000_46	73.603
HeLa_High_400ug	02971_RG5_S00_R39_R1	165.7		Nano_nLC	20170504_QE5_nLC7_DBJ_SA_x_LFQprot_100ug_46frac_15min_15000_46	89.181
HeLa_High_400ug	02971_RH5_S00_R40_R1	95.273		Nano_nLC	20170504_QE5_nLC7_DBJ_SA_x_LFQprot_100ug_46frac_15min_15000_08	172.27
HeLa_High_200ug	02970_RA3_S00_R17_R1	86.794		Nano_nLC	20170504_QE5_nLC7_DBJ_SA_x_LFQprot_100ug_46frac_15min_15000_08	124.12
HeLa_High_200ug	02970_RB3_S00_R18_R1	81.548		Nano_EvoSep	20180216_QE5_Evo1_DBJ_SA_LFQprot_HeLa_100ug_46fracs_22min_10	162.38
HeLa_High_200ug	02970_RC3_S00_R19_R1	71.501		Nano_EvoSep	20180216_QE5_Evo1_DBJ_SA_LFQprot_HeLa_100ug_46fracs_22min_10	131.17
HeLa_High_400ug	02971_RA3_S00_R17_R1	83.265		Nano_EvoSep	20180216_QE5_Evo1_DBJ_SA_LFQprot_HeLa_100ug_46fracs_22min_11	173.64
HeLa_High_400ug	02971_RB1_S00_R02_R1	93.374		Nano_EvoSep	20180216_QE5_Evo1_DBJ_SA_LFQprot_HeLa_100ug_46fracs_22min_14	113.99
HeLa_High_400ug	02971_RB2_S00_R15_R1	85.064		Nano_EvoSep	20180216_QE5_Evo1_DBJ_SA_LFQprot_HeLa_100ug_46fracs_22min_14	214.26
HeLa_High_400ug	02971_RB3_S00_R18_R1	83.265		Nano_nLC	20170504_QE5_nLC7_DBJ_SA_x_LFQprot_100ug_46frac_15min_15000_10	183.6
HeLa_High_400ug	02971_RC3_S00_R19_R1	73.248		Nano_nLC	20170504_QE5_nLC7_DBJ_SA_x_LFQprot_100ug_46frac_15min_15000_01	113.47
Placenta_High_200ug	02977_RD2_S00_R13_R1	169.84		Nano_nLC	20170504_QE5_nLC7_DBJ_SA_x_LFQprot_100ug_46frac_15min_15000_02	211.68
Placenta_High_200ug	02977_RD2_S00_R13_R1	237.01		Nano_nLC	20170504_QE5_nLC7_DBJ_SA_x_LFQprot_100ug_46frac_15min_15000_02	160.18
Placenta_High_200ug	02977_RA1_S00_R01_R1	121.86		Nano_nLC	20170504_QE5_nLC7_DBJ_SA_x_LFQprot_100ug_46frac_15min_15000_02	101.93
Placenta_High_200ug	02977_RA1_S00_R01_R1	110.03		Nano_nLC	20170504_QE5_nLC7_DBJ_SA_x_LFQprot_100ug_46frac_15min_15000_03	147.72
Placenta_High_200ug	02977_RA2_S00_R16_R1	105.46		Nano_nLC	20170504_QE5_nLC7_DBJ_SA_x_LFQprot_100ug_46frac_15min_15000_02	139.3
Placenta_High_200ug	02977_RA2_S00_R16_R1	103.86		Nano_nLC	20170504_QE5_nLC7_DBJ_SA_x_LFQprot_100ug_46frac_15min_15000_04	138.4
Placenta_High_200ug	02977_RA3_S00_R17_R1	187.26		Nano_EvoSep	20180216_QE5_Evo1_DBJ_SA_LFQprot_HeLa_100ug_46fracs_22min_04	109.11
Placenta_High_200ug	02977_RA3_S00_R17_R1	124.79		Nano_nLC	20170504_QE5_nLC7_DBJ_SA_x_LFQprot_100ug_46frac_15min_15000_26	199.37
HeLa_High_200ug	02970_RG6_S00_R42_R1	375.21		Nano_nLC	20170504_QE5_nLC7_DBJ_SA_x_LFQprot_100ug_46frac_15min_15000_26	146.1
HeLa_High_200ug	02970_RG6_S00_R42_R1	107.33		Nano_EvoSep	20180216_QE5_Evo1_DBJ_SA_LFQprot_HeLa_100ug_46fracs_22min_27	167.55
HeLa_High_200ug	02970_RH6_S00_R41_R1	62.014		Nano_EvoSep	20180216_QE5_Evo1_DBJ_SA_LFQprot_HeLa_100ug_46fracs_22min_27	128.32
HeLa_High_200ug	02970_RH6_S00_R41_R1	307.33		Nano_EvoSep	20180216_QE5_Evo1_DBJ_SA_LFQprot_HeLa_100ug_46fracs_22min_34	92.846
HeLa_High_400ug	02971_RG6_S00_R42_R1	96.79		Nano_EvoSep	20180216_QE5_Evo1_DBJ_SA_LFQprot_HeLa_100ug_46fracs_22min_34	196.27
HeLa_High_400ug	02971_RG6_S00_R42_R1	351.52		Nano_EvoSep	20180216_QE5_Evo1_DBJ_SA_LFQprot_HeLa_100ug_46fracs_22min_35	205.81
HeLa_High_400ug	02971_RH6_S00_R41_R1	138.07		Nano_EvoSep	20180216_QE5_Evo1_DBJ_SA_LFQprot_HeLa_100ug_46fracs_22min_35	176.36
HeLa_High_400ug	02971_RH6_S00_R41_R1	433.63		Nano_nLC	20170504_QE5_nLC7_DBJ_SA_x_LFQprot_100ug_46frac_15min_15000_18	170.3
Placenta_High_200ug	02977_RF6_S00_R43_R1	128.38		Nano_EvoSep	20180216_QE5_Evo1_DBJ_SA_LFQprot_HeLa_100ug_46fracs_22min_21	135.83
Placenta_High_200ug	02977_RF6_S00_R43_R1	225.86		Nano_nLC	20170504_QE5_nLC7_DBJ_SA_x_LFQprot_100ug_46frac_15min_15000_28	119.69
HeLa_High_200ug	02970_RA1_S00_R01_R1	78.516		Nano_nLC	20170504_QE5_nLC7_DBJ_SA_x_LFQprot_100ug_46frac_15min_15000_28	235.47
Placenta_High_200ug	02977_RB1_S00_R02_R1	99.991		Nano_EvoSep	20180216_QE5_Evo1_DBJ_SA_LFQprot_HeLa_100ug_46fracs_22min_17	154.74
Placenta_High_200ug	02977_RB1_S00_R02_R1	259.47		Nano_EvoSep	20180216_QE5_Evo1_DBJ_SA_LFQprot_HeLa_100ug_46fracs_22min_18	146.88
Placenta_High_200ug	02977_RB1_S00_R02_R1	80.238		Nano_nLC	20170504_QE5_nLC7_DBJ_SA_x_LFQprot_100ug_46frac_15min_15000_15	174.9
Placenta_High_200ug	02977_RB1_S00_R02_R1	91.475		Nano_EvoSep	20180216_QE5_Evo1_DBJ_SA_LFQprot_HeLa_100ug_46fracs_22min_18	189.24
Placenta_High_200ug	02977_RB2_S00_R15_R1	154.26		Nano_nLC	20170504_QE5_nLC7_DBJ_SA_x_LFQprot_100ug_46frac_15min_15000_05	85.064
Placenta_High_200ug	02977_RB2_S00_R15_R1	160.55		Nano_nLC	20170504_QE5_nLC7_DBJ_SA_x_LFQprot_100ug_46frac_15min_15000_06	85.212
HeLa_High_200ug	02970_RB2_S00_R15_R1	91.969		Nano_nLC	20170504_QE5_nLC7_DBJ_SA_x_LFQprot_100ug_46frac_15min_15000_01	173.28
HeLa_High_200ug	02970_RC1_S00_R03_R1	197.14		Nano_nLC	20170504_QE5_nLC7_DBJ_SA_x_LFQprot_100ug_46frac_15min_15000_02	183.9
HeLa_High_200ug	02970_RC2_S00_R14_R1	288.12		Nano_EvoSep	20180216_QE5_Evo1_DBJ_SA_LFQprot_HeLa_100ug_46fracs_22min_03	193.73
HeLa_High_200ug	02970_RD1_S00_R04_R1	251.87		Nano_EvoSep	20180216_QE5_Evo1_DBJ_SA_LFQprot_HeLa_100ug_46fracs_22min_04	141.64
HeLa_High_200ug	02970_RD2_S00_R13_R1	326.21		Nano_EvoSep	20180216_QE5_Evo1_DBJ_SA_LFQprot_HeLa_100ug_46fracs_22min_07	71.279
HeLa_High_200ug	02970_RE1_S00_R05_R1	327.83		Nano_EvoSep	20180216_QE5_Evo1_DBJ_SA_LFQprot_HeLa_100ug_46fracs_22min_07	116.87
HeLa_High_200ug	02970_RE2_S00_R12_R1	327.83		Nano_EvoSep	20180216_QE5_Evo1_DBJ_SA_LFQprot_HeLa_100ug_46fracs_22min_07	128.28
HeLa_High_400ug	02971_RC2_S00_R14_R1	344.3		Nano_nLC	20170504_QE5_nLC7_DBJ_SA_x_LFQprot_100ug_46frac_15min_15000_04	88.108
HeLa_High_400ug	02971_RD1_S00_R04_R1	270.07		Nano_nLC	20170504_QE5_nLC7_DBJ_SA_x_LFQprot_100ug_46frac_15min_15000_04	40.137
HeLa_High_400ug	02971_RD2_S00_R13_R1	340.73		Nano_nLC	20170504_QE5_nLC7_DBJ_SA_x_LFQprot_100ug_46frac_15min_15000_05	34.614
HeLa_High_400ug	02971_RE2_S00_R12_R1	283.1		Nano_EvoSep	20180216_QE5_Evo1_DBJ_SA_LFQprot_HeLa_100ug_46fracs_22min_04	163.85
Placenta_High_200ug	02977_RA2_S00_R16_R1	174.62		Nano_EvoSep	20180216_QE5_Evo1_DBJ_SA_LFQprot_HeLa_100ug_46fracs_22min_04	349.61
Placenta_High_200ug	02977_RB1_S00_R02_R1	235.88		Nano_EvoSep	20180216_QE5_Evo1_DBJ_SA_LFQprot_HeLa_100ug_46fracs_22min_05	82.189
Placenta_High_200ug	02977_RB2_S00_R15_R1	218.21		Nano_EvoSep	20180216_QE5_Evo1_DBJ_SA_LFQprot_HeLa_100ug_46fracs_22min_05	295.37
Placenta_High_200ug	02977_RC1_S00_R03_R1	233.28		Nano_EvoSep	20180216_QE5_Evo1_DBJ_SA_LFQprot_HeLa_100ug_46fracs_22min_06	52.03
Placenta_High_200ug	02977_RC2_S00_R14_R1	182.57		Nano_EvoSep	20180216_QE5_Evo1_DBJ_SA_LFQprot_HeLa_100ug_46fracs_22min_06	182.35
Placenta_High_200ug	02977_RC2_S00_R14_R1	350.14		Nano_EvoSep	20180216_QE5_Evo1_DBJ_SA_LFQprot_HeLa_100ug_46fracs_22min_07	122.01
HeLa_High_200ug	02970_RD4_S00_R29_R1	190.44		Nano_EvoSep	20180216_QE5_Evo1_DBJ_SA_LFQprot_HeLa_100ug_46fracs_22min_07	251.87
HeLa_High_400ug	02971_RD4_S00_R29_R1	256.8		Nano_EvoSep	20180216_QE5_Evo1_DBJ_SA_LFQprot_HeLa_100ug_46fracs_22min_08	88.036
HeLa_High_400ug	02971_RE4_S00_R28_R1	208.72		Nano_EvoSep	20180216_QE5_Evo1_DBJ_SA_LFQprot_HeLa_100ug_46fracs_22min_09	92.336
Placenta_High_200ug	02977_RB4_S00_R31_R1	138.94		Nano_EvoSep	20180216_QE5_Evo1_DBJ_SA_LFQprot_HeLa_100ug_46fracs_22min_10	35.546
HeLa_High_200ug	02970_RA1_S00_R01_R1	239.39		Nano_EvoSep	20180216_QE5_Evo1_DBJ_SA_LFQprot_HeLa_100ug_46fracs_22min_11	49.577
HeLa_High_200ug	02970_RA1_S00_R01_R1	124.42		Nano_nLC	20170504_QE5_nLC7_DBJ_SA_x_LFQprot_100ug_46frac_15min_15000_05	119.27
HeLa_High_400ug	02971_RA1_S00_R01_R1	201.33		Nano_EvoSep	20180216_QE5_Evo1_DBJ_SA_LFQprot_HeLa_100ug_46fracs_22min_07	169.06
HeLa_High_400ug	02971_RA1_S00_R01_R1	107.18		Nano_nLC	20170504_QE5_nLC7_DBJ_SA_x_LFQprot_100ug_46frac_15min_15000_20	154.88
HeLa_High_400ug	02971_RB1_S00_R02_R1	125.97		Nano_nLC	20170504_QE5_nLC7_DBJ_SA_x_LFQprot_100ug_46frac_15min_15000_11	211.26
HeLa_High_400ug	02971_RB1_S00_R02_R1	209.1		Nano_nLC	20170504_QE5_nLC7_DBJ_SA_x_LFQprot_100ug_46frac_15min_15000_01	125.48
HeLa_High_200ug	02970_RD1_S00_R04_R1	55.105		Nano_nLC	20170504_QE5_nLC7_DBJ_SA_x_LFQprot_100ug_46frac_15min_15000_02	98.249
HeLa_High_200ug	02970_RD2_S00_R13_R1	48.513		Nano_EvoSep	20180216_QE5_Evo1_DBJ_SA_LFQprot_HeLa_100ug_46fracs_22min_03	185.25
HeLa_High_200ug	02970_RH5_S00_R40_R1	113.77		Nano_nLC	20170504_QE5_nLC7_DBJ_SA_x_LFQprot_100ug_46frac_15min_15000_17	187.58
HeLa_High_400ug	02971_RH5_S00_R40_R1	136.7		Nano_EvoSep	20180216_QE5_Evo1_DBJ_SA_LFQprot_HeLa_100ug_46fracs_22min_19	54.237
Placenta_High_200ug	02977_RG6_S00_R42_R1	216.03		Nano_nLC	20170504_QE5_nLC7_DBJ_SA_x_LFQprot_100ug_46frac_15min_15000_18	114.87
HeLa_High_200ug	02970_RD1_S00_R04_R1	156.69		Nano_nLC	20170504_QE5_nLC7_DBJ_SA_x_LFQprot_100ug_46frac_15min_15000_19	250.13
HeLa_High_400ug	02971_RD1_S00_R04_R1	165.7		Nano_EvoSep	20180216_QE5_Evo1_DBJ_SA_LFQprot_HeLa_100ug_46fracs_22min_21	182.23
HeLa_High_400ug	02971_RD1_S00_R04_R1	66.335		Nano_EvoSep	20180216_QE5_Evo1_DBJ_SA_LFQprot_HeLa_100ug_46fracs_22min_21	124.16
Placenta_High_200ug	02977_RE1_S00_R05_R1	159.64		Nano_nLC	20170504_QE5_nLC7_DBJ_SA_x_LFQprot_100ug_46frac_15min_15000_19	122.45
Placenta_High_200ug	02977_RF1_S00_R06_R1	236.61		Nano_nLC	20170504_QE5_nLC7_DBJ_SA_x_LFQprot_100ug_46frac_15min_15000_11	204.61
Placenta_High_200ug	02977_RF1_S00_R06_R1	124.92		Nano_nLC	20170504_QE5_nLC7_DBJ_SA_x_LFQprot_100ug_46frac_15min_15000_15	167.27
HeLa_High_200ug	02970_RD6_S00_R45_R1	216.84		Nano_nLC	20170504_QE5_nLC7_DBJ_SA_x_LFQprot_100ug_46frac_15min_15000_16	183.44
HeLa_High_400ug	02971_RD6_S00_R45_R1	178.1		Nano_EvoSep	20180216_QE5_Evo1_DBJ_SA_LFQprot_HeLa_100ug_46fracs_22min_17	108.19
HeLa_High_200ug	02970_RH2_S00_R09_R1	238.98		Nano_nLC	20170504_QE5_nLC7_DBJ_SA_x_LFQprot_100ug_46frac_15min_15000_16	195.09
HeLa_High_200ug	02970_RH2_S00_R09_R1	97.836		Nano_nLC	20170504_QE5_nLC7_DBJ_SA_x_LFQprot_100ug_46frac_15min_15000_16	89.968
HeLa_High_400ug	02971_RH2_S00_R09_R1	178.32		Nano_EvoSep	20180216_QE5_Evo1_DBJ_SA_LFQprot_HeLa_100ug_46fracs_22min_17	123.79
HeLa_High_400ug	02971_RH2_S00_R09_R1	90.348		Nano_nLC	20170504_QE5_nLC7_DBJ_SA_x_LFQprot_100ug_46frac_15min_15000_15	67.413
Placenta_High_200ug	02977_RG2_S00_R10_R1	178.32		Nano_nLC	20170504_QE5_nLC7_DBJ_SA_x_LFQprot_100ug_46frac_15min_15000_03	123.69
Placenta_High_200ug	02977_RG2_S00_R10_R1	117.4		Nano_EvoSep	20180216_QE5_Evo1_DBJ_SA_LFQprot_HeLa_100ug_46fracs_22min_03	126.28
HeLa_High_200ug	02970_RD3_S00_R20_R1	190.96		Nano_EvoSep	20180216_QE5_Evo1_DBJ_SA_LFQprot_HeLa_100ug_46fracs_22min_12	144.68
HeLa_High_200ug	02970_RD3_S00_R20_R1	83.314		Nano_EvoSep	20180216_QE5_Evo1_DBJ_SA_LFQprot_HeLa_100ug_46fracs_22min_12	130.47
HeLa_High_400ug	02971_RD3_S00_R20_R1	73.082		Nano_nLC	20170504_QE5_nLC7_DBJ_SA_x_LFQprot_100ug_46frac_15min_15000_16	166.69
HeLa_High_200ug	02970_RC1_S00_R03_R1	91.9		Nano_nLC	20170504_QE5_nLC7_DBJ_SA_x_LFQprot_100ug_46frac_15min_15000_10	211.64
HeLa_High_200ug	02970_RC2_S00_R14_R1	91.626		Nano_EvoSep	20180216_QE5_Evo1_DBJ_SA_LFQprot_HeLa_100ug_46fracs_22min_12	247.08
HeLa_High_400ug	02971_RC1_S00_R03_R1	82.671		Nano_nLC	20170504_QE5_nLC7_DBJ_SA_x_LFQprot_100ug_46frac_15min_15000_04	166.3
HeLa_High_400ug	02971_RC1_S00_R03_R1	125.81		Nano_nLC	20170504_QE5_nLC7_DBJ_SA_x_LFQprot_100ug_46frac_15min_15000_04	99.136
HeLa_High_400ug	02971_RC2_S00_R14_R1	102.71		Nano_EvoSep	20180216_QE5_Evo1_DBJ_SA_LFQprot_HeLa_100ug_46fracs_22min_04	128.12
HeLa_High_200ug	02970_RA5_S00_R33_R1	76.826		Nano_nLC	20170504_QE5_nLC7_DBJ_SA_x_LFQprot_100ug_46frac_15min_15000_07	177.06
HeLa_High_200ug	02970_RE4_S00_R28_R1	120.67		Nano_EvoSep	20180216_QE5_Evo1_DBJ_SA_LFQprot_HeLa_100ug_46fracs_22min_09	114.97
HeLa_High_400ug	02971_RA5_S00_R33_R1	176.53		Nano_EvoSep	20180216_QE5_Evo1_DBJ_SA_LFQprot_HeLa_100ug_46fracs_22min_19	87.519
HeLa_High_400ug	02971_RE4_S00_R28_R1	63.573		Nano_EvoSep	20180216_QE5_Evo1_DBJ_SA_LFQprot_HeLa_100ug_46fracs_22min_04	147.73
HeLa_High_200ug	02970_RA5_S00_R33_R1	111.4		Nano_nLC	20170504_QE5_nLC7_DBJ_SA_x_LFQprot_100ug_46frac_15min_15000_08	183.79
HeLa_High_200ug	02970_RB5_S00_R34_R1	87.102		Nano_EvoSep	20180216_QE5_Evo1_DBJ_SA_LFQprot_HeLa_100ug_46fracs_22min_10	141.32
Placenta_High_200ug	02977_RC5_S00_R35_R1	148.17		Nano_nLC	20170504_QE5_nLC7_DBJ_SA_x_LFQprot_100ug_46frac_15min_15000_36	126.71
HeLa_High_200ug	02970_RA1_S00_R01_R1	143.03		Nano_EvoSep	20180216_QE5_Evo1_DBJ_SA_LFQprot_HeLa_100ug_46fracs_22min_38	140.3
HeLa_High_400ug	02971_RA1_S00_R01_R1	95.502		Nano_EvoSep	20180216_QE5_Evo1_DBJ_SA_LFQprot_HeLa_100ug_46fracs_22min_38	103.88
Placenta_High_200ug	02977_RB1_S00_R02_R1	82.749		Nano_nLC	20170504_QE5_nLC7_DBJ_SA_x_LFQprot_100ug_46frac_15min_15000_07	134.3
HeLa_High_200ug	02970_RB1_S00_R02_R1	55.718		Nano_nLC	20170504_QE5_nLC7_DBJ_SA_x_LFQprot_100ug_46frac_15min_15000_30	69.451
[truncated: 866,914+ more rows]

## Sheet: Fig. 3b, carry-over
Average and stadard deviation of carry-over for each sample type				Carry-over of each injection with different types of samples, this information was used to calculated the average and standard deviation of the carry-over for each sample type.						Summed peptide intensity of each sample and followed PROCAL only run, this information was used to calculated the carry-over.
[truncated: 181 more rows]

[truncated: 13 more sheets: Fig. 3b, RT of PROCA, Fig. 5d, Fig. 5e, Fig. S1a, b, Fig. S2c, Fig. S2d, Fig. S3c, Fig. S3d, Fig. S5, Fig. S6, Fig. S7c, Fig. S11c, Fig. S13b]
